# Supplementary material for: Functional Role of Single-Nucleotide Polymorphisms on IFNG and IFNGR1 in Humans with Cardiovascular Disease
Source: Int J Mol Sci. 2025 Sep 10;26(18):8806. doi: 10.3390/ijms26188806 (PMC12865476; doi:10.3390/ijms26188806)
Supplement: Supplementary file 1 [file ijms-26-08806-s001.zip]

Archive with 6 entries (6 files):
- supp_figures_all.pdf
- supp_table_S1.csv
- supp_table_S2.csv
- supp_table_S3.csv
- supp_table_S4.csv
- supp_table_S5.csv
