# Supplementary material for: Functional Role of Single-Nucleotide Polymorphisms on IFNG and IFNGR1 in Humans with Cardiovascular Disease
Source: Int J Mol Sci. 2025 Sep 10;26(18):8806. doi: 10.3390/ijms26188806 (PMC12865476; doi:10.3390/ijms26188806)
Supplement: Supplementary file 1 [file ijms-26-08806-s001.zip › supp_table_S1.csv]

Supplemental Table 1. Characteristics of the study population (N=31)
Variable	N or mean	% or standard deviation
Demographic characteristics
Mean age, years (SD)	48.4	8.2
Race/ethnicity, N (%)
African American	19	61
Hispanic	5	16
White	5	16
Native American/Alaskan Native	1	3
Unknown	1	3
Behavioral characteristics
Current smoker, N (%)	24	77
History of crack use, N (%)	3	10
History of cocaine use, N (%)	0	0
History of heroin use, N (%)	0	0
Clinical characteristics
Living with HIV, N (%)	24	77
Subclinical cardiovascular disease, N (%)	16	52
Mean body mass index, kg/m2 (SD)	28.6	6.4
History of diabetes mellitus, N (%)	5	16
Mean HIV viral load*, copies/mL (SD)	24765	65935
Mean systolic blood pressure, mmHg (SD)	119.2	12.0
Mean diastolic blood pressure, mmHg (SD)	71.7	8.8
Mean triglycerides, mg/dL (SD)	141.8	120.8
Mean HDL cholesterol, mg/dL (SD)	48.2	16.4
Mean LDL cholesterol, mg/dL (SD)	111.0	37.0
*Among those with detectable viral load (N=xx)
HDL = high density lipoprotein, LDL = low density lipoprotein, SD = standard deviation
