# Supplementary material for: Functional Role of Single-Nucleotide Polymorphisms on IFNG and IFNGR1 in Humans with Cardiovascular Disease
Source: Int J Mol Sci. 2025 Sep 10;26(18):8806. doi: 10.3390/ijms26188806 (PMC12865476; doi:10.3390/ijms26188806)
Supplement: Supplementary file 1 [file ijms-26-08806-s001.zip › supp_table_S2.csv]

Supplemental Table 2. Full eQTL Mapping Results
Red Highlighted Columns Contain Details on Column Naming Convention
AA (# participants homozygous for one allele)	AB (# participants heterozygous)	BB (# participants homozygous for other allele)	A (single allele frequency)	B	eGene	SNP	B_beta (effect size of SNP on eGene in B cells)	B_se (SE of effect of SNP on eGene in B cells)	B_t (T-score for given SNP-eGene relationship in B cells)	B_P (p-value for given SNP-eGene relationship in B cells)	B_FDR (adj. p-value for given SNP-eGene relationship in B cells)	CD4T_beta	CD4T_se	CD4T_t	CD4T_P	CD4T_FDR	CD8T_beta	CD8T_se	CD8T_t	CD8T_P	CD8T_FDR	CM_beta	CM_se	CM_t	CM_P	CM_FDR	INT_beta	INT_se	INT_t	INT_P	INT_FDR	NCM_beta	NCM_se	NCM_t	NCM_P	NCM_FDR	NK_beta	NK_se	NK_t	NK_P	NK_FDR	MAF (minor allele frequency in participant cohort)	chrom	start	end
11	15	3	0.616666667	0.35	ACKR3	rs6751722	0.338358034	0.420636764	0.80439482	0.430627516	0.888907636	0.749239231	0.373783428	2.004474183	0.05874778	0.944697766	0.222442312	0.329268755	0.675564594	0.507053772	0.998912336	-0.834945927	0.378035511	-2.208644167	0.039034412	0.985543225	0.623462324	0.366000085	1.703448577	0.103974242	0.278316723	-0.503836582	0.432289295	-1.165507886	0.257525943	0.80229236	-0.492180115	0.388127236	-1.268089612	0.219329729	0.888798827	0.35	chr2	236488291	236488292
16	9	5	0.683333333	0.316666667	ACKR3	rs73127830	0.163955678	0.285009039	0.575264836	0.571225222	0.888907636	0.394949204	0.261832283	1.508405304	0.14634931	0.944697766	-0.117823456	0.223187337	-0.527912818	0.60309406	0.998912336	-0.522067873	0.259520303	-2.011664856	0.057262594	0.985543225	0.173540974	0.263608275	0.658329006	0.517479793	0.911214419	-0.243950456	0.295680227	-0.825048257	0.418618077	0.909195151	-0.418401814	0.258544009	-1.61830017	0.120520418	0.70882917	0.316666667	chr2	236490882	236490883
15	13	2	0.716666667	0.283333333	ACKR3	rs59003890	-0.350599446	0.357879569	-0.979657618	0.338407244	0.888907636	-0.361653939	0.342212566	-1.05681081	0.302604377	0.966535586	0.319819967	0.277594037	1.152113966	0.26222186	0.998912336	0.094162761	0.360512529	0.26119137	0.796489378	0.985543225	0.772152954	0.294502875	2.621885963	0.015932648	0.143393832	0.222365205	0.379680323	0.585664286	0.564342822	0.909195151	0.031561889	0.349266611	0.090366179	0.928852613	0.99580122	0.283333333	chr2	236496224	236496225
9	15	6	0.55	0.45	ACKR3	rs4663649	0.084871923	0.507467434	0.167246049	0.86877649	0.96590898	-0.196376803	0.485421112	-0.404549366	0.689899696	0.968741389	0.608610559	0.374306103	1.625970172	0.118869928	0.998912336	0.08116174	0.50073694	0.162084588	0.872788664	0.985543225	1.158758181	0.397133967	2.917801742	0.008225996	0.111050948	0.211016525	0.529120115	0.398806469	0.694062046	0.909195151	0.070859748	0.484481144	0.146259042	0.885111817	0.99580122	0.45	chr2	236496515	236496516
13	11	6	0.616666667	0.383333333	ACKR3	rs6709076	-0.254298025	0.332653449	-0.764453295	0.45310218	0.888907636	-0.20878052	0.320415112	-0.651593861	0.521731031	0.968741389	0.23131138	0.258898576	0.893444005	0.381744513	0.998912336	0.149382429	0.331163353	0.451083818	0.656552586	0.985543225	0.812860617	0.257491336	3.156846479	0.004756032	0.096256747	0.142695725	0.351357193	0.406127235	0.688757838	0.909195151	0.050950317	0.32173169	0.158362757	0.875683952	0.99580122	0.383333333	chr2	236497045	236497046
9	15	6	0.55	0.45	ACKR3	rs13404386	0.120378524	0.462441275	0.260310942	0.797159299	0.952574504	0.005214137	0.444489908	0.011730609	0.990751273	0.990751273	-0.135301055	0.361066735	-0.374725893	0.711621897	0.998912336	0.46822179	0.445457439	1.051103314	0.305156933	0.985543225	-0.159532722	0.428021317	-0.372721442	0.71309116	0.937449447	0.795090958	0.452317738	1.757815116	0.093347834	0.725965949	0.432798956	0.431932163	1.002006781	0.327747141	0.99580122	0.45	chr2	236498476	236498477
18	11	1	0.783333333	0.216666667	ACKR3	rs73998644	0.213817692	0.454025774	0.470937344	0.642540629	0.888907636	-0.361293701	0.430840568	-0.838578649	0.411149856	0.968741389	0.23957064	0.353128233	0.67842392	0.504910953	0.998912336	-0.472793112	0.438367986	-1.0785302	0.293030295	0.985543225	0.75769406	0.389518663	1.945206049	0.065261202	0.251721778	0.074484334	0.477095537	0.156120374	0.877429212	0.956335336	-0.814137097	0.397806223	-2.046567024	0.053422088	0.70882917	0.216666667	NA	NA	NA
15	14	1	0.733333333	0.266666667	ACKR3	rs73127861	0.294562151	0.424441958	0.693998661	0.495289223	0.888907636	-0.665598888	0.385500232	-1.726584923	0.098925523	0.944697766	0.384262802	0.325114164	1.181931903	0.25044406	0.998912336	-0.260288599	0.419745393	-0.620110675	0.5418562	0.985543225	0.61308934	0.374840256	1.635601648	0.116824303	0.278316723	0.043606901	0.448890294	0.097143783	0.923533392	0.956335336	-0.647605961	0.384633049	-1.683698171	0.107048003	0.70882917	0.266666667	chr2	236500274	236500275
11	16	3	0.633333333	0.366666667	ACKR3	rs11885826	0.320565228	0.401824678	0.797773869	0.433930643	0.888907636	-0.186904094	0.389274827	-0.480134036	0.636095457	0.968741389	-0.169208436	0.316861489	-0.534013887	0.598940024	0.998912336	0.680794338	0.374017928	1.820218463	0.083009574	0.985543225	0.101680308	0.377495685	0.269354889	0.790285453	0.937449447	0.041423382	0.426498813	0.09712426	0.923548709	0.956335336	0.860065108	0.341109075	2.521378556	0.019839015	0.562166006	0.366666667	chr2	236501867	236501868
11	16	3	0.633333333	0.366666667	ACKR3	rs11901661	0.320565228	0.401824678	0.797773869	0.433930643	0.888907636	-0.186904094	0.389274827	-0.480134036	0.636095457	0.968741389	-0.169208436	0.316861489	-0.534013887	0.598940024	0.998912336	0.680794338	0.374017928	1.820218463	0.083009574	0.985543225	0.101680308	0.377495685	0.269354889	0.790285453	0.937449447	0.041423382	0.426498813	0.09712426	0.923548709	0.956335336	0.860065108	0.341109075	2.521378556	0.019839015	0.562166006	0.366666667	chr2	236502014	236502015
10	15	5	0.583333333	0.416666667	ACKR3	rs4663650	-0.405696301	0.359901276	-1.127243298	0.272355491	0.888907636	0.392575075	0.345199313	1.137241764	0.268247514	0.944697766	-0.018254468	0.289853089	-0.062978346	0.950379352	0.998912336	-0.250390464	0.361594553	-0.692461934	0.496233887	0.985543225	-0.583594192	0.319152249	-1.828576154	0.081703346	0.256515488	-0.083320689	0.387219898	-0.215176672	0.83170559	0.956335336	-0.173334184	0.351758657	-0.492764516	0.627291873	0.99580122	0.416666667	chr2	236506877	236506878
14	13	2	0.683333333	0.283333333	ACKR3	rs10193029	0.283938747	0.365735622	0.776349718	0.44662728	0.888907636	-0.108383234	0.353586345	-0.306525509	0.762372889	0.968741389	-0.183841032	0.279517466	-0.657708566	0.518224427	0.998912336	0.525241986	0.333429374	1.575272087	0.130880342	0.985543225	0.28822445	0.338228441	0.852159116	0.404215038	0.779557574	-0.162387384	0.383093411	-0.423884564	0.676174165	0.909195151	0.73980367	0.298023981	2.482362888	0.022047445	0.562166006	0.283333333	chr2	236508786	236508787
17	11	2	0.75	0.25	ACKR3	rs7600965	-0.080055971	0.353875035	-0.226226671	0.823212534	0.952574504	-0.078446182	0.339574082	-0.231013454	0.81954022	0.968741389	-0.361507354	0.265647179	-1.360855232	0.187986377	0.998912336	0.642422677	0.320253592	2.005981175	0.057910812	0.985543225	0.391576466	0.317179499	1.23455793	0.23063173	0.504896491	-0.046317757	0.370435278	-0.125036032	0.901684257	0.956335336	0.694705146	0.3023252	2.297873761	0.031944178	0.562166006	0.25	chr2	236511254	236511255
10	16	4	0.6	0.4	ACKR3	rs10194455	-0.516706025	0.387055442	-1.334966437	0.196180286	0.888907636	0.501740199	0.37105607	1.352195098	0.190696688	0.944697766	-0.046976466	0.3151444	-0.149063304	0.882925904	0.998912336	-0.32388137	0.391452386	-0.827383819	0.417322858	0.985543225	-0.612159709	0.349081012	-1.753632216	0.094078858	0.262771984	-0.191597941	0.419575965	-0.456646606	0.652613175	0.909195151	-0.338243019	0.377678495	-0.895584534	0.380625978	0.99580122	0.4	chr2	236513886	236513887
15	12	3	0.7	0.3	ACKR3	rs73129834	0.743439568	0.3624319	2.051253129	0.052924392	0.854911385	0.386409824	0.371610524	1.03982476	0.310245991	0.966535586	-0.088103056	0.309975673	-0.284225712	0.779021099	0.998912336	-0.266765478	0.387453391	-0.688509855	0.498668057	0.985543225	0.336378561	0.360757152	0.932423818	0.361714748	0.732472364	0.187884708	0.413286967	0.454610775	0.654053696	0.909195151	0.229530392	0.375714782	0.610916586	0.547810937	0.99580122	0.3	chr2	236518574	236518575
4	16	10	0.4	0.6	ACKR3	rs1986988	0.611047855	0.361634759	1.689682309	0.105881646	0.878957783	-0.530123857	0.351321447	-1.508942483	0.14621276	0.944697766	0.13810283	0.299949353	0.460420497	0.649946508	0.998912336	0.530121981	0.362285936	1.463269559	0.158201367	0.985543225	0.557625321	0.335992142	1.659637983	0.111848249	0.278316723	0.18945274	0.401005288	0.472444494	0.641482399	0.909195151	0.568910416	0.346340051	1.642635367	0.115349214	0.70882917	0.4	chr2	236524888	236524889
17	12	1	0.766666667	0.233333333	ACKR3	rs13392175	0.908259728	0.414706344	2.1901274	0.039942529	0.854911385	-0.162492664	0.439655031	-0.369591276	0.715387856	0.968741389	-0.023623084	0.359456706	-0.065718859	0.948223288	0.998912336	-0.180762713	0.451801539	-0.400093178	0.693128595	0.985543225	-0.860477694	0.382541956	-2.249368153	0.03534346	0.186538965	0.262948945	0.477301041	0.550907965	0.587510555	0.909195151	-0.12892757	0.43784336	-0.29446049	0.771297118	0.99580122	0.233333333	chr2	236527760	236527761
4	17	9	0.416666667	0.583333333	ACKR3	rs10169073	0.49403863	0.369585912	1.336735557	0.195611554	0.888907636	-0.477976295	0.354420513	-1.348613521	0.191826575	0.944697766	0.050739098	0.300907287	0.16862037	0.867708791	0.998912336	0.268479091	0.375322186	0.715329659	0.482283494	0.985543225	0.544014419	0.336614916	1.616132835	0.120990273	0.280006061	0.158957746	0.401167773	0.396237577	0.695927153	0.909195151	0.488364103	0.351701291	1.388576375	0.179515326	0.878483747	0.416666667	chr2	236530714	236530715
10	13	7	0.55	0.45	ACKR3	rs6431467	0.319647736	0.265840627	1.202403635	0.242590229	0.888907636	-0.443835034	0.245319377	-1.809213119	0.084757252	0.944697766	0.091344715	0.214033737	0.426777181	0.673885042	0.998912336	0.169906227	0.268636737	0.632475772	0.533902661	0.985543225	0.470202889	0.233240365	2.01595847	0.05677721	0.244477878	0.208435411	0.283836747	0.734349633	0.470856569	0.909195151	0.176502505	0.259506496	0.68014677	0.503841439	0.99580122	0.45	chr2	236531408	236531409
7	14	9	0.466666667	0.533333333	ACKR3	rs6431470	0.364282559	0.330362676	1.102674684	0.282645429	0.888907636	-0.338725582	0.317588956	-1.066553404	0.298282477	0.966535586	-0.133773658	0.264153158	-0.506424603	0.61783434	0.998912336	0.182362031	0.332901792	0.547795281	0.589608251	0.985543225	0.27436099	0.309290287	0.887066298	0.385089997	0.760787556	0.435216288	0.342468075	1.270822946	0.217689695	0.73470272	0.455594903	0.308737453	1.475670993	0.154869631	0.836296005	0.466666667	chr2	236537621	236537622
17	9	4	0.716666667	0.283333333	ACKR3	rs13409594	0.490945275	0.260973072	1.881210471	0.073881231	0.854911385	0.034522024	0.270615731	0.127568432	0.899704206	0.968741389	0.041933007	0.220454392	0.190211711	0.850969937	0.998912336	0.109900415	0.277319272	0.396295629	0.695884983	0.985543225	0.243171533	0.256110693	0.94947825	0.353177375	0.732472364	0.087385941	0.294442594	0.296784308	0.76954673	0.956335336	0.545468206	0.241551102	2.258189679	0.034701605	0.562166006	0.283333333	chr2	236538334	236538335
5	20	5	0.5	0.5	ACKR3	rs10176581	-0.205371476	0.38714354	-0.530478891	0.601345203	0.888907636	-0.095109817	0.373422067	-0.254697901	0.801434032	0.968741389	0.020574549	0.304785233	0.067505072	0.946818225	0.998912336	-0.004471685	0.384543123	-0.011628565	0.990831723	0.990831723	1.022679392	0.284175322	3.59876215	0.001688497	0.076847975	-0.269302505	0.403363948	-0.667641484	0.511633557	0.909195151	-0.004741425	0.372015996	-0.012745217	0.989951372	0.99580122	0.5	chr2	236543099	236543100
7	18	5	0.533333333	0.466666667	ACKR3	rs4265959	-0.08295995	0.353930607	-0.234396089	0.81694769	0.952574504	-0.113689928	0.339182963	-0.335187612	0.740808791	0.968741389	-0.0151874	0.277161522	-0.054796207	0.9568188	0.998912336	-0.125258681	0.348608926	-0.359310022	0.72295088	0.985543225	0.922008981	0.259762531	3.54943023	0.001897481	0.076847975	-0.190219673	0.36833289	-0.516434124	0.61094703	0.909195151	-0.183565017	0.335907738	-0.546474513	0.590499459	0.99580122	0.466666667	chr2	236544405	236544406
6	17	6	0.483333333	0.483333333	ACKR3	rs7582574	-0.162513302	0.353165776	-0.460161526	0.650363872	0.888907636	-0.052490099	0.340062309	-0.154354358	0.87887733	0.968741389	0.017863012	0.276597996	0.064581131	0.949148658	0.998912336	0.098445478	0.34955146	0.281633721	0.781117792	0.985543225	0.677738336	0.287894403	2.354121265	0.028900885	0.180074743	-0.366006973	0.361960542	-1.011179204	0.324008461	0.846602752	0.159316064	0.333229598	0.478096978	0.637765461	0.99580122	0.483333333	chr2	236551721	236551722
10	15	5	0.583333333	0.416666667	ACKR3	rs2317643	-0.339239535	0.303366461	-1.118249967	0.276089783	0.888907636	0.040307191	0.29953506	0.134565853	0.894236532	0.968741389	-0.190477256	0.240671049	-0.791442328	0.437534453	0.998912336	0.115897664	0.307074343	0.377425425	0.709644956	0.985543225	0.216450641	0.2856344	0.757789121	0.456997274	0.822595094	-0.330288062	0.318553268	-1.036837778	0.311603776	0.846602752	0.107747314	0.297148166	0.362604674	0.720524084	0.99580122	0.416666667	chr2	236556347	236556348
10	16	4	0.6	0.4	ACKR3	rs4663655	0.306567857	0.381923034	0.802695386	0.431142146	0.888907636	-0.072967003	0.371746896	-0.196281405	0.846276942	0.968741389	0.168262504	0.301030023	0.558955888	0.582104146	0.998912336	-0.418234809	0.371534372	-1.125696141	0.272995262	0.985543225	-0.614592219	0.333529143	-1.842694208	0.079537425	0.256515488	0.375111055	0.397192959	0.944405098	0.355702581	0.873088154	-0.240514443	0.366376713	-0.656467604	0.518652789	0.99580122	0.4	chr2	236559898	236559899
19	10	1	0.8	0.2	ACKR3	rs76858367	-0.270882485	0.374493202	-0.723330848	0.477456881	0.888907636	0.188461259	0.361495226	0.521338169	0.60758605	0.968741389	0.109706641	0.295560423	0.37118177	0.714220516	0.998912336	0.190060725	0.371779959	0.511218317	0.614531349	0.985543225	0.07891484	0.35108073	0.224776904	0.824325588	0.937449447	-0.669968052	0.368601542	-1.817594274	0.083423435	0.725965949	0.016912539	0.36188114	0.046735067	0.963165981	0.99580122	0.2	chr2	236559927	236559928
10	15	5	0.583333333	0.416666667	ACKR3	rs4663656	0.163585738	0.348744016	0.469071096	0.643852076	0.888907636	-0.028678014	0.336358279	-0.085260318	0.932862078	0.968741389	0.078013476	0.27365908	0.285075417	0.77837894	0.998912336	-0.514631089	0.327165133	-1.573001023	0.13066468	0.985543225	-0.560027493	0.301170548	-1.859502855	0.077024143	0.256515488	0.365127543	0.357899872	1.020194674	0.319246095	0.846602752	-0.310781582	0.327690429	-0.948399939	0.353713094	0.99580122	0.416666667	chr2	236560010	236560011
19	10	1	0.8	0.2	ACKR3	rs60141684	-0.270882485	0.374493202	-0.723330848	0.477456881	0.888907636	0.188461259	0.361495226	0.521338169	0.60758605	0.968741389	0.109706641	0.295560423	0.37118177	0.714220516	0.998912336	0.190060725	0.371779959	0.511218317	0.614531349	0.985543225	0.07891484	0.35108073	0.224776904	0.824325588	0.937449447	-0.669968052	0.368601542	-1.817594274	0.083423435	0.725965949	0.016912539	0.36188114	0.046735067	0.963165981	0.99580122	0.2	chr2	236562690	236562691
18	11	1	0.783333333	0.216666667	ACKR3	rs71402704	-0.30475206	0.386533251	-0.788423917	0.43925897	0.888907636	0.137335901	0.37518661	0.366046915	0.717991797	0.968741389	0.043009461	0.306617105	0.140270913	0.889782662	0.998912336	0.274513831	0.382330381	0.718001615	0.480668513	0.985543225	0.081481834	0.363197166	0.224346006	0.824656481	0.937449447	-0.624867133	0.38689413	-1.615085586	0.121217856	0.725965949	-0.049861624	0.374229921	-0.133237941	0.895273735	0.99580122	0.216666667	chr2	236562715	236562716
14	10	6	0.633333333	0.366666667	ACKR3	rs7572823	-0.21692165	0.280370597	-0.773696146	0.447733298	0.888907636	0.083945076	0.272246292	0.308342405	0.760859609	0.968741389	-0.115346681	0.220960403	-0.522024216	0.607116575	0.998912336	0.051719431	0.280328912	0.184495529	0.85539479	0.985543225	0.480501049	0.241869031	1.986616671	0.060168659	0.244477878	-0.125037555	0.296138921	-0.42222601	0.677151491	0.909195151	-0.022408072	0.27137256	-0.082573094	0.934973008	0.99580122	0.366666667	chr2	236563854	236563855
8	17	4	0.55	0.416666667	ACKR3	rs6431474	-0.623025814	0.375891479	-1.657461923	0.113030023	0.878957783	0.23050373	0.381151717	0.604755849	0.552141384	0.968741389	-0.217977946	0.309840577	-0.70351646	0.489843894	0.998912336	0.302549177	0.389993188	0.77578067	0.446955653	0.985543225	0.738233968	0.330035767	2.236830191	0.036847203	0.186538965	-0.525914178	0.398920971	-1.318341767	0.202288827	0.725965949	0.027059898	0.374009615	0.072350808	0.943041393	0.99580122	0.416666667	chr2	236563951	236563952
19	9	2	0.783333333	0.216666667	ACKR3	rs60123959	-0.804624641	0.275232072	-2.923440705	0.008121408	0.65783403	-0.034736878	0.313200525	-0.110909386	0.912741381	0.968741389	-0.148926123	0.253264685	-0.588025618	0.562786065	0.998912336	-0.221435258	0.318481557	-0.6952844	0.49449964	0.985543225	0.663854446	0.265761608	2.497932081	0.020871287	0.169057427	-0.574420772	0.317618565	-1.808523921	0.084867753	0.725965949	-0.076900042	0.311180685	-0.247123443	0.807212624	0.99580122	0.216666667	chr2	236569294	236569295
19	10	1	0.8	0.2	ACKR3	rs10183022	0.757653368	0.565216184	1.340466513	0.194416388	0.888907636	0.319088032	0.56082549	0.568961357	0.575417656	0.968741389	-0.151235007	0.459412896	-0.329191906	0.745271249	0.998912336	-0.656383283	0.563136573	-1.165584539	0.256851173	0.985543225	-0.342971965	0.540834425	-0.634153354	0.532828489	0.913522992	0.897391146	0.58398024	1.536680668	0.139302723	0.725965949	-0.918137249	0.525221537	-1.748095203	0.0950541	0.70882917	0.2	chr2	236573325	236573326
16	13	1	0.75	0.25	ACKR3	rs10177953	0.278412987	0.447888068	0.621612868	0.540886577	0.888907636	0.19544619	0.431644464	0.452794386	0.655340112	0.968741389	-0.282755586	0.348088075	-0.812310463	0.425726569	0.998912336	0.830484824	0.407495431	2.038022417	0.05434038	0.985543225	0.129233751	0.418103749	0.309094934	0.760295109	0.937449447	-0.31298135	0.467782368	-0.669074706	0.510737096	0.909195151	0.706010367	0.40300433	1.751867946	0.094388664	0.70882917	0.25	chr2	236574030	236574031
14	13	3	0.683333333	0.316666667	ACKR3	rs73131709	-0.147026731	0.327884937	-0.448409533	0.658450101	0.888907636	-0.131809336	0.314842303	-0.418651924	0.679721249	0.968741389	0.204303348	0.253787023	0.805018892	0.429829546	0.998912336	0.112981169	0.324132001	0.348565302	0.730885971	0.985543225	-0.00775158	0.305439415	-0.025378454	0.979992715	0.993546834	-0.047312894	0.344422201	-0.137368885	0.892047782	0.956335336	0.095502338	0.31378757	0.304353477	0.763854119	0.99580122	0.316666667	chr2	236576156	236576157
15	13	2	0.716666667	0.283333333	ACKR3	rs9808217	0.147931038	0.374076349	0.395456806	0.696494412	0.924853236	0.401282312	0.349509148	1.14813107	0.263825666	0.944697766	-0.373569052	0.282121918	-1.324140482	0.199688925	0.998912336	0.522913946	0.352460646	1.483609453	0.152767061	0.985543225	-0.012529204	0.348095949	-0.035993537	0.971627465	0.993546834	-0.034802875	0.39263189	-0.088639961	0.930207944	0.956335336	0.547809753	0.337879737	1.621315792	0.119869212	0.70882917	0.283333333	chr2	236577516	236577517
16	11	3	0.716666667	0.283333333	ACKR3	rs1106166	-0.212145621	0.3301579	-0.642558064	0.527464585	0.888907636	-0.187832233	0.317294841	-0.591980104	0.560183979	0.968741389	0.250158026	0.254974094	0.981111541	0.337706566	0.998912336	-0.02757013	0.32889771	-0.083825851	0.933988852	0.985543225	0.596961257	0.280302453	2.129704009	0.045187966	0.215307369	-0.456810396	0.334142019	-1.36711449	0.1860465	0.725965949	-0.010352669	0.31822874	-0.032532163	0.974354892	0.99580122	0.283333333	chr2	236578143	236578144
13	14	3	0.666666667	0.333333333	ACKR3	rs7559855	-0.090641316	0.371927998	-0.243706623	0.809823054	0.952574504	-0.052369455	0.357237656	-0.146595561	0.884849451	0.968741389	0.147147384	0.289531679	0.508225506	0.616592494	0.998912336	-0.045819635	0.36736286	-0.124725824	0.90192685	0.985543225	0.878811303	0.287166443	3.060285503	0.005941775	0.096256747	-0.488798373	0.374666448	-1.304622754	0.206138479	0.725965949	0.25307496	0.351211862	0.720576345	0.479115292	0.99580122	0.333333333	chr2	236579806	236579807
12	13	5	0.616666667	0.383333333	ACKR3	rs1045879	0.212904468	0.336079489	0.633494381	0.533250297	0.888907636	-0.161460021	0.323669498	-0.498842249	0.623075718	0.968741389	-0.002044176	0.26535695	-0.007703495	0.993926275	0.998912336	-0.110812351	0.333887763	-0.331885032	0.743265676	0.985543225	-0.668597281	0.278669539	-2.399247804	0.02578978	0.174081014	0.53243922	0.335292116	1.587986102	0.127232917	0.725965949	-0.02632667	0.323806077	-0.081303818	0.935970251	0.99580122	0.383333333	chr2	236581260	236581261
16	12	2	0.733333333	0.266666667	ACKR3	rs11901793	0.538744444	0.570693847	0.944016563	0.355896481	0.888907636	-0.19278437	0.557574029	-0.345755649	0.732966079	0.968741389	-0.065898511	0.455501882	-0.144672314	0.886349083	0.998912336	0.086671199	0.574614762	0.150833575	0.881546475	0.985543225	-0.308547585	0.536005634	-0.575642429	0.57097458	0.913522992	-0.113834494	0.608923006	-0.186943985	0.853498853	0.956335336	-0.162276712	0.555068706	-0.292354281	0.772884675	0.99580122	0.266666667	chr2	236588593	236588594
18	9	3	0.75	0.25	ACKR3	rs13428707	-0.023150214	0.346576777	-0.066796783	0.947375355	0.987735675	-0.052783547	0.332423891	-0.158783854	0.875356282	0.968741389	0.066319676	0.270710042	0.244984174	0.808846745	0.998912336	-0.427200517	0.329052174	-1.298275928	0.208270385	0.985543225	0.348516987	0.31222711	1.116229102	0.276934036	0.59030676	0.190696284	0.360131326	0.529518736	0.601999291	0.909195151	-0.081835951	0.330379287	-0.247703032	0.806770049	0.99580122	0.25	chr2	236588701	236588702
11	13	6	0.583333333	0.416666667	ACKR3	rs896543	-0.244303186	0.32053697	-0.762168515	0.454435325	0.888907636	-0.129505211	0.31054141	-0.417030409	0.680888434	0.968741389	0.022840249	0.254096229	0.089888186	0.929227884	0.998912336	0.031040385	0.320545897	0.096836007	0.923774865	0.985543225	-0.472249488	0.283087942	-1.668207709	0.110118011	0.278316723	0.177908325	0.337634272	0.526926143	0.603767162	0.909195151	0.165348284	0.308067186	0.536727999	0.597096549	0.99580122	0.416666667	chr2	236600563	236600564
7	12	10	0.433333333	0.533333333	ACKR3	rs6431476	0.298848485	0.31532456	0.947748837	0.354569119	0.888907636	0.115938374	0.308186073	0.376196019	0.71073226	0.968741389	-0.027514556	0.251064363	-0.109591644	0.913825414	0.998912336	-0.033659149	0.312242716	-0.107798029	0.915230005	0.985543225	0.544816154	0.273692475	1.9906143	0.060364908	0.244477878	-0.230834496	0.333009405	-0.693177105	0.496170126	0.909195151	-0.14740606	0.306687647	-0.480639052	0.635988793	0.99580122	0.433333333	chr2	236609293	236609294
6	14	10	0.433333333	0.566666667	ACKR3	rs11685770	0.297827584	0.30101992	0.989394937	0.333733695	0.888907636	0.400660714	0.282296669	1.419289552	0.170488368	0.944697766	-0.003460053	0.240860145	-0.014365402	0.988674068	0.998912336	-0.225224645	0.299858174	-0.751103905	0.460924874	0.985543225	0.670702266	0.245149025	2.735896116	0.012381935	0.143276676	-0.405826018	0.309681465	-1.31046273	0.204191878	0.725965949	-0.06119485	0.293657272	-0.208388674	0.836933406	0.99580122	0.433333333	chr2	236613029	236613030
7	16	7	0.5	0.5	ACKR3	rs6736272	0.15762614	0.328432501	0.479934657	0.636234874	0.888907636	0.203527626	0.313772217	0.648647698	0.523596698	0.968741389	0.015992313	0.258257992	0.061923789	0.951209117	0.998912336	-0.251941204	0.321164122	-0.784462484	0.441528609	0.985543225	0.652926465	0.270991817	2.409395505	0.02523833	0.174081014	-0.185657541	0.343006161	-0.541265907	0.594020515	0.909195151	-0.478591164	0.297417892	-1.609153907	0.122513684	0.70882917	0.5	chr2	236617249	236617250
10	14	6	0.566666667	0.433333333	ACKR3	rs11690653	0.149715452	0.290642958	0.515118113	0.611850459	0.888907636	0.101025115	0.279801302	0.361060203	0.721661346	0.968741389	0.034283419	0.228629621	0.149951779	0.88223354	0.998912336	-0.006268895	0.288579457	-0.021723289	0.982873775	0.990831723	0.622115593	0.234730601	2.650338694	0.014965882	0.143393832	-0.21234354	0.302371789	-0.70225976	0.49022862	0.909195151	-0.367080745	0.267443276	-1.372555524	0.184373132	0.878483747	0.433333333	chr2	236622470	236622471
14	14	2	0.7	0.3	ACKR3	rs7588292	0.45440542	0.354658749	1.281246895	0.214075147	0.888907636	0.075322597	0.353013616	0.213370232	0.833096061	0.968741389	0.301358815	0.280419072	1.074673032	0.294714464	0.998912336	0.10861336	0.362587272	0.299550944	0.767464437	0.985543225	0.572921838	0.317711667	1.803276041	0.085713264	0.256515488	-0.214690318	0.382307971	-0.561563803	0.580357571	0.909195151	0.049800803	0.351356211	0.141738786	0.888637309	0.99580122	0.3	chr2	236623100	236623101
9	16	5	0.566666667	0.433333333	ACKR3	rs73131797	0.237004108	0.334665255	0.708182594	0.486618829	0.888907636	0.291704048	0.318674276	0.915367416	0.370390796	0.968741389	0.155452201	0.262677262	0.591799227	0.560302861	0.998912336	0.053346302	0.33393024	0.159752833	0.874602372	0.985543225	0.852054892	0.252983414	3.368026696	0.002908182	0.078520921	-0.579797962	0.330816612	-1.752626504	0.094255354	0.725965949	0.084991566	0.322715856	0.263363466	0.794837312	0.99580122	0.433333333	chr2	236624633	236624634
4	17	8	0.416666667	0.55	ACKR3	rs7594454	-0.050880266	0.37832301	-0.134488955	0.894360167	0.96590898	-0.449074007	0.33457988	-1.342202667	0.194569325	0.944697766	-0.033545669	0.286434718	-0.117114538	0.9079374	0.998912336	0.163681128	0.360905694	0.453528805	0.655050549	0.985543225	0.690117563	0.299459285	2.304545552	0.032043987	0.185397355	-0.033564558	0.392615229	-0.085489698	0.932722118	0.956335336	-0.206531806	0.312426727	-0.661056781	0.516119407	0.99580122	0.416666667	chr2	236629291	236629292
18	11	1	0.783333333	0.216666667	ACKR3	rs55940278	0.07559256	0.378456242	0.199739233	0.843606003	0.962423749	-0.517779172	0.345520509	-1.498548303	0.148873566	0.944697766	-0.008838827	0.29627643	-0.029833042	0.976481918	0.998912336	0.234740703	0.370249554	0.634006713	0.532922338	0.985543225	-0.066065498	0.350915573	-0.188266077	0.852475481	0.945771397	0.380550261	0.387407644	0.982299309	0.337134896	0.853372706	-0.429179339	0.349261305	-1.228820178	0.232732111	0.897681001	0.216666667	chr2	236632482	236632483
10	16	4	0.6	0.4	ACKR3	rs7602649	0.039277557	0.377226292	0.104122002	0.918060558	0.978459279	0.351745636	0.353864847	0.994011242	0.331533714	0.968741389	0.023921269	0.295069669	0.081069901	0.936154046	0.998912336	0.037862313	0.372212505	0.101722302	0.919942124	0.985543225	-0.602695675	0.324164556	-1.859227554	0.077064741	0.256515488	-0.012792936	0.394637742	-0.032416909	0.974445713	0.980736071	0.214142245	0.357131757	0.599616922	0.555176653	0.99580122	0.4	chr2	236632607	236632608
10	16	4	0.6	0.4	ACKR3	rs1669781	0.196045648	0.41521204	0.472157906	0.641683564	0.888907636	-0.037426887	0.400479128	-0.093455275	0.92642778	0.968741389	0.23878683	0.322283387	0.740921932	0.46694557	0.998912336	0.313361205	0.406141071	0.771557538	0.448972089	0.985543225	0.057743648	0.386788609	0.149289939	0.882749285	0.945771397	-0.092507439	0.436107625	-0.212120663	0.834058221	0.956335336	0.3373732	0.391580123	0.861568758	0.398656252	0.99580122	0.4	chr2	236635170	236635171
16	11	3	0.716666667	0.283333333	ACKR3	rs7561158	-0.110456498	0.333469583	-0.331234104	0.743750252	0.952574504	-0.275909512	0.315144909	-0.875500456	0.391205849	0.968741389	-3.61E-04	0.261496719	-0.001379505	0.998912336	0.998912336	-0.118950728	0.328869125	-0.361696246	0.721192919	0.985543225	-0.052108004	0.309767887	-0.168216287	0.868022693	0.945771397	-0.189873521	0.347226648	-0.54682877	0.590260354	0.909195151	0.19142352	0.316399828	0.605005133	0.551657864	0.99580122	0.283333333	chr2	236635815	236635816
18	9	3	0.75	0.25	ACKR3	rs2720149	0.106209237	0.319536745	0.332385051	0.742893516	0.952574504	0.071749012	0.307046044	0.233675091	0.817500101	0.968741389	-0.04602751	0.250374173	-0.183834894	0.8559065	0.998912336	0.020443804	0.316082796	0.064678635	0.949041624	0.985543225	-0.072221845	0.296612226	-0.243489102	0.809989316	0.937449447	0.45322971	0.320157053	1.415648057	0.171539225	0.725965949	-0.213619106	0.302242858	-0.706779665	0.487472478	0.99580122	0.25	chr2	236636797	236636798
8	17	5	0.55	0.45	ACKR3	rs2464850	0.208857164	0.375540597	0.556150694	0.583985779	0.888907636	-0.011015987	0.363019152	-0.03034547	0.976078088	0.988279064	0.01452801	0.29585944	0.049104434	0.961300109	0.998912336	-0.295194693	0.367663271	-0.80289416	0.431029757	0.985543225	0.118064089	0.349782436	0.337535784	0.739063641	0.937449447	0.119017689	0.394811394	0.301454545	0.766032746	0.956335336	-0.440579148	0.348070336	-1.265776201	0.2194565	0.888798827	0.45	chr2	236636868	236636869
8	17	5	0.55	0.45	ACKR3	rs1796438	0.208857164	0.375540597	0.556150694	0.583985779	0.888907636	-0.011015987	0.363019152	-0.03034547	0.976078088	0.988279064	0.01452801	0.29585944	0.049104434	0.961300109	0.998912336	-0.295194693	0.367663271	-0.80289416	0.431029757	0.985543225	0.118064089	0.349782436	0.337535784	0.739063641	0.937449447	0.119017689	0.394811394	0.301454545	0.766032746	0.956335336	-0.440579148	0.348070336	-1.265776201	0.2194565	0.888798827	0.45	chr2	236638064	236638065
5	18	6	0.466666667	0.5	ACKR3	rs2952665	-0.025522878	0.411445092	-0.062032282	0.951152872	0.987735675	-0.343851353	0.371907148	-0.924562368	0.366215252	0.968741389	-0.265956445	0.305778616	-0.869767965	0.394746346	0.998912336	0.388686563	0.384679543	1.010416516	0.324364634	0.985543225	0.165435146	0.364371795	0.454028408	0.654697017	0.937449447	-0.053515304	0.426746942	-0.1254029	0.901456582	0.956335336	0.164754494	0.341367289	0.482631171	0.634598064	0.99580122	0.466666667	chr2	236641553	236641554
14	13	3	0.683333333	0.316666667	ACKR3	rs2600747	0.08746789	0.307853928	0.284121405	0.77909994	0.952574504	-0.337762998	0.286671819	-1.178221841	0.251887569	0.944697766	-0.008200079	0.241237248	-0.033991762	0.973204744	0.998912336	-0.024269357	0.304295799	-0.079755808	0.937186634	0.985543225	-0.165162035	0.28368865	-0.582194724	0.566634228	0.913522992	0.35041708	0.313413127	1.118067657	0.276165869	0.828497606	0.481963268	0.275002309	1.752578985	0.0942637	0.70882917	0.316666667	chr2	236642993	236642994
16	11	3	0.716666667	0.283333333	ACKR3	rs1669776	0.374099357	0.315493917	1.185757751	0.248961998	0.888907636	-0.512992012	0.292008899	-1.756768422	0.0935303	0.944697766	0.058064005	0.254568653	0.228087804	0.821784215	0.998912336	-0.068574472	0.321200947	-0.213493992	0.833000782	0.985543225	-0.420819962	0.287844198	-1.461971318	0.158553492	0.356745356	0.62062518	0.312785578	1.984187324	0.06045737	0.725965949	0.251463422	0.306196393	0.821248806	0.420730532	0.99580122	0.283333333	chr2	236644397	236644398
14	12	4	0.666666667	0.333333333	ACKR3	rs72990567	0.488858902	0.30108418	1.623661866	0.119364637	0.878957783	-0.3473488	0.297012165	-1.169476678	0.255314737	0.944697766	-0.079544893	0.249227252	-0.319166112	0.752753658	0.998912336	-0.115958737	0.314157542	-0.369110149	0.715741118	0.985543225	-0.230029132	0.291862934	-0.788140959	0.439420848	0.822595094	0.720834106	0.294742409	2.445640951	0.023356779	0.630633023	0.022817057	0.304867175	0.074842615	0.941048312	0.99580122	0.333333333	chr2	236651343	236651344
11	14	4	0.6	0.366666667	ACKR3	rs2600737	0.215004449	0.331530119	0.648521616	0.524024711	0.888907636	-0.266863558	0.315825272	-0.844972145	0.408121359	0.968741389	-0.076964253	0.261540626	-0.294272652	0.771582043	0.998912336	-0.194184627	0.327907344	-0.59219359	0.560356948	0.985543225	0.013913304	0.308357339	0.045120716	0.964458569	0.993546834	0.45345354	0.332426578	1.364071258	0.187700408	0.725965949	0.185316973	0.309827799	0.598128942	0.556467361	0.99580122	0.366666667	chr2	236653107	236653108
11	15	4	0.616666667	0.383333333	ACKR3	rs883362	0.186017826	0.330383505	0.563036057	0.579372737	0.888907636	-0.300025874	0.312650984	-0.959619157	0.348166182	0.968741389	-0.013506564	0.260328974	-0.051882676	0.95911254	0.998912336	-0.330587434	0.320419248	-1.031734006	0.3139335	0.985543225	0.065700514	0.308278839	0.213120415	0.833288397	0.937449447	0.353504173	0.339496986	1.041258648	0.309595682	0.846602752	0.001692099	0.317740301	0.005325414	0.99580122	0.99580122	0.383333333	chr2	236654517	236654518
14	12	4	0.666666667	0.333333333	ACKR3	rs2720117	0.464174281	0.307682752	1.508613264	0.146296434	0.888907636	-0.37580155	0.299840051	-1.253340069	0.223857342	0.944697766	-0.02228317	0.253305932	-0.087969398	0.930734492	0.998912336	-0.245571319	0.315093276	-0.779360709	0.444462178	0.985543225	-0.178698703	0.297780095	-0.600102914	0.554858792	0.913522992	0.621364379	0.310482624	2.001285514	0.058451271	0.725965949	-0.172006265	0.30691914	-0.560428606	0.581117513	0.99580122	0.333333333	chr2	236654988	236654989
14	13	3	0.683333333	0.316666667	ACKR3	rs2600733	0.08190723	0.309327443	0.264791347	0.793751822	0.952574504	-0.109856599	0.296369362	-0.370674615	0.714592663	0.968741389	-0.163921685	0.239683034	-0.683910256	0.501509602	0.998912336	-0.143321053	0.30411769	-0.471268385	0.642308125	0.985543225	-0.080147937	0.286732457	-0.279521677	0.782579064	0.937449447	0.007918626	0.324064555	0.024435335	0.980736071	0.980736071	0.241731675	0.291020327	0.830635017	0.415524083	0.99580122	0.316666667	chr2	236657656	236657657
8	17	5	0.55	0.45	ACKR3	rs2600732	0.108618584	0.343258055	0.316434188	0.7547969	0.952574504	-0.062217568	0.329908413	-0.188590426	0.852224457	0.968741389	-0.305596287	0.260717979	-1.172133538	0.254269874	0.998912336	-0.13219624	0.338270439	-0.39080045	0.699881201	0.985543225	0.081633697	0.318505161	0.256302586	0.800211291	0.937449447	0.269238602	0.355044519	0.758323497	0.456684198	0.909195151	0.263811001	0.323354163	0.815857754	0.423739398	0.99580122	0.45	chr2	236657671	236657672
7	17	6	0.516666667	0.483333333	ACKR3	rs2600726	0.048514636	0.346238718	0.140119039	0.88990118	0.96590898	-0.371539386	0.322380108	-1.152488559	0.262071394	0.944697766	0.084958145	0.270294907	0.314316484	0.756382027	0.998912336	-0.292364428	0.335785258	-0.870688693	0.393768779	0.985543225	0.002628603	0.321158099	0.008184763	0.993546834	0.993546834	0.50057647	0.34544535	1.449075722	0.162085833	0.725965949	0.220257796	0.327146265	0.673270093	0.508118006	0.99580122	0.483333333	chr2	236660098	236660099
16	13	1	0.75	0.25	ACKR3	rs2600724	-0.001584666	0.431086008	-0.003675986	0.997101691	0.997101691	0.07063738	0.413399132	0.170869687	0.865961874	0.968741389	0.129947243	0.335970483	0.386781725	0.702809372	0.998912336	-0.05666703	0.425171712	-0.133280338	0.895240617	0.985543225	-0.093535507	0.399151721	-0.234335724	0.816993937	0.937449447	1.03649023	0.390043206	2.657372858	0.014735558	0.596790109	0.019933463	0.411472246	0.048444247	0.961819982	0.99580122	0.25	chr2	236662036	236662037
16	13	1	0.75	0.25	ACKR3	rs2720134	-0.001584666	0.431086008	-0.003675986	0.997101691	0.997101691	0.07063738	0.413399132	0.170869687	0.865961874	0.968741389	0.129947243	0.335970483	0.386781725	0.702809372	0.998912336	-0.05666703	0.425171712	-0.133280338	0.895240617	0.985543225	-0.093535507	0.399151721	-0.234335724	0.816993937	0.937449447	1.03649023	0.390043206	2.657372858	0.014735558	0.596790109	0.019933463	0.411472246	0.048444247	0.961819982	0.99580122	0.25	chr2	236664394	236664395
5	14	11	0.4	0.6	ACKR3	rs1869093	-0.234899168	0.366648502	-0.640665834	0.528669629	0.888907636	0.12025697	0.354300988	0.339420363	0.737664072	0.968741389	-0.364804919	0.278397319	-1.310375117	0.204220975	0.998912336	-0.301502549	0.359315471	-0.839102608	0.410862368	0.985543225	0.049174565	0.34306931	0.143337116	0.887390446	0.945771397	0.088321235	0.386731901	0.228378458	0.821561211	0.956335336	0.136811064	0.352126414	0.388528263	0.701536205	0.99580122	0.4	chr2	236665256	236665257
11	13	6	0.583333333	0.416666667	ACKR3	rs3109647	-0.679244249	0.315417802	-2.153474675	0.043054172	0.854911385	-0.387838212	0.323556573	-1.198672024	0.244007831	0.944697766	-0.230872248	0.26788272	-0.861840763	0.398509917	0.998912336	0.041177053	0.343755436	0.119785897	0.905791348	0.985543225	0.091982454	0.322489375	0.285226308	0.778264922	0.937449447	0.31968003	0.357772409	0.893529019	0.381700047	0.906803792	-0.018937239	0.332645177	-0.056929247	0.955139761	0.99580122	0.416666667	chr2	236666528	236666529
16	12	2	0.733333333	0.266666667	ACKR3	rs372432945	0.018064698	0.471169705	0.03834011	0.969778658	0.994330017	0.344604977	0.44587099	0.772880463	0.448205537	0.968741389	-0.223137786	0.365297496	-0.610838532	0.547861638	0.998912336	-0.330521164	0.459289382	-0.719635979	0.479682233	0.985543225	0.10576562	0.436241134	0.24244761	0.810785507	0.937449447	0.729083043	0.466431907	1.563107137	0.132972442	0.725965949	-0.32744661	0.4440607	-0.737391555	0.469043996	0.99580122	0.266666667	NA	NA	NA
10	15	5	0.583333333	0.416666667	ACKR3	rs2100335	-0.446525659	0.357546108	-1.248861753	0.225458583	0.888907636	-0.683062271	0.322882938	-2.115510581	0.046507184	0.944697766	-0.173202353	0.287371027	-0.602713346	0.553153086	0.998912336	0.381950974	0.356029818	1.072806139	0.295532107	0.985543225	0.258508205	0.33891883	0.762743706	0.454099484	0.822595094	-0.332885421	0.38073244	-0.874329018	0.391828799	0.906803792	-0.080630443	0.353306396	-0.228216766	0.821685267	0.99580122	0.416666667	chr2	236669869	236669870
16	8	6	0.666666667	0.333333333	ACKR3	rs10181573	-0.495873072	0.296037718	-1.675033424	0.108756164	0.878957783	-0.414160577	0.288654392	-1.434797422	0.166070943	0.944697766	-0.063803776	0.24612909	-0.25922891	0.797982841	0.998912336	0.111187801	0.31005333	0.358608633	0.723467901	0.985543225	0.155889102	0.290239513	0.537105028	0.596840683	0.92969414	0.384425604	0.318813643	1.205800355	0.241305257	0.781829034	0.046454828	0.300699225	0.15448935	0.878699051	0.99580122	0.333333333	chr2	236672897	236672898
10	15	5	0.583333333	0.416666667	ACKR3	rs11695375	0.391973526	0.307132209	1.27623712	0.215806474	0.888907636	0.387026868	0.294064379	1.316129716	0.20231668	0.944697766	0.219575524	0.244711993	0.897281418	0.379740806	0.998912336	-0.169370468	0.312400615	-0.542157922	0.593416775	0.985543225	-0.491706128	0.275425821	-1.785257919	0.088672021	0.256515488	0.268891202	0.328255351	0.819152533	0.421898907	0.909195151	0.186255018	0.301605324	0.617545525	0.543514081	0.99580122	0.416666667	chr2	236674833	236674834
7	17	6	0.516666667	0.483333333	ACKR3	rs2720107	-0.688536828	0.352645911	-1.952487768	0.064338978	0.854911385	-0.51699636	0.350121009	-1.476621931	0.15461653	0.944697766	0.065082338	0.299469485	0.217325442	0.830052352	0.998912336	0.017567872	0.378201725	0.046451063	0.963389648	0.987779259	0.131833055	0.354221847	0.372176523	0.713490783	0.937449447	-0.269680931	0.396577052	-0.680021523	0.503919147	0.909195151	-0.229399428	0.362459731	-0.632896315	0.533633273	0.99580122	0.483333333	chr2	236676724	236676725
13	14	3	0.666666667	0.333333333	ACKR3	rs12613625	0.636494413	0.325243193	1.956979965	0.063775814	0.854911385	0.251556113	0.334915718	0.75110274	0.46092556	0.968741389	0.3425396	0.266316006	1.28621484	0.212368907	0.998912336	-0.206785267	0.346024647	-0.59760271	0.556495056	0.985543225	-0.18524806	0.325386867	-0.56931634	0.575181143	0.913522992	0.481142365	0.354682683	1.356543154	0.189332069	0.725965949	0.325887769	0.330011638	0.987503869	0.334637826	0.99580122	0.333333333	chr2	236677388	236677389
15	9	5	0.65	0.316666667	ACSL1	rs13108061	-0.402220775	0.316791086	-1.26967201	0.218776688	0.989714141	-0.434150773	0.250531607	-1.732918169	0.098503016	0.642410591	-0.245840511	0.310241032	-0.792417782	0.437416243	0.937275423	-0.248228789	0.261460805	-0.94939197	0.353753453	0.932045599	-0.372085465	0.285163222	-1.304815752	0.206770321	0.634675795	-0.364402368	0.283292793	-1.286310056	0.213026877	0.861035843	-0.00295563	0.282291618	-0.010470131	0.991749934	0.997768534	0.316666667	chr4	184657074	184657075
19	10	1	0.8	0.2	ACSL1	rs72689273	-0.10659491	0.395166215	-0.269747022	0.789987804	0.989714141	-0.114328043	0.324879618	-0.351908943	0.728413294	0.997816753	-0.330072189	0.375329523	-0.879419733	0.389126337	0.937275423	-0.063000076	0.320758738	-0.196409539	0.846177933	0.932045599	0.064878588	0.361168916	0.179635026	0.859161116	0.944621424	0.032208286	0.358755177	0.0897779	0.929314472	0.98138232	-0.40677463	0.340289409	-1.195378459	0.245264201	0.971768693	0.2	chr4	184671595	184671596
15	10	5	0.666666667	0.333333333	ACSL1	rs2705895	-0.082904097	0.321650183	-0.257746153	0.799111769	0.989714141	-0.012636659	0.265163976	-0.047656017	0.962440708	0.997816753	-0.183773485	0.308435629	-0.595824438	0.557660384	0.937275423	0.292174915	0.253387459	1.153075674	0.261835691	0.932045599	0.038529928	0.29403908	0.13103676	0.896993453	0.944621424	-0.018478327	0.291997312	-0.063282524	0.950140025	0.98138232	-0.138605377	0.28460535	-0.487009034	0.631296556	0.971768693	0.333333333	chr4	184677249	184677250
18	10	2	0.766666667	0.233333333	ACSL1	rs2696051	0.039153825	0.358030713	0.109358844	0.913956158	0.993842468	0.175598999	0.29228858	0.600772699	0.554420879	0.997816753	0.068448373	0.34544061	0.198148021	0.844834869	0.967854636	0.122859052	0.289222527	0.424790741	0.675309936	0.932045599	0.129694068	0.325779786	0.398103485	0.69457224	0.908286776	0.119668203	0.323582374	0.369822996	0.71521774	0.905435224	-0.200949139	0.315131387	-0.637667803	0.530581964	0.971768693	0.233333333	chr4	184683625	184683626
19	10	1	0.8	0.2	ACSL1	rs14969	-0.298545462	0.44142841	-0.676316828	0.506220742	0.989714141	-0.039090853	0.367189632	-0.106459577	0.916228176	0.997816753	-0.37984388	0.422749241	-0.898508723	0.379101434	0.937275423	0.480412216	0.346380394	1.386949795	0.180003835	0.932045599	0.125899139	0.406501812	0.309713598	0.75983113	0.91752187	-0.285498941	0.399646361	-0.714378932	0.482858893	0.861035843	-0.346457031	0.389140028	-0.890314555	0.383383698	0.971768693	0.2	chr4	184694609	184694610
19	10	1	0.8	0.2	ACSL1	rs3184982	-0.298545462	0.44142841	-0.676316828	0.506220742	0.989714141	-0.039090853	0.367189632	-0.106459577	0.916228176	0.997816753	-0.37984388	0.422749241	-0.898508723	0.379101434	0.937275423	0.480412216	0.346380394	1.386949795	0.180003835	0.932045599	0.125899139	0.406501812	0.309713598	0.75983113	0.91752187	-0.285498941	0.399646361	-0.714378932	0.482858893	0.861035843	-0.346457031	0.389140028	-0.890314555	0.383383698	0.971768693	0.2	chr4	184694613	184694614
6	16	8	0.466666667	0.533333333	ACSL1	rs4610379	-0.187820259	0.334669153	-0.561211744	0.580593199	0.989714141	-0.564071025	0.248744912	-2.267668593	0.034023827	0.598425221	-0.231970376	0.32156439	-0.721380795	0.478630607	0.937275423	-0.238071584	0.268480204	-0.886737943	0.385262758	0.932045599	-0.384776903	0.296194309	-1.299069196	0.208002992	0.634675795	-0.225313133	0.301651315	-0.746932374	0.463385894	0.861035843	0.025760051	0.299491121	0.086012736	0.932271111	0.997768534	0.466666667	chr4	184703233	184703234
13	11	6	0.616666667	0.383333333	ACSL1	rs2130392	-0.15428119	0.317561029	-0.485831623	0.632117241	0.989714141	-0.504533914	0.238690445	-2.11375832	0.046672437	0.642410591	-0.120484938	0.307188121	-0.39221874	0.698848929	0.937275423	-0.225386967	0.254287576	-0.886346752	0.385468645	0.932045599	-0.324234461	0.282871837	-1.146223902	0.264596196	0.653463838	-0.283833691	0.282766883	-1.003772747	0.326914878	0.861035843	0.082090134	0.283138504	0.289929248	0.774713809	0.971768693	0.383333333	chr4	184718014	184718015
15	10	5	0.666666667	0.333333333	ACSL1	rs7680639	-0.082904097	0.321650183	-0.257746153	0.799111769	0.989714141	-0.012636659	0.265163976	-0.047656017	0.962440708	0.997816753	-0.183773485	0.308435629	-0.595824438	0.557660384	0.937275423	0.292174915	0.253387459	1.153075674	0.261835691	0.932045599	0.038529928	0.29403908	0.13103676	0.896993453	0.944621424	-0.018478327	0.291997312	-0.063282524	0.950140025	0.98138232	-0.138605377	0.28460535	-0.487009034	0.631296556	0.971768693	0.333333333	chr4	184731760	184731761
15	10	5	0.666666667	0.333333333	ACSL1	rs6845058	-0.082904097	0.321650183	-0.257746153	0.799111769	0.989714141	-0.012636659	0.265163976	-0.047656017	0.962440708	0.997816753	-0.183773485	0.308435629	-0.595824438	0.557660384	0.937275423	0.292174915	0.253387459	1.153075674	0.261835691	0.932045599	0.038529928	0.29403908	0.13103676	0.896993453	0.944621424	-0.018478327	0.291997312	-0.063282524	0.950140025	0.98138232	-0.138605377	0.28460535	-0.487009034	0.631296556	0.971768693	0.333333333	chr4	184732541	184732542
15	12	3	0.7	0.3	ACSL1	rs2871418	-0.113404205	0.334307975	-0.339220759	0.737812262	0.989714141	0.327412463	0.266521351	1.228466169	0.232862176	0.799948136	-0.009101492	0.323638569	-0.028122395	0.977830078	0.990112355	0.053082778	0.271634515	0.195419858	0.846942726	0.932045599	0.106293158	0.305207834	0.348264841	0.731108315	0.91752187	0.135613931	0.302422823	0.448424923	0.658439174	0.861035843	-0.150913598	0.295987878	-0.509864117	0.615463582	0.971768693	0.3	chr4	184733568	184733569
8	14	8	0.5	0.5	ACSL1	rs6851816	0.242148519	0.318279766	0.760804001	0.455232634	0.989714141	0.480783446	0.243969246	1.970672345	0.062086114	0.642410591	0.120094814	0.310388652	0.386917542	0.702710334	0.937275423	0.130122651	0.260128091	0.500225295	0.622118134	0.932045599	0.010514971	0.294586578	0.035693991	0.971863483	0.980099614	0.190996047	0.289473144	0.659805759	0.516550241	0.861035843	0.110341313	0.285619345	0.38632297	0.703143938	0.971768693	0.5	chr4	184733682	184733683
13	12	5	0.633333333	0.366666667	ACSL1	rs7699646	-0.205530933	0.321982614	-0.63832929	0.530159701	0.989714141	-0.483101891	0.245951197	-1.964218497	0.062877538	0.642410591	-0.148333487	0.312189671	-0.475138996	0.639592428	0.937275423	-0.220907616	0.259220181	-0.852200687	0.403717323	0.932045599	-0.336450561	0.287614098	-1.169798572	0.255187975	0.653463838	-0.251722828	0.289518705	-0.869452728	0.394428858	0.861035843	0.069920536	0.288410218	0.242434323	0.810795666	0.971768693	0.366666667	chr4	184734600	184734601
17	13	0	0.783333333	0.216666667	ACSL1	rs6552820	0.118001626	0.453380103	0.260270852	0.797189808	0.989714141	0.370573538	0.364940096	1.015436621	0.321454934	0.952489901	0.049335383	0.438294386	0.112562206	0.911446714	0.986786936	0.147087739	0.366903981	0.400888915	0.692551573	0.932045599	0.451849075	0.402749068	1.121912155	0.274564638	0.653463838	0.406243006	0.401976016	1.010615036	0.323704164	0.861035843	-0.407927574	0.393492105	-1.036685537	0.311673092	0.971768693	0.216666667	chr4	184742830	184742831
15	13	2	0.716666667	0.283333333	ACSL1	rs4862411	0.090826322	0.355115088	0.255765877	0.800620195	0.989714141	0.603891266	0.261424784	2.310000055	0.031142626	0.598425221	0.415919623	0.331171769	1.255903016	0.222944881	0.937275423	0.156320127	0.286439308	0.545735596	0.590998345	0.932045599	0.329176009	0.316712332	1.039353303	0.310460021	0.697070612	0.329415825	0.31428398	1.048147043	0.30648507	0.861035843	-0.001151904	0.31597776	-0.003645522	0.99712571	0.997768534	0.283333333	chr4	184743619	184743620
11	18	1	0.666666667	0.333333333	ACSL1	rs12513029	0.242937743	0.473587528	0.51297327	0.613324231	0.989714141	-0.008068039	0.392254826	-0.020568362	0.983784159	0.997816753	-0.42058638	0.450839264	-0.93289652	0.36147626	0.937275423	0.16607548	0.384798021	0.431591304	0.670437033	0.932045599	0.12739858	0.434239158	0.293383446	0.772108814	0.918809488	-0.081599889	0.431604166	-0.189061867	0.851859624	0.954961822	-0.15980591	0.421927827	-0.378751767	0.708674406	0.971768693	0.333333333	chr4	184743963	184743964
12	18	0	0.7	0.3	ACSL1	rs2171838	0.417813959	0.526459521	0.793629789	0.436287302	0.989714141	0.22443217	0.437059718	0.513504589	0.612958992	0.997816753	-0.139950568	0.514937727	-0.271781538	0.788444028	0.94772565	-0.048646761	0.43320937	-0.11229388	0.911656879	0.935234212	0.125121923	0.487095051	0.256873731	0.799776216	0.924013298	-0.254131894	0.481134878	-0.528192624	0.602903244	0.861035843	-0.076489617	0.47437911	-0.161241537	0.873444332	0.997768534	0.3	chr4	184746249	184746250
12	13	5	0.616666667	0.383333333	ACSL1	rs755535	-0.41557804	0.340486858	-1.220540615	0.235788567	0.989714141	-0.457560851	0.272306705	-1.680314304	0.107712365	0.642410591	-0.18558023	0.337768039	-0.549430994	0.588505451	0.937275423	-0.313612481	0.277462825	-1.130286487	0.271100302	0.932045599	-0.236355736	0.317571923	-0.744258918	0.464967239	0.825837334	-0.351928023	0.310028767	-1.135146348	0.269104636	0.861035843	0.028378554	0.312975167	0.090673502	0.928611343	0.997768534	0.383333333	chr4	184747220	184747221
17	10	3	0.733333333	0.266666667	ACSL1	rs58825159	-0.737242267	0.359636446	-2.04996539	0.053060743	0.989714141	-0.492471469	0.305973219	-1.609524752	0.12243233	0.644417067	-0.404025088	0.370014182	-1.091917845	0.287238607	0.937275423	-0.186555856	0.316932831	-0.588629004	0.562388628	0.932045599	-0.930355973	0.296976248	-3.132762228	0.005028304	0.299184066	-0.453904809	0.343118436	-1.322880853	0.200100339	0.861035843	0.205471038	0.347131358	0.591911486	0.560229078	0.971768693	0.266666667	chr4	184751790	184751791
17	10	3	0.733333333	0.266666667	ACSL1	rs11934173	-0.675434045	0.363336375	-1.858977225	0.077101673	0.989714141	-0.556184063	0.29905405	-1.859811172	0.076978698	0.642410591	-0.224337704	0.375372964	-0.597639482	0.556470972	0.937275423	-0.110187041	0.317096362	-0.347487558	0.731683622	0.932045599	-1.001461189	0.283579766	-3.531497335	0.001979592	0.235571404	-0.475446871	0.339938888	-1.398624542	0.176520972	0.861035843	0.248990153	0.344075528	0.723649701	0.477265127	0.971768693	0.266666667	chr4	184753158	184753159
11	13	6	0.583333333	0.416666667	ACSL1	rs11935201	-0.579807337	0.350868989	-1.652489549	0.113309067	0.989714141	-0.655594955	0.271645223	-2.413423465	0.02502249	0.598425221	-0.414756769	0.348542809	-1.18997368	0.247336455	0.937275423	-0.269714311	0.296727201	-0.90896389	0.373683588	0.932045599	-0.620739854	0.312470807	-1.986553112	0.060176197	0.588978456	-0.544517337	0.316529025	-1.720276163	0.100086273	0.861035843	0.154722048	0.329637618	0.469370119	0.643641867	0.971768693	0.416666667	chr4	184753346	184753347
15	12	3	0.7	0.3	ACSL1	rs2292899	0.429230167	0.35901624	1.195573123	0.245189809	0.989714141	0.461325272	0.288340445	1.599932577	0.124551198	0.644417067	0.389349523	0.347997066	1.118829904	0.275847852	0.937275423	0.25912987	0.295565166	0.876726689	0.390554451	0.932045599	0.551531662	0.316687845	1.741562462	0.096215875	0.588978456	0.237321936	0.332317552	0.714142044	0.483002325	0.861035843	0.261894791	0.324636911	0.806731403	0.428863705	0.971768693	0.3	chr4	184756955	184756956
11	12	7	0.566666667	0.433333333	ACSL1	rs10034312	0.307502467	0.290625098	1.058072646	0.302042109	0.989714141	0.187174039	0.242094549	0.773144374	0.448052713	0.997816753	0.23434475	0.28339244	0.826926613	0.417576208	0.937275423	-0.143173034	0.239886008	-0.596837784	0.556996167	0.932045599	0.126583679	0.270943547	0.467195769	0.645171103	0.89718665	0.149538199	0.268395674	0.557155773	0.583311256	0.861035843	-0.185065484	0.261890879	-0.706651123	0.487550736	0.971768693	0.433333333	chr4	184761412	184761413
12	13	5	0.616666667	0.383333333	ACSL1	rs7679890	-0.742822519	0.336437802	-2.207904448	0.038508217	0.989714141	-0.495731399	0.287735527	-1.722871709	0.099607315	0.642410591	-0.754761655	0.320735927	-2.353218305	0.02843408	0.937275423	-0.135030561	0.301449937	-0.447936935	0.658785675	0.932045599	-0.597993981	0.315037391	-1.898168277	0.071504781	0.588978456	-0.343415469	0.330121211	-1.04027084	0.310043577	0.861035843	-0.265255319	0.326688564	-0.811951651	0.425927898	0.971768693	0.383333333	chr4	184761539	184761540
18	9	3	0.75	0.25	ACSL1	rs3749233	-0.602721335	0.337572214	-1.785458963	0.088638526	0.989714141	-0.463502369	0.280534825	-1.652209733	0.113366575	0.642410591	-0.335420964	0.342032544	-0.980669735	0.337919376	0.937275423	-0.222667537	0.289788505	-0.768379468	0.450816839	0.932045599	-0.734578584	0.289369538	-2.538548422	0.019113595	0.454903556	-0.406415423	0.316200522	-1.285309147	0.21267918	0.861035843	0.133651677	0.320536587	0.416962313	0.680937468	0.971768693	0.25	chr4	184766078	184766079
15	13	2	0.716666667	0.283333333	ACSL1	rs3749232	0.52288826	0.42229887	1.23819479	0.22930791	0.989714141	0.494944455	0.343491778	1.440920824	0.164352305	0.752227857	0.477074504	0.409301774	1.165581325	0.256852444	0.937275423	0.406580619	0.343513724	1.183593522	0.24979957	0.932045599	0.578135092	0.378976414	1.525517345	0.142050607	0.588978456	0.242828231	0.392969379	0.617931687	0.543264328	0.861035843	0.551559359	0.369519299	1.492640197	0.150403572	0.971768693	0.283333333	chr4	184766218	184766219
18	9	3	0.75	0.25	ACSL1	rs11727009	-0.602721335	0.337572214	-1.785458963	0.088638526	0.989714141	-0.463502369	0.280534825	-1.652209733	0.113366575	0.642410591	-0.335420964	0.342032544	-0.980669735	0.337919376	0.937275423	-0.222667537	0.289788505	-0.768379468	0.450816839	0.932045599	-0.734578584	0.289369538	-2.538548422	0.019113595	0.454903556	-0.406415423	0.316200522	-1.285309147	0.21267918	0.861035843	0.133651677	0.320536587	0.416962313	0.680937468	0.971768693	0.25	chr4	184766708	184766709
15	13	2	0.716666667	0.283333333	ACSL1	rs4862417	0.52288826	0.42229887	1.23819479	0.22930791	0.989714141	0.494944455	0.343491778	1.440920824	0.164352305	0.752227857	0.477074504	0.409301774	1.165581325	0.256852444	0.937275423	0.406580619	0.343513724	1.183593522	0.24979957	0.932045599	0.578135092	0.378976414	1.525517345	0.142050607	0.588978456	0.242828231	0.392969379	0.617931687	0.543264328	0.861035843	0.551559359	0.369519299	1.492640197	0.150403572	0.971768693	0.283333333	chr4	184769446	184769447
15	13	2	0.716666667	0.283333333	ACSL1	rs28454355	0.52288826	0.42229887	1.23819479	0.22930791	0.989714141	0.494944455	0.343491778	1.440920824	0.164352305	0.752227857	0.477074504	0.409301774	1.165581325	0.256852444	0.937275423	0.406580619	0.343513724	1.183593522	0.24979957	0.932045599	0.578135092	0.378976414	1.525517345	0.142050607	0.588978456	0.242828231	0.392969379	0.617931687	0.543264328	0.861035843	0.551559359	0.369519299	1.492640197	0.150403572	0.971768693	0.283333333	chr4	184772799	184772800
17	10	3	0.733333333	0.266666667	ACSL1	rs199999891	-0.554849929	0.344546985	-1.610375225	0.122245931	0.989714141	-0.521170019	0.278264987	-1.872927045	0.075067032	0.642410591	-0.311216647	0.345986372	-0.899505507	0.378582677	0.937275423	-0.242251388	0.291440519	-0.831220686	0.415200576	0.932045599	-0.745889988	0.291039227	-2.562850363	0.01812924	0.454903556	-0.466516613	0.315000749	-1.481001598	0.15345519	0.861035843	0.154931843	0.322681885	0.480138025	0.636092667	0.971768693	0.266666667	NA	NA	NA
5	21	4	0.516666667	0.483333333	ACSL1	rs4069938	-0.689073612	0.473878581	-1.454114281	0.160698166	0.989714141	-0.500803467	0.394368104	-1.269888368	0.218016049	0.799948136	-0.006019572	0.479990522	-0.012541023	0.990112355	0.990112355	-0.582483665	0.382664696	-1.522177694	0.142881297	0.932045599	-0.84707079	0.41461597	-2.043024997	0.053801052	0.588978456	-0.720392447	0.422353569	-1.705662035	0.102819925	0.861035843	0.296862561	0.436907233	0.679463599	0.504265386	0.971768693	0.483333333	chr4	184779621	184779622
18	11	1	0.783333333	0.216666667	ACSL1	rs4862418	0.92538987	0.494569992	1.871099916	0.075330824	0.989714141	0.283826228	0.435338539	0.651966694	0.521495195	0.997816753	0.2786675	0.512159676	0.544102774	0.592101494	0.937275423	0.414941084	0.423700368	0.979326702	0.33856686	0.932045599	0.65320201	0.466487423	1.400256424	0.17603846	0.616134609	0.131375442	0.483390725	0.271778989	0.788445962	0.928961084	0.001343202	0.474593977	0.002830213	0.997768534	0.997768534	0.216666667	chr4	184779811	184779812
12	14	4	0.633333333	0.366666667	ACSL1	rs2046814	0.477342788	0.353913874	1.348754098	0.191782127	0.989714141	0.157303342	0.301726482	0.52134417	0.607581942	0.997816753	0.190960104	0.35373655	0.539837074	0.594988214	0.937275423	0.085921651	0.298627186	0.287722134	0.77637974	0.932045599	0.671039359	0.303368769	2.211959262	0.038187703	0.588978456	-0.008372583	0.33441186	-0.025036742	0.980262047	0.988569352	-0.166800197	0.325727889	-0.512084483	0.613935429	0.971768693	0.366666667	chr4	184783021	184783022
12	14	4	0.633333333	0.366666667	ACSL1	rs2102862	-0.277288575	0.328056017	-0.845247643	0.407500247	0.989714141	-0.177541126	0.271840771	-0.653107057	0.520774222	0.997816753	0.023422267	0.322027608	0.072733723	0.942706324	0.98822657	-0.061381901	0.270225265	-0.227150861	0.82250319	0.932045599	-0.543939699	0.280517825	-1.939055738	0.066049219	0.588978456	-0.149197003	0.300629326	-0.496282264	0.62484999	0.861035843	0.234049277	0.291929543	0.801732069	0.431687076	0.971768693	0.366666667	chr4	184783851	184783852
12	13	5	0.616666667	0.383333333	ACSL1	rs7683525	-0.301859076	0.309373358	-0.975711282	0.340314117	0.989714141	-0.221122197	0.255852311	-0.864257179	0.397211439	0.964656353	-0.077096187	0.304919701	-0.252840951	0.802849644	0.955391076	-0.120988157	0.255178686	-0.474131124	0.640299074	0.932045599	-0.44167961	0.272260734	-1.622267022	0.119664414	0.588978456	-0.183127401	0.283923539	-0.64498844	0.525919036	0.861035843	0.086640677	0.280373784	0.309018468	0.760352463	0.971768693	0.383333333	chr4	184784998	184784999
9	14	7	0.533333333	0.466666667	ACSL1	rs7681334	0.040596417	0.344275929	0.117918255	0.90725303	0.993842468	0.148095013	0.281629469	0.525850555	0.604501332	0.997816753	-0.175024236	0.330294371	-0.529903781	0.601736944	0.937275423	0.037825324	0.279194461	0.135480209	0.893522461	0.932045599	0.3429651	0.305422528	1.122920113	0.274145952	0.653463838	0.200591435	0.309092986	0.648967927	0.523393734	0.861035843	-0.129931478	0.304641919	-0.426505578	0.674079791	0.971768693	0.466666667	chr4	184789704	184789705
7	16	7	0.5	0.5	ACSL1	rs11132255	-0.06030629	0.411892065	-0.146412847	0.884991902	0.993842468	-0.392493048	0.328222712	-1.195813191	0.245098089	0.799948136	-0.593994822	0.376162588	-1.579090643	0.129260901	0.937275423	0.205618636	0.331208878	0.620812573	0.541403029	0.932045599	0.084831638	0.375830187	0.225717999	0.823603022	0.937726658	0.234118147	0.37004585	0.632673348	0.53377609	0.861035843	0.201392532	0.363467428	0.554086875	0.585372059	0.971768693	0.5	chr4	184797572	184797573
17	11	2	0.75	0.25	ACSL1	rs11732302	-0.484818544	0.349036171	-1.389020922	0.179382	0.989714141	-0.568956038	0.273333658	-2.081544011	0.04980635	0.642410591	-0.241178095	0.348165771	-0.692710527	0.496081001	0.937275423	-0.233341729	0.291387766	-0.80079453	0.432217834	0.932045599	-0.321953054	0.32552445	-0.989028795	0.333908617	0.735835656	-0.180128755	0.328258516	-0.548740539	0.588970832	0.861035843	0.380529882	0.313196841	1.214986337	0.237855975	0.971768693	0.25	chr4	184800578	184800579
12	11	7	0.583333333	0.416666667	ACSL1	rs6552828	-0.003464241	0.33042886	-0.010484076	0.991734033	0.997660939	0.271407315	0.265459943	1.022404029	0.318224072	0.952489901	0.295234227	0.312444219	0.944918193	0.35544663	0.937275423	0.047077537	0.267797122	0.175795529	0.862138718	0.932045599	-0.20571803	0.298353222	-0.689511675	0.49805037	0.848421845	-0.0133425	0.299508525	-0.04454798	0.964888499	0.98138232	-0.132709235	0.292124272	-0.454290342	0.654280556	0.971768693	0.416666667	chr4	184804261	184804262
12	13	5	0.616666667	0.383333333	ACSL1	rs10471180	-0.462695615	0.36400416	-1.271127273	0.217583505	0.989714141	-0.527940093	0.288805531	-1.828012407	0.081790888	0.642410591	-0.783173993	0.32217917	-2.430864765	0.024107513	0.937275423	0.042934632	0.306228275	0.140204663	0.889834362	0.932045599	-0.11279554	0.34403811	-0.327857691	0.746265528	0.91752187	-0.022721127	0.342379222	-0.06636246	0.947717002	0.98138232	0.160356886	0.333764884	0.480448645	0.635875492	0.971768693	0.383333333	chr4	184807656	184807657
10	15	5	0.583333333	0.416666667	ACSL1	rs4862425	-0.204156254	0.331334381	-0.616163808	0.544408219	0.989714141	-0.237579554	0.270257762	-0.879085036	0.389303641	0.964656353	0.114540931	0.321800132	0.35593811	0.725437684	0.937275423	-0.242677243	0.265924446	-0.91257967	0.371821916	0.932045599	-0.440289078	0.289745732	-1.519570537	0.143532565	0.588978456	-0.449630774	0.286722045	-1.568176503	0.131785811	0.861035843	-0.235060463	0.292545961	-0.80349926	0.430687738	0.971768693	0.416666667	chr4	184811407	184811408
10	14	6	0.566666667	0.433333333	ACSL1	rs11726327	0.011262726	0.318415082	0.035371208	0.972117811	0.997258789	-0.107024182	0.261062195	-0.409956646	0.68598977	0.997816753	0.028430249	0.307364146	0.092496959	0.927179947	0.98822657	0.117885366	0.256972951	0.458746202	0.65112899	0.932045599	-0.059924167	0.290455601	-0.206310936	0.838535147	0.937726658	-0.327136968	0.279673337	-1.169710962	0.255222471	0.861035843	0.09664471	0.282103518	0.342585979	0.735315251	0.971768693	0.433333333	chr4	184811503	184811504
11	17	2	0.65	0.35	ACSL1	rs34202162	0.014575575	0.405408371	0.035952822	0.971659545	0.997258789	0.103138572	0.332954173	0.309768072	0.759790281	0.997816753	-0.442268909	0.379333552	-1.165910336	0.2567223	0.937275423	0.052614607	0.328614923	0.160110217	0.874324342	0.932045599	0.603279992	0.345985868	1.743655011	0.095842419	0.588978456	-0.314245978	0.361044912	-0.87037919	0.393934005	0.861035843	-0.594369791	0.336015145	-1.768877978	0.091437949	0.971768693	0.35	chr4	184812454	184812455
13	15	2	0.683333333	0.316666667	ACSL1	rs7676928	0.285349023	0.423091905	0.674437444	0.5073906	0.989714141	-0.021418706	0.351980034	-0.060852049	0.952052459	0.997816753	-0.128705943	0.411922878	-0.312451553	0.757778862	0.939330048	0.06907104	0.346516271	0.199329861	0.843922115	0.932045599	0.642658294	0.364429611	1.763463437	0.092368464	0.588978456	-0.308599937	0.381754804	-0.808372113	0.427939631	0.861035843	-0.34123951	0.37255809	-0.915936385	0.370099162	0.971768693	0.316666667	chr4	184813899	184813900
8	18	4	0.566666667	0.433333333	ACSL1	rs9997745	-0.288278509	0.460671133	-0.625779409	0.538202067	0.989714141	0.126494388	0.381714585	0.331384739	0.743638104	0.997816753	-0.146738443	0.447744534	-0.32772805	0.746362162	0.937275423	0.289359294	0.371769364	0.778330121	0.445056223	0.932045599	-0.171078367	0.422892678	-0.404543222	0.689904143	0.908286776	0.441620162	0.410291595	1.076356835	0.293978405	0.861035843	0.374223379	0.404909141	0.924215685	0.365872784	0.971768693	0.433333333	chr4	184816688	184816689
12	16	2	0.666666667	0.333333333	ACSL1	rs6858762	0.279638263	0.414328726	0.674918839	0.507090802	0.989714141	-0.103774298	0.343980742	-0.301686359	0.765858459	0.997816753	0.188581995	0.402234104	0.468836414	0.644017076	0.937275423	-0.211721472	0.336508314	-0.629171593	0.536021784	0.932045599	0.180981285	0.380355022	0.475821995	0.639113758	0.89718665	-0.521604959	0.362159891	-1.440261529	0.164536655	0.861035843	0.118639184	0.371161653	0.319642892	0.752397257	0.971768693	0.333333333	chr4	184822583	184822584
12	17	1	0.683333333	0.316666667	ACSL1	rs12503643	0.231517916	0.443403012	0.5221388	0.60703818	0.989714141	-0.042897095	0.367220452	-0.116815647	0.908116128	0.997816753	0.169907324	0.429260242	0.395814259	0.696234687	0.937275423	-0.216534929	0.358850008	-0.60341347	0.55269608	0.932045599	0.204688597	0.405030291	0.505366144	0.618564767	0.89718665	-0.51233628	0.388773259	-1.317827986	0.201757354	0.861035843	0.106160632	0.395793887	0.268222011	0.791145551	0.971768693	0.316666667	chr4	184824933	184824934
9	17	4	0.583333333	0.416666667	ACSL1	rs6857505	-0.241636813	0.401943173	-0.60117158	0.554160172	0.989714141	0.017622939	0.333664069	0.052816413	0.958377395	0.997816753	-0.277254663	0.386681181	-0.717011006	0.481266887	0.937275423	0.088036524	0.328226341	0.268218949	0.791147876	0.932045599	-0.165312706	0.368392273	-0.44874097	0.658214805	0.89718665	0.243526264	0.363605983	0.669753181	0.510313026	0.861035843	0.002537809	0.360148474	0.007046563	0.994444215	0.997768534	0.416666667	chr4	184827806	184827807
15	13	2	0.716666667	0.283333333	ACSL1	rs10027540	0.523657847	0.365484276	1.432778046	0.166640884	0.989714141	0.070069024	0.314831478	0.222560413	0.826028023	0.997816753	0.128738181	0.368637083	0.34922743	0.730396078	0.937275423	0.184003659	0.307969199	0.597474227	0.55657921	0.932045599	0.398907674	0.338641465	1.177964649	0.251987868	0.653463838	0.600011786	0.321472425	1.866448689	0.076006011	0.861035843	0.476807963	0.323897576	1.47209488	0.155824466	0.971768693	0.283333333	chr4	184829685	184829686
17	12	1	0.766666667	0.233333333	ACSL1	rs6828518	-0.040528304	0.490832595	-0.082570524	0.934975027	0.993842468	-0.020461278	0.404059865	-0.050639225	0.960091585	0.997816753	0.329513728	0.468470733	0.703381673	0.489543664	0.937275423	-0.273754943	0.393645988	-0.695434352	0.4944076	0.932045599	-0.421213865	0.438721051	-0.960094948	0.347932263	0.752798897	0.127992293	0.444116946	0.288195022	0.776022711	0.928410982	-0.188855634	0.434178582	-0.434972249	0.668019944	0.971768693	0.233333333	chr4	184830608	184830609
6	20	4	0.533333333	0.466666667	ACSL1	rs10033885	-0.533822501	0.454609517	-1.174244009	0.253442166	0.989714141	-0.036319006	0.386211027	-0.094039277	0.92596944	0.997816753	-0.518658682	0.438724457	-1.182196874	0.250341203	0.937275423	0.27181536	0.375971845	0.722967326	0.477675555	0.932045599	0.117724963	0.427738907	0.275226222	0.785832263	0.921904422	0.004382697	0.425399769	0.010302537	0.991877158	0.991877158	0.275497188	0.412569757	0.667759047	0.51155999	0.971768693	0.466666667	chr4	184831852	184831853
15	15	0	0.75	0.25	ACSL1	rs10017774	0.425673294	0.462170278	0.921031304	0.367494494	0.989714141	-0.025237897	0.387994684	-0.065047017	0.948751814	0.997816753	-0.094092074	0.454667458	-0.206947016	0.838044712	0.967854636	0.102986707	0.381676793	0.269827008	0.789927094	0.932045599	0.481246878	0.417434197	1.152868839	0.261918709	0.653463838	0.351733978	0.420368758	0.83672721	0.412166737	0.861035843	0.356906552	0.411500905	0.867328719	0.395564882	0.971768693	0.25	chr4	184833513	184833514
8	20	2	0.6	0.4	ACSL1	rs6827693	-0.150826234	0.616829961	-0.244518333	0.809202706	0.989714141	-0.233013795	0.505904515	-0.460588487	0.649827916	0.997816753	0.772093455	0.572078311	1.349628959	0.191505698	0.937275423	-0.649816756	0.48050301	-1.35236771	0.190642367	0.932045599	-0.489729955	0.553804633	-0.884300935	0.386546552	0.761509821	-1.228401185	0.491594814	-2.498808267	0.020831825	0.861035843	-0.435700113	0.5404768	-0.806140269	0.429196946	0.971768693	0.4	chr4	184834173	184834174
18	10	2	0.766666667	0.233333333	ACSL1	rs34829317	-0.110092022	0.412310798	-0.267012222	0.792064342	0.989714141	0.300115917	0.333593189	0.899646417	0.378509381	0.958353538	-0.178898407	0.396829844	-0.450818934	0.656740426	0.937275423	0.309321876	0.328099326	0.942769008	0.356519559	0.932045599	0.3014029	0.371334978	0.811673874	0.426083799	0.804824954	0.225375687	0.371134389	0.607261666	0.550187727	0.861035843	-0.001866856	0.366920998	-0.005087895	0.995988488	0.997768534	0.233333333	chr4	184842662	184842663
8	14	8	0.5	0.5	ACSL1	rs12512699	-0.079231661	0.334504836	-0.236862529	0.815058705	0.989714141	0.05946608	0.27540292	0.215923926	0.831130571	0.997816753	-0.157612164	0.32154855	-0.490165992	0.629098486	0.937275423	-0.034290713	0.27155829	-0.126273857	0.900716335	0.932045599	-0.064817787	0.305512997	-0.212160488	0.834027551	0.937726658	0.136743374	0.302151501	0.452565596	0.655502224	0.861035843	-0.272999365	0.29154908	-0.936375329	0.359724381	0.971768693	0.5	chr4	184843947	184843948
15	13	2	0.716666667	0.283333333	ACSL1	rs34265628	0.270214247	0.411127222	0.657252141	0.518158219	0.989714141	0.31445215	0.334916793	0.938896336	0.358458419	0.956526509	-0.077257161	0.400634782	-0.19283688	0.848939491	0.967854636	0.2669875	0.331779059	0.804714743	0.430001224	0.932045599	0.49874822	0.363284205	1.372887161	0.184271526	0.626523188	0.335269773	0.369308444	0.907831321	0.37426799	0.861035843	0.110958806	0.368190699	0.301362328	0.766102082	0.971768693	0.283333333	chr4	184845291	184845292
17	10	3	0.733333333	0.266666667	ACSL1	rs4862426	0.021976844	0.365839305	0.060072398	0.952665996	0.994449592	-0.275171308	0.295112076	-0.932429847	0.361711705	0.956526509	0.06205867	0.352974528	0.175816284	0.862122617	0.967854636	0.04756728	0.296556826	0.160398533	0.874100057	0.932045599	-0.089864739	0.333496308	-0.269462469	0.79020379	0.921904422	-0.222269797	0.328082737	-0.677480927	0.50549689	0.861035843	0.387925216	0.313825544	1.236117402	0.230063369	0.971768693	0.266666667	chr4	184845479	184845480
9	14	7	0.533333333	0.466666667	ACSL1	rs4862428	-0.429679307	0.311355954	-1.380025984	0.182095114	0.989714141	-0.139268807	0.265924434	-0.523715722	0.605959788	0.997816753	-0.161682884	0.311948278	-0.518300294	0.60966701	0.937275423	-0.006696226	0.263722462	-0.025391184	0.979982681	0.988287619	-0.176735663	0.294391583	-0.600342107	0.554702384	0.874886171	-0.251584645	0.289595069	-0.868746302	0.394806454	0.861035843	0.122904732	0.287633869	0.427295756	0.673513268	0.971768693	0.466666667	chr4	184846021	184846022
6	13	11	0.416666667	0.583333333	ACSL1	rs12641551	-0.417984129	0.317335769	-1.31716677	0.201974982	0.989714141	-0.138711914	0.270093539	-0.513569908	0.612914098	0.997816753	-0.179337415	0.316368869	-0.566861764	0.576817548	0.937275423	-0.265048328	0.261474355	-1.013668539	0.322278456	0.932045599	-0.277071885	0.295362394	-0.93807435	0.358870861	0.761509821	-0.264211131	0.293694306	-0.899612713	0.378526911	0.861035843	-0.09390276	0.292621412	-0.320901875	0.751456421	0.971768693	0.416666667	chr4	184846786	184846787
11	11	8	0.55	0.45	ACSL1	rs4605699	-0.15174184	0.284220035	-0.533888612	0.59902518	0.989714141	-0.156215267	0.233052434	-0.670300944	0.5099708	0.997816753	-0.104303381	0.275320349	-0.378843706	0.708607149	0.937275423	-0.27987792	0.223894459	-1.250043973	0.225035025	0.932045599	-0.376862216	0.247993274	-1.519646929	0.143513448	0.588978456	-0.168679086	0.256752739	-0.656970931	0.518335463	0.861035843	-0.281217724	0.246692874	-1.139950737	0.267142402	0.971768693	0.45	chr4	184847639	184847640
13	14	3	0.666666667	0.333333333	ACSL1	rs4862430	-0.039874629	0.370304043	-0.107680781	0.915271086	0.993842468	-0.016396718	0.304871449	-0.053782401	0.957616898	0.997816753	-0.180339424	0.355441192	-0.507367824	0.617183778	0.937275423	0.129509398	0.299084682	0.43301916	0.669415789	0.932045599	0.146585127	0.336697646	0.435361307	0.667742037	0.89718665	-0.018966284	0.33573446	-0.056491919	0.955483989	0.98138232	0.184810218	0.326591078	0.565876504	0.577475057	0.971768693	0.333333333	chr4	184848751	184848752
17	13	0	0.783333333	0.216666667	ACSL1	rs66921474	-0.367232277	0.468530361	-0.783796115	0.4419111	0.989714141	-0.244431004	0.387608929	-0.630612417	0.535097159	0.997816753	0.054246568	0.458764289	0.118244967	0.906997309	0.986786936	-0.766758311	0.347315942	-2.207668058	0.038526978	0.932045599	-0.606000318	0.413385776	-1.465943805	0.157478029	0.616134609	-0.30779698	0.425606006	-0.723196985	0.477537399	0.861035843	-0.702557023	0.393478157	-1.785504508	0.08863094	0.971768693	0.216666667	chr4	184848921	184848922
8	12	10	0.466666667	0.533333333	ACSL1	rs4862432	-0.117358636	0.301842431	-0.388807617	0.701332648	0.989714141	-0.169690363	0.246583317	-0.688166438	0.498879896	0.997816753	-0.132060515	0.291041105	-0.45375211	0.654661689	0.937275423	-0.360373531	0.232762454	-1.548245969	0.136502326	0.932045599	-0.436779622	0.259658348	-1.682132021	0.107355054	0.588978456	-0.242176518	0.269458965	-0.898751015	0.378975295	0.861035843	-0.479189015	0.247976882	-1.932393909	0.066912248	0.971768693	0.466666667	chr4	184850824	184850825
11	12	7	0.566666667	0.433333333	ACSL1	rs201074082	0.105296266	0.308598985	0.341207429	0.736337782	0.989714141	0.05106175	0.254476356	0.200654201	0.842899573	0.997816753	-0.005216813	0.298763098	-0.017461369	0.98623339	0.990112355	0.386099048	0.236416704	1.633129307	0.117346555	0.932045599	0.289428686	0.275409021	1.050904886	0.30524595	0.697070612	0.154723719	0.278468844	0.555623088	0.584340019	0.861035843	0.443335448	0.257336256	1.722786577	0.099622993	0.971768693	0.433333333	NA	NA	NA
18	9	3	0.75	0.25	ACSL1	rs6552833	-0.046076674	0.325326531	-0.141632083	0.888720559	0.993842468	-0.038581722	0.267781522	-0.144079106	0.886811719	0.997816753	0.144241319	0.312659931	0.461336117	0.649300244	0.937275423	0.192272063	0.260625486	0.737733158	0.468840706	0.932045599	0.195565568	0.294113746	0.664931753	0.513330864	0.848421845	-0.08342088	0.294475497	-0.283286321	0.779731227	0.928410982	0.579145518	0.260080583	2.226792598	0.037035809	0.971768693	0.25	chr4	184852373	184852374
13	11	6	0.616666667	0.383333333	ACSL1	rs6835696	-0.274947855	0.309305818	-0.888919119	0.384116107	0.989714141	-0.004639597	0.259342599	-0.017889838	0.98589562	0.997816753	0.128330409	0.302897503	0.423676022	0.676110083	0.937275423	-0.43073658	0.237622709	-1.81269114	0.084201514	0.932045599	-0.359601246	0.276778975	-1.299236134	0.207946755	0.634675795	-0.144025125	0.283866244	-0.507369677	0.6171825	0.861035843	-0.435405488	0.263292635	-1.653694144	0.113061778	0.971768693	0.383333333	chr4	184852577	184852578
11	18	1	0.666666667	0.333333333	ACSL1	rs78629774	-0.001264856	0.426354449	-0.002966678	0.997660939	0.997660939	-0.05000847	0.350775434	-0.142565484	0.887992361	0.997816753	-0.175564395	0.409842275	-0.428370632	0.672742949	0.937275423	-0.099018607	0.345117888	-0.286912415	0.776991194	0.932045599	0.166972995	0.387590537	0.430797397	0.671005141	0.89718665	0.281706059	0.381554735	0.738311004	0.468496945	0.861035843	-0.138136883	0.377575146	-0.365852689	0.718134592	0.971768693	0.333333333	NA	NA	NA
18	9	3	0.75	0.25	ACSL1	rs6811074	-0.046076674	0.325326531	-0.141632083	0.888720559	0.993842468	-0.038581722	0.267781522	-0.144079106	0.886811719	0.997816753	0.144241319	0.312659931	0.461336117	0.649300244	0.937275423	0.192272063	0.260625486	0.737733158	0.468840706	0.932045599	0.195565568	0.294113746	0.664931753	0.513330864	0.848421845	-0.08342088	0.294475497	-0.283286321	0.779731227	0.928410982	0.579145518	0.260080583	2.226792598	0.037035809	0.971768693	0.25	chr4	184852888	184852889
18	11	1	0.783333333	0.216666667	ACSL1	rs11730208	0.130275576	0.386506913	0.337058852	0.739417978	0.989714141	-0.024821923	0.318958796	-0.077821722	0.938706606	0.997816753	0.110195037	0.373392174	0.295118765	0.770801153	0.945622034	0.274589791	0.308557859	0.889913455	0.383594126	0.932045599	0.203548594	0.351069591	0.579795572	0.568221497	0.874886171	0.294283054	0.345381673	0.852051737	0.403798125	0.861035843	-0.284926522	0.338642586	-0.841378296	0.40961522	0.971768693	0.216666667	chr4	184853452	184853453
18	11	1	0.783333333	0.216666667	ACSL1	rs11132260	-0.126903715	0.414504829	-0.306157386	0.762499441	0.989714141	-0.016066437	0.341933916	-0.046986967	0.9629676	0.997816753	0.044770049	0.400961686	0.111656676	0.912155992	0.986786936	-0.20296426	0.334008688	-0.60766162	0.549927372	0.932045599	-0.215268711	0.376403348	-0.571909662	0.573454801	0.874886171	0.146205921	0.37521735	0.389656612	0.700714154	0.905435224	0.342861948	0.361406814	0.948687006	0.353570421	0.971768693	0.216666667	chr4	184853524	184853525
13	11	4	0.616666667	0.316666667	ACSL1	rs59972619	0.060169255	0.41918491	0.143538696	0.887376181	0.993842468	0.001743565	0.342388592	0.005092356	0.995989994	0.997816753	-0.010634277	0.408507432	-0.026032028	0.979503266	0.990112355	-0.474445904	0.325066139	-1.459536527	0.160754157	0.932045599	0.271073792	0.378405904	0.716357194	0.482483797	0.844346645	0.283007423	0.369920384	0.76504955	0.453640662	0.861035843	-0.017756204	0.351918523	-0.050455441	0.960286115	0.997768534	0.316666667	chr4	184853715	184853716
18	9	3	0.75	0.25	ACSL1	rs28478646	0.043071687	0.360060648	0.119623422	0.905918493	0.993842468	-0.190641206	0.293544394	-0.649445909	0.523090866	0.997816753	0.231370921	0.344058392	0.672475738	0.508613324	0.937275423	0.279442058	0.285690265	0.978129439	0.339144787	0.932045599	-0.487484242	0.311199801	-1.566467073	0.132184966	0.588978456	-0.055444378	0.326268972	-0.169934572	0.86668804	0.954961822	-0.024406286	0.319945176	-0.076282712	0.939916265	0.997768534	0.25	chr4	184855050	184855051
18	12	0	0.8	0.2	ACSL1	rs6824822	0.470123832	0.461652183	1.018350716	0.320100851	0.989714141	0.448377815	0.37677203	1.190050694	0.247306835	0.799948136	0.732486458	0.427686808	1.712670219	0.101501155	0.937275423	-0.578524489	0.362183676	-1.597323478	0.125132814	0.932045599	-0.143067129	0.430681957	-0.332187421	0.743040602	0.91752187	-0.198566648	0.42648369	-0.465590251	0.646301309	0.861035843	-0.267286844	0.416071619	-0.642405856	0.527561461	0.971768693	0.2	chr4	184855157	184855158
7	13	10	0.45	0.55	ACSL1	rs6825400	-0.322912121	0.35734782	-0.903635346	0.376438379	0.989714141	-0.07102011	0.299406978	-0.237202587	0.814798353	0.997816753	-0.671093149	0.319704845	-2.099102217	0.048075507	0.937275423	0.057413363	0.295141156	0.19452849	0.847631677	0.932045599	0.583361437	0.307245471	1.898681975	0.071433852	0.588978456	0.174482417	0.327957735	0.532027143	0.600291211	0.861035843	0.183506487	0.32109642	0.571499637	0.573727575	0.971768693	0.45	chr4	184855304	184855305
18	9	3	0.75	0.25	ACSL1	rs13144344	0.043071687	0.360060648	0.119623422	0.905918493	0.993842468	-0.190641206	0.293544394	-0.649445909	0.523090866	0.997816753	0.231370921	0.344058392	0.672475738	0.508613324	0.937275423	0.279442058	0.285690265	0.978129439	0.339144787	0.932045599	-0.487484242	0.311199801	-1.566467073	0.132184966	0.588978456	-0.055444378	0.326268972	-0.169934572	0.86668804	0.954961822	-0.024406286	0.319945176	-0.076282712	0.939916265	0.997768534	0.25	chr4	184855461	184855462
7	13	10	0.45	0.55	ACSL1	rs6830690	-0.322912121	0.35734782	-0.903635346	0.376438379	0.989714141	-0.07102011	0.299406978	-0.237202587	0.814798353	0.997816753	-0.671093149	0.319704845	-2.099102217	0.048075507	0.937275423	0.057413363	0.295141156	0.19452849	0.847631677	0.932045599	0.583361437	0.307245471	1.898681975	0.071433852	0.588978456	0.174482417	0.327957735	0.532027143	0.600291211	0.861035843	0.183506487	0.32109642	0.571499637	0.573727575	0.971768693	0.45	chr4	184855495	184855496
18	12	0	0.8	0.2	ACSL1	rs10021050	0.470123832	0.461652183	1.018350716	0.320100851	0.989714141	0.448377815	0.37677203	1.190050694	0.247306835	0.799948136	0.732486458	0.427686808	1.712670219	0.101501155	0.937275423	-0.578524489	0.362183676	-1.597323478	0.125132814	0.932045599	-0.143067129	0.430681957	-0.332187421	0.743040602	0.91752187	-0.198566648	0.42648369	-0.465590251	0.646301309	0.861035843	-0.267286844	0.416071619	-0.642405856	0.527561461	0.971768693	0.2	chr4	184855612	184855613
7	13	10	0.45	0.55	ACSL1	rs12650715	-0.322912121	0.35734782	-0.903635346	0.376438379	0.989714141	-0.07102011	0.299406978	-0.237202587	0.814798353	0.997816753	-0.671093149	0.319704845	-2.099102217	0.048075507	0.937275423	0.057413363	0.295141156	0.19452849	0.847631677	0.932045599	0.583361437	0.307245471	1.898681975	0.071433852	0.588978456	0.174482417	0.327957735	0.532027143	0.600291211	0.861035843	0.183506487	0.32109642	0.571499637	0.573727575	0.971768693	0.45	chr4	184855695	184855696
7	18	5	0.533333333	0.466666667	ACSL1	rs4861635	-0.613520763	0.328227199	-1.869195379	0.075606655	0.989714141	-0.188693923	0.288864459	-0.653226511	0.520698732	0.997816753	-0.279317693	0.336767057	-0.829409193	0.416201711	0.937275423	-0.071104031	0.287082378	-0.247678144	0.806789052	0.932045599	0.098524645	0.32295831	0.305069236	0.763316514	0.91752187	-0.217733416	0.317792683	-0.685142949	0.500747166	0.861035843	0.196845183	0.311980891	0.630952694	0.534878918	0.971768693	0.466666667	chr4	184861336	184861337
20	7	3	0.783333333	0.216666667	ACSL1	rs4862442	0.196594398	0.329048807	0.597462731	0.55658674	0.989714141	0.189806664	0.269983505	0.703030594	0.489757947	0.997816753	-0.59167607	0.293203276	-2.017972231	0.056550825	0.937275423	0.180197544	0.266244595	0.676812027	0.505912749	0.932045599	0.356853773	0.292815673	1.218697651	0.236473036	0.653463838	0.491164408	0.281051701	1.747594501	0.095142716	0.861035843	0.107301132	0.293872099	0.365128681	0.718666973	0.971768693	0.216666667	chr4	184862205	184862206
20	7	3	0.783333333	0.216666667	ACSL1	rs74352506	-0.530453301	0.329841287	-1.60820771	0.122721459	0.989714141	-0.581408264	0.258253685	-2.251306748	0.035201484	0.598425221	-0.182138368	0.335141222	-0.543467518	0.592530953	0.937275423	-0.201361167	0.28008636	-0.718925289	0.480110964	0.932045599	-0.216646858	0.315661423	-0.686326687	0.500015631	0.848421845	-0.716001113	0.27566654	-2.597345018	0.016813475	0.861035843	-0.432829793	0.295842903	-1.463039297	0.158263775	0.971768693	0.216666667	chr4	184862312	184862313
12	13	5	0.616666667	0.383333333	ACSL1	rs13121084	0.237354724	0.294517629	0.805910074	0.429326758	0.989714141	0.326478058	0.235610977	1.385665735	0.180390222	0.766658445	0.398748032	0.275284505	1.448494285	0.162246589	0.937275423	-0.054670276	0.242239841	-0.22568656	0.823627158	0.932045599	0.12953284	0.271580567	0.476959164	0.638317148	0.89718665	0.26342305	0.264901422	0.994419161	0.331339797	0.861035843	0.060915264	0.265334257	0.229579342	0.820639998	0.971768693	0.383333333	chr4	184864984	184864985
12	13	5	0.616666667	0.383333333	ACSL1	rs4862447	0.237354724	0.294517629	0.805910074	0.429326758	0.989714141	0.326478058	0.235610977	1.385665735	0.180390222	0.766658445	0.398748032	0.275284505	1.448494285	0.162246589	0.937275423	-0.054670276	0.242239841	-0.22568656	0.823627158	0.932045599	0.12953284	0.271580567	0.476959164	0.638317148	0.89718665	0.26342305	0.264901422	0.994419161	0.331339797	0.861035843	0.060915264	0.265334257	0.229579342	0.820639998	0.971768693	0.383333333	chr4	184866579	184866580
17	7	6	0.683333333	0.316666667	ACSL1	rs4862448	-0.360075598	0.276132924	-1.30399372	0.206349011	0.989714141	-0.525604046	0.206615982	-2.543869261	0.018893883	0.598425221	-0.163361224	0.274877092	-0.594306433	0.558656162	0.937275423	5.69E-04	0.232847379	0.00244183	0.998074752	0.998074752	-0.354488864	0.250469559	-1.415297192	0.171640751	0.616134609	-0.46251314	0.239872553	-1.92816199	0.067465642	0.861035843	-0.219515877	0.250518471	-0.876246278	0.39080957	0.971768693	0.316666667	chr4	184867331	184867332
8	14	8	0.5	0.5	ACSL1	rs4862450	0.374223277	0.295191519	1.267730451	0.218771035	0.989714141	0.4092912	0.235756172	1.73607841	0.097200539	0.642410591	0.024709401	0.295651386	0.083576137	0.934185017	0.98822657	-0.039891945	0.248254042	-0.160690012	0.873873321	0.932045599	0.375079405	0.267414087	1.402616479	0.175342509	0.616134609	0.486647203	0.256517945	1.897127328	0.071648701	0.861035843	0.074961403	0.27160827	0.275990869	0.785252855	0.971768693	0.5	chr4	184867607	184867608
19	8	3	0.766666667	0.233333333	ACSL1	rs73015996	-0.563574809	0.359801703	-1.566348363	0.132212722	0.989714141	-0.661235245	0.277740557	-2.380765891	0.026822917	0.598425221	-0.180187388	0.364994609	-0.493671367	0.626661952	0.937275423	-0.238119944	0.303982797	-0.783333617	0.442176692	0.932045599	-0.217056115	0.343945973	-0.631076192	0.534799722	0.86001577	-0.741111051	0.304376508	-2.434849705	0.023902871	0.861035843	-0.167540347	0.335823069	-0.498894694	0.623039395	0.971768693	0.233333333	chr4	184869370	184869371
10	14	5	0.566666667	0.4	ACSL1	rs7688770	0.143780423	0.329523052	0.436328875	0.667271971	0.989714141	0.200707948	0.266378241	0.753469754	0.459946451	0.997816753	0.500329506	0.296359646	1.688251126	0.106895933	0.937275423	-0.085511845	0.268048587	-0.319016211	0.753022115	0.932045599	-0.186833476	0.295719279	-0.631793357	0.534677647	0.86001577	0.150261764	0.294458064	0.510299368	0.615427736	0.861035843	-0.042939895	0.283653063	-0.151381744	0.881191136	0.997768534	0.4	chr4	184869963	184869964
10	13	7	0.55	0.45	ACSL1	rs7670324	0.083354715	0.304042431	0.274154876	0.786644284	0.989714141	0.171562566	0.247902872	0.692055579	0.496483856	0.997816753	0.382964489	0.28194153	1.358311739	0.188779219	0.937275423	-0.105787453	0.245952681	-0.43011303	0.671495026	0.932045599	-0.212342752	0.274226708	-0.774332863	0.447364882	0.81902186	0.201217554	0.272582366	0.738189915	0.468568969	0.861035843	-0.00548804	0.270593835	-0.020281466	0.984010312	0.997768534	0.45	chr4	184870746	184870747
9	15	6	0.55	0.45	ACSL1	rs6828187	0.160631554	0.315937578	0.508428137	0.61645284	0.989714141	0.3301084	0.251541942	1.312339395	0.203569396	0.799948136	0.578900427	0.279691917	2.069778899	0.050997266	0.937275423	-0.118091801	0.256521407	-0.460358466	0.649990301	0.932045599	-0.05808407	0.289972166	-0.200309121	0.843165987	0.937726658	0.235714555	0.283515056	0.831400487	0.415101291	0.861035843	0.01462521	0.282385476	0.051791651	0.959184207	0.997768534	0.45	chr4	184871314	184871315
11	15	4	0.616666667	0.383333333	ACSL1	rs28649714	-0.224763204	0.340344556	-0.660398997	0.516177085	0.989714141	-0.453046595	0.265214678	-1.708225947	0.102335773	0.642410591	-0.061691061	0.331711137	-0.185978261	0.854246544	0.967854636	0.221342196	0.274672623	0.805840035	0.429366259	0.932045599	-0.139817115	0.312489137	-0.44743032	0.659145484	0.89718665	-0.398308989	0.29933324	-1.330654053	0.197572062	0.861035843	0.086861241	0.304899615	0.284884717	0.778523046	0.971768693	0.383333333	chr4	184872262	184872263
14	14	2	0.7	0.3	ACSL1	rs72693509	0.100997708	0.386136324	0.261559717	0.79620915	0.989714141	0.049569299	0.318173819	0.155793142	0.877683953	0.997816753	-0.492539054	0.357603658	-1.377332256	0.182913937	0.937275423	0.351368559	0.304169227	1.155174578	0.26099435	0.932045599	0.518286855	0.334550104	1.549205481	0.136272099	0.588978456	0.289236488	0.344860138	0.838706642	0.411079617	0.861035843	0.216463082	0.340342373	0.636015669	0.531637407	0.971768693	0.3	chr4	184879237	184879238
8	15	7	0.516666667	0.483333333	ACSL1	rs4555688	0.227077234	0.348188449	0.652167626	0.521368119	0.989714141	0.200069945	0.286181046	0.699102711	0.492159044	0.997816753	0.350125275	0.330842199	1.058284814	0.301947641	0.937275423	-0.265155057	0.279312419	-0.949313524	0.353259177	0.932045599	-0.473420997	0.304059085	-1.557003296	0.134412978	0.588978456	0.066203639	0.318472996	0.207878344	0.837326756	0.954961822	-0.043066196	0.312308651	-0.137896262	0.891636078	0.997768534	0.483333333	chr4	184879519	184879520
14	14	2	0.7	0.3	ACSL1	rs6853668	0.100997708	0.386136324	0.261559717	0.79620915	0.989714141	0.049569299	0.318173819	0.155793142	0.877683953	0.997816753	-0.492539054	0.357603658	-1.377332256	0.182913937	0.937275423	0.351368559	0.304169227	1.155174578	0.26099435	0.932045599	0.518286855	0.334550104	1.549205481	0.136272099	0.588978456	0.289236488	0.344860138	0.838706642	0.411079617	0.861035843	0.216463082	0.340342373	0.636015669	0.531637407	0.971768693	0.3	chr4	184879961	184879962
18	10	2	0.766666667	0.233333333	ACSL1	rs6853755	0.177183796	0.366404486	0.483574309	0.633692004	0.989714141	0.269788869	0.297503832	0.906841659	0.374779148	0.958353538	-0.300517925	0.349616475	-0.859564542	0.399735565	0.937275423	0.318916245	0.290604471	1.097423736	0.284880877	0.932045599	0.436883578	0.322626227	1.354147744	0.190082901	0.628329588	0.361075786	0.324548926	1.112546543	0.27847734	0.861035843	0.246508315	0.322873416	0.763482847	0.453668136	0.971768693	0.233333333	chr4	184880191	184880192
8	18	4	0.566666667	0.433333333	ACSL1	rs13434707	-0.268513833	0.385922609	-0.695771192	0.494200885	0.989714141	-0.314149129	0.31390666	-1.000772422	0.328329743	0.952489901	-0.653089837	0.348877363	-1.87197539	0.075204326	0.937275423	0.047590547	0.316418207	0.150403946	0.881881216	0.932045599	0.318997032	0.34955616	0.912577342	0.371823113	0.761509821	-0.099837837	0.353162781	-0.282696374	0.780177296	0.928410982	0.138803751	0.345460458	0.401793455	0.691895886	0.971768693	0.433333333	chr4	184880412	184880413
9	17	4	0.583333333	0.416666667	ACSL1	rs28394735	-0.164457182	0.367957439	-0.446946207	0.659489392	0.989714141	-0.320930939	0.296145803	-1.083692341	0.29078719	0.910623041	-0.592637863	0.332682256	-1.781393063	0.089318046	0.937275423	0.150133177	0.298051711	0.5037152	0.619704867	0.932045599	0.290807118	0.331553474	0.877104724	0.390353774	0.761509821	0.019957064	0.335094536	0.05955652	0.953071976	0.98138232	0.219061861	0.324949875	0.674140469	0.507575597	0.971768693	0.416666667	chr4	184881398	184881399
18	10	2	0.766666667	0.233333333	ACSL1	rs11723505	-0.060520373	0.37946192	-0.159489977	0.874806874	0.993842468	0.020769825	0.312502677	0.06646287	0.947638016	0.997816753	-0.158596776	0.364940438	-0.434582633	0.668298299	0.937275423	0.279702496	0.301838499	0.926662757	0.364629822	0.932045599	-0.474045398	0.330899536	-1.432596137	0.166692303	0.616134609	0.290374941	0.338293639	0.858351761	0.400389588	0.861035843	-0.205626247	0.334323105	-0.615052457	0.545127966	0.971768693	0.233333333	chr4	184883209	184883210
11	17	2	0.65	0.35	ACSL1	rs6832032	0.638585135	0.410216781	1.556701637	0.134484505	0.989714141	0.432983215	0.343867697	1.259156412	0.221790723	0.799948136	0.58742672	0.39814949	1.475392372	0.154943852	0.937275423	-0.447408497	0.337541306	-1.325492583	0.199248047	0.932045599	0.467617298	0.382198366	1.223493713	0.234694934	0.653463838	0.189517461	0.39053237	0.485279775	0.63250206	0.861035843	0.097827535	0.384300654	0.254559896	0.801539213	0.971768693	0.35	chr4	184883813	184883814
18	12	0	0.8	0.2	ACSL1	rs6832271	-0.036447411	0.510265525	-0.071428324	0.943732764	0.993842468	0.012979764	0.420056249	0.030900063	0.975641037	0.997816753	0.221613082	0.490322637	0.451973998	0.655921493	0.937275423	0.027815345	0.413855178	0.067210335	0.947050058	0.963238948	0.522983374	0.451782659	1.157599485	0.260024831	0.653463838	0.090604988	0.462170832	0.196042204	0.846461779	0.954961822	-0.286550802	0.449045875	-0.638132578	0.530285254	0.971768693	0.2	chr4	184884036	184884037
11	18	1	0.666666667	0.333333333	ACSL1	rs11728538	-0.451056632	0.485799712	-0.928482707	0.363707237	0.989714141	-0.001382492	0.408001324	-0.003388449	0.997328397	0.997816753	0.030723526	0.478504263	0.064207424	0.949412341	0.98822657	-0.24383354	0.398475598	-0.611915864	0.547162057	0.932045599	0.349149846	0.446132124	0.782615343	0.442589356	0.81902186	-0.256686795	0.4458026	-0.575785773	0.570879446	0.861035843	-0.143267287	0.439246416	-0.326166092	0.747526786	0.971768693	0.333333333	chr4	184884315	184884316
17	12	1	0.766666667	0.233333333	ACSL1	rs10012462	-0.218734704	0.447107529	-0.489221696	0.629755595	0.989714141	0.457771275	0.356383435	1.284490888	0.212959801	0.799948136	0.159999361	0.432711802	0.369759642	0.71526425	0.937275423	-0.285594107	0.359321288	-0.794815438	0.435612239	0.932045599	0.241415877	0.407174695	0.592904913	0.559576351	0.874886171	-0.152613919	0.406227076	-0.37568623	0.710918377	0.905435224	-0.089449234	0.398993566	-0.224187159	0.824778471	0.971768693	0.233333333	chr4	184884351	184884352
4	18	8	0.433333333	0.566666667	ACSL1	rs13143841	-0.103782318	0.408501195	-0.25405634	0.801923035	0.989714141	-0.045658958	0.336618442	-0.135640095	0.893397606	0.997816753	0.022550869	0.394967267	0.05709554	0.955008871	0.98822657	0.258770453	0.32698242	0.791389497	0.437564602	0.932045599	0.024593006	0.373531968	0.065839092	0.948128705	0.980099614	0.066846256	0.370573291	0.18038606	0.858578925	0.954961822	-0.132834166	0.362315079	-0.366626103	0.717566043	0.971768693	0.433333333	chr4	184887115	184887116
16	11	2	0.716666667	0.25	ACSL1	rs6822813	0.531528614	0.465366756	1.142171431	0.266873023	0.989714141	-0.216369116	0.394893739	-0.547917312	0.589812282	0.997816753	0.258839729	0.463653144	0.558261562	0.582862184	0.937275423	0.124652465	0.387960677	0.321301803	0.751315244	0.932045599	-0.153165002	0.403804162	-0.379305161	0.708458555	0.916375739	0.297746347	0.425905404	0.699090326	0.492546334	0.861035843	0.427112983	0.409381155	1.043313738	0.309250634	0.971768693	0.25	chr4	184887779	184887780
14	14	2	0.7	0.3	ACSL1	rs6848574	0.633112105	0.447820308	1.413763722	0.172085042	0.989714141	-0.371234557	0.377155448	-0.984301191	0.336172906	0.952489901	0.222403604	0.449850577	0.494394396	0.626159927	0.937275423	0.092762758	0.379555602	0.244398338	0.809294404	0.932045599	-0.214773937	0.425342061	-0.504944035	0.618856171	0.89718665	0.305292806	0.419555542	0.727657666	0.474858637	0.861035843	0.300430089	0.411155706	0.730696632	0.473038733	0.971768693	0.3	chr4	184887800	184887801
9	16	4	0.566666667	0.4	ACSL1	rs6849202	0.393639702	0.371253951	1.060297676	0.301646637	0.989714141	0.080770587	0.313526168	0.257619923	0.799332362	0.997816753	0.084330537	0.354296505	0.238022493	0.814285229	0.959405369	0.396622024	0.289279064	1.371070614	0.185543046	0.932045599	0.288119603	0.337756332	0.853039827	0.403738009	0.774916501	0.652442838	0.312659887	2.086749418	0.049921665	0.861035843	0.261009522	0.333579472	0.78245079	0.44311591	0.971768693	0.4	chr4	184888117	184888118
12	14	4	0.633333333	0.366666667	ACSL1	rs7672399	0.238702005	0.369550837	0.645924677	0.525324318	0.989714141	0.038077694	0.307082801	0.123998133	0.902495968	0.997816753	0.249512523	0.356176364	0.700530828	0.49128526	0.937275423	-0.054033297	0.30245616	-0.178648361	0.85992609	0.932045599	-0.056941146	0.3405415	-0.167207656	0.868806321	0.944621424	0.211344923	0.335137436	0.630621649	0.535091237	0.861035843	0.467439967	0.315476294	1.481696013	0.15327171	0.971768693	0.366666667	chr4	184888764	184888765
13	16	1	0.7	0.3	ACSL1	rs68186293	-0.142610306	0.445542953	-0.32008206	0.752069023	0.989714141	0.787872362	0.324953839	2.424567025	0.024434249	0.598425221	-0.245173959	0.427870761	-0.573009378	0.572723531	0.937275423	0.259991867	0.357766156	0.726708948	0.475427627	0.932045599	0.490765253	0.393498405	1.247184858	0.226060416	0.653463838	0.567581534	0.385441639	1.472548569	0.155703065	0.861035843	-0.40085225	0.387026077	-1.035724139	0.312111074	0.971768693	0.3	chr4	184893013	184893014
12	15	3	0.65	0.35	ACSL1	rs7683543	-0.28898426	0.342256502	-0.84434995	0.4079903	0.989714141	-0.140208136	0.284825101	-0.492260463	0.627642127	0.997816753	0.232648523	0.332140141	0.700452894	0.49133292	0.937275423	-0.04737972	0.282069295	-0.167971915	0.868212539	0.932045599	-0.236095672	0.313566581	-0.752936334	0.459846303	0.825837334	-0.392224658	0.303632584	-1.291773934	0.210472149	0.861035843	0.044944145	0.309025834	0.145438149	0.885751879	0.997768534	0.35	chr4	184893810	184893811
19	9	2	0.783333333	0.216666667	ACSL1	rs4862454	0.208110697	0.463574964	0.448925661	0.658083703	0.989714141	0.00106168	0.383408941	0.002769055	0.997816753	0.997816753	-0.06848482	0.449458004	-0.152372011	0.88034801	0.979078628	-0.300570248	0.37204361	-0.807889827	0.428211133	0.932045599	0.503436137	0.410877947	1.225269307	0.234039228	0.653463838	-0.321815337	0.416344559	-0.772954348	0.448162749	0.861035843	-0.443288737	0.402349842	-1.101749501	0.283038373	0.971768693	0.216666667	chr4	184894907	184894908
14	15	1	0.716666667	0.283333333	ACSL1	rs60523366	0.469107217	0.444308881	1.055813281	0.303049399	0.989714141	0.348440988	0.367522164	0.948081565	0.353871371	0.956526509	0.142795752	0.439097083	0.325203144	0.748245086	0.937275423	0.33192433	0.362633195	0.915317008	0.370416641	0.932045599	0.421993514	0.406009745	1.039367944	0.310453372	0.697070612	0.443021028	0.401835754	1.102492806	0.282722645	0.861035843	0.417341039	0.394697966	1.057368101	0.302355959	0.971768693	0.283333333	chr4	184899482	184899483
18	9	3	0.75	0.25	ACSL1	rs4862455	-0.231259268	0.388074287	-0.595914947	0.557601041	0.989714141	-0.262977593	0.31697217	-0.829655147	0.416065693	0.99023635	-0.439407303	0.365455715	-1.202354444	0.242608876	0.937275423	0.12205563	0.316277101	0.385913585	0.70344255	0.932045599	0.00746626	0.35732593	0.020894819	0.983526824	0.983526824	-0.116235189	0.353829254	-0.328506441	0.745782012	0.924458952	0.455545335	0.333156222	1.367362533	0.185969955	0.971768693	0.25	chr4	184899881	184899882
14	10	6	0.633333333	0.366666667	ACSL1	rs7688505	-0.166367811	0.318592005	-0.522197068	0.606998317	0.989714141	0.057398198	0.263642371	0.217712344	0.829754761	0.997816753	-0.086661386	0.309000874	-0.280456768	0.781871403	0.94772565	-0.120753335	0.258726986	-0.466721069	0.645505177	0.932045599	-0.256552188	0.28738303	-0.892718641	0.382124042	0.761509821	0.052211249	0.29043779	0.179767408	0.85905849	0.954961822	-0.220084681	0.280793658	-0.783795058	0.441911708	0.971768693	0.366666667	chr4	184907163	184907164
13	11	6	0.616666667	0.383333333	ACSL1	rs6552840	-0.109774461	0.336189324	-0.32652572	0.747258586	0.989714141	0.081597139	0.27685706	0.294726595	0.771096614	0.997816753	-0.109908336	0.324515776	-0.338684108	0.738210736	0.937275423	-0.194686981	0.270035148	-0.720969038	0.478878657	0.932045599	-0.278905775	0.301670617	-0.924537423	0.365709199	0.761509821	0.016536254	0.305494862	0.0541294	0.957343725	0.98138232	-0.33310262	0.290473453	-1.146757533	0.264380432	0.971768693	0.383333333	chr4	184907522	184907523
12	15	3	0.65	0.35	ACSL1	rs6816544	0.401800861	0.364180977	1.103299972	0.282380082	0.989714141	0.354124928	0.29849316	1.18637535	0.24872337	0.799948136	0.532635012	0.342463057	1.555306482	0.134815725	0.937275423	0.079387485	0.303313593	0.261734017	0.796076557	0.932045599	0.532600831	0.321679358	1.655688552	0.112653353	0.588978456	0.120003429	0.338538561	0.354474918	0.726517766	0.910059096	-0.066624378	0.332468322	-0.200393162	0.843101103	0.983617953	0.35	chr4	184907956	184907957
19	8	3	0.766666667	0.233333333	ACSL1	rs4392546	-0.031446589	0.394698444	-0.079672443	0.937252144	0.993842468	-0.002945284	0.324936529	-0.009064183	0.992853485	0.997816753	-0.175012588	0.379205549	-0.461524331	0.649167434	0.937275423	0.216746465	0.316654531	0.684488752	0.501151713	0.932045599	-0.013931937	0.360436253	-0.038652984	0.969532166	0.980099614	0.363435666	0.348934677	1.041557891	0.309460088	0.861035843	0.027226188	0.350655671	0.077643654	0.938846559	0.997768534	0.233333333	chr4	184909626	184909627
16	11	3	0.716666667	0.283333333	ACSL1	rs4496623	-0.074732083	0.379099428	-0.197130563	0.845620848	0.993842468	-0.040632287	0.312210759	-0.130143776	0.897691264	0.997816753	-0.120072592	0.36540628	-0.328600242	0.74571211	0.937275423	0.145112823	0.306118388	0.474041511	0.640361921	0.932045599	-0.021609414	0.346439364	-0.062375746	0.950853493	0.980099614	0.272047235	0.338795971	0.802982499	0.430979815	0.861035843	0.352469777	0.328214322	1.073901268	0.295052276	0.971768693	0.283333333	chr4	184913874	184913875
15	11	4	0.683333333	0.316666667	ACSL1	rs9992707	-0.171638257	0.334764246	-0.512713826	0.613502614	0.989714141	0.038078639	0.277149216	0.137394	0.892028176	0.997816753	-0.201893614	0.322220732	-0.626569285	0.537693958	0.937275423	0.160115305	0.270960224	0.590918115	0.560882163	0.932045599	-0.012850733	0.307563815	-0.04178233	0.967066936	0.980099614	0.263060382	0.29990062	0.877158513	0.390325226	0.861035843	0.339435597	0.289951125	1.170664874	0.25484706	0.971768693	0.316666667	chr4	184920755	184920756
8	15	6	0.516666667	0.45	ACSL1	rs10005243	-0.026852082	0.349142756	-0.076908603	0.939460443	0.993842468	-0.153472956	0.249623692	-0.614817266	0.545607536	0.997816753	-0.41353544	0.332127406	-1.245110857	0.227482838	0.937275423	0.362239847	0.278643801	1.300010425	0.208380991	0.932045599	0.040849779	0.268434715	0.152177706	0.880571472	0.944621424	0.322369774	0.304338463	1.059247561	0.302112873	0.861035843	0.413386016	0.302136175	1.368210926	0.186422072	0.971768693	0.45	chr4	184924580	184924581
17	11	2	0.75	0.25	ADA	rs6031627	0.033356836	0.313257672	0.1064837	0.916209269	0.944400323	0.431560118	0.353129993	1.22209987	0.235210641	0.517428174	0.643438088	0.321364013	2.002209529	0.058344566	0.24431787	-0.2289578	0.388605961	-0.589177272	0.562027622	0.879007697	-0.253493094	0.280668142	-0.903177295	0.376675811	0.89302562	0.18966465	0.328373554	0.577588078	0.569683978	0.990505006	-0.11891399	0.35724342	-0.332865444	0.742536025	0.890172473	0.25	chr20	44485289	44485290
13	12	5	0.633333333	0.366666667	ADA	rs3092118	0.245967314	0.349081213	0.704613439	0.488792276	0.943460127	0.251749061	0.408261734	0.616636436	0.544102283	0.748370807	-0.14111921	0.394088784	-0.358089892	0.723850372	0.866035266	0.665750919	0.417042515	1.596362228	0.125347666	0.72432565	0.43148119	0.308386946	1.399155171	0.17636396	0.89302562	0.380842309	0.363679714	1.04719151	0.306915232	0.990505006	-0.200707361	0.401344944	-0.500086929	0.622213904	0.833766632	0.366666667	chr20	44491296	44491297
15	10	5	0.666666667	0.333333333	ADA	rs200676488	0.319120939	0.296557792	1.076083474	0.294097813	0.938312069	0.235311721	0.351573259	0.669310635	0.51058961	0.748370807	-0.002352196	0.340941216	-0.006899124	0.99456046	0.99456046	0.655094633	0.353060821	1.85547247	0.077620372	0.72432565	0.348066791	0.267535331	1.301012431	0.207349097	0.89302562	0.375588064	0.311149591	1.207098045	0.240815703	0.990505006	-0.096903844	0.347576397	-0.27879869	0.783126341	0.904645945	0.333333333	NA	NA	NA
15	12	3	0.7	0.3	ADA	rs7266098	0.052799585	0.306001681	0.172546714	0.864659879	0.943460127	0.511189376	0.339295952	1.506617962	0.146804402	0.436951706	0.902902455	0.280429001	3.219718548	0.004110934	0.037594338	-0.488788557	0.367740832	-1.329165852	0.198054158	0.72432565	-0.108652583	0.278556511	-0.3900558	0.700423418	0.990109674	0.222496205	0.319782171	0.695774264	0.494199001	0.990505006	-0.174457188	0.347965088	-0.501364057	0.6213302	0.833766632	0.3	chr20	44493474	44493475
14	11	5	0.65	0.35	ADA	rs1983	0.393316886	0.326892889	1.203198051	0.242289242	0.938312069	0.183282548	0.392165602	0.467360083	0.645055483	0.77176281	-0.282568183	0.373206217	-0.757136861	0.457379591	0.787950039	0.587856331	0.402662465	1.459923341	0.159110261	0.72432565	0.362591163	0.298236335	1.215784666	0.237557979	0.89302562	0.345422732	0.348939143	0.989922566	0.333481733	0.990505006	-0.194374169	0.384004479	-0.506176827	0.61800529	0.833766632	0.35	chr20	44494386	44494387
15	12	3	0.7	0.3	ADA	rs7270791	0.052799585	0.306001681	0.172546714	0.864659879	0.943460127	0.511189376	0.339295952	1.506617962	0.146804402	0.436951706	0.902902455	0.280429001	3.219718548	0.004110934	0.037594338	-0.488788557	0.367740832	-1.329165852	0.198054158	0.72432565	-0.108652583	0.278556511	-0.3900558	0.700423418	0.990109674	0.222496205	0.319782171	0.695774264	0.494199001	0.990505006	-0.174457188	0.347965088	-0.501364057	0.6213302	0.833766632	0.3	chr20	44496487	44496488
15	12	3	0.7	0.3	ADA	rs2425644	0.052799585	0.306001681	0.172546714	0.864659879	0.943460127	0.511189376	0.339295952	1.506617962	0.146804402	0.436951706	0.902902455	0.280429001	3.219718548	0.004110934	0.037594338	-0.488788557	0.367740832	-1.329165852	0.198054158	0.72432565	-0.108652583	0.278556511	-0.3900558	0.700423418	0.990109674	0.222496205	0.319782171	0.695774264	0.494199001	0.990505006	-0.174457188	0.347965088	-0.501364057	0.6213302	0.833766632	0.3	chr20	44522245	44522246
15	12	3	0.7	0.3	ADA	rs3092749	0.052799585	0.306001681	0.172546714	0.864659879	0.943460127	0.511189376	0.339295952	1.506617962	0.146804402	0.436951706	0.902902455	0.280429001	3.219718548	0.004110934	0.037594338	-0.488788557	0.367740832	-1.329165852	0.198054158	0.72432565	-0.108652583	0.278556511	-0.3900558	0.700423418	0.990109674	0.222496205	0.319782171	0.695774264	0.494199001	0.990505006	-0.174457188	0.347965088	-0.501364057	0.6213302	0.833766632	0.3	chr20	44522452	44522453
15	13	2	0.716666667	0.283333333	ADA	rs3092796	0.060142652	0.356773189	0.168573912	0.86774488	0.943460127	0.626784619	0.393305652	1.593632372	0.125959506	0.436951706	1.039133892	0.329003619	3.158426933	0.004738674	0.037594338	-0.459616084	0.434999844	-1.056589078	0.302703257	0.72432565	0.042064588	0.325808919	0.129108155	0.898500643	0.994699807	0.285605614	0.371915043	0.767932405	0.451076711	0.990505006	-0.309656281	0.402473762	-0.769382529	0.450234103	0.833766632	0.283333333	chr20	44533829	44533830
16	12	2	0.733333333	0.266666667	ADA	rs3092590	0.051605165	0.35920309	0.143665705	0.887134149	0.943460127	0.625941537	0.396288529	1.579509603	0.129164786	0.436951706	1.039810895	0.332112566	3.130898983	0.005049986	0.037594338	-0.482846759	0.436842513	-1.105310825	0.281527984	0.72432565	0.027405367	0.328042894	0.083542023	0.934211815	0.994699807	0.276453797	0.374774708	0.737653291	0.468888231	0.990505006	-0.295003752	0.405735128	-0.727084572	0.475202299	0.833766632	0.266666667	chr20	44535696	44535697
15	13	2	0.716666667	0.283333333	ADA	rs3091629	0.060142652	0.356773189	0.168573912	0.86774488	0.943460127	0.626784619	0.393305652	1.593632372	0.125959506	0.436951706	1.039133892	0.329003619	3.158426933	0.004738674	0.037594338	-0.459616084	0.434999844	-1.056589078	0.302703257	0.72432565	0.042064588	0.325808919	0.129108155	0.898500643	0.994699807	0.285605614	0.371915043	0.767932405	0.451076711	0.990505006	-0.309656281	0.402473762	-0.769382529	0.450234103	0.833766632	0.283333333	chr20	44536729	44536730
16	11	3	0.716666667	0.283333333	ADA	rs244125	-0.191356102	0.265952007	-0.719513662	0.479756006	0.943460127	-0.539586965	0.291084229	-1.853714191	0.07788174	0.436951706	-0.647361868	0.266137028	-2.432438183	0.024026519	0.134148062	0.10558915	0.335832241	0.314410402	0.756311705	0.942174364	-0.246041178	0.23984073	-1.025852354	0.316633514	0.89302562	-0.43921326	0.267717316	-1.640585925	0.115777386	0.990505006	0.27191128	0.301962312	0.900480852	0.378075531	0.833766632	0.283333333	chr20	44555337	44555338
16	11	3	0.716666667	0.283333333	ADA	rs244122	-0.151255727	0.329345418	-0.459261669	0.650764837	0.943460127	-0.045876221	0.38593174	-0.118871335	0.906507074	0.92024203	0.443309358	0.357602802	1.2396697	0.228772698	0.658719356	0.456126563	0.401731017	1.135402904	0.268999584	0.72432565	-0.214755898	0.298527793	-0.719383261	0.479834662	0.89302562	0.086926956	0.349102792	0.249001034	0.805779133	0.990505006	-0.539662209	0.359570475	-1.500852397	0.148280345	0.662318873	0.283333333	chr20	44560700	44560701
16	11	3	0.716666667	0.283333333	ADA	rs244115	-0.151255727	0.329345418	-0.459261669	0.650764837	0.943460127	-0.045876221	0.38593174	-0.118871335	0.906507074	0.92024203	0.443309358	0.357602802	1.2396697	0.228772698	0.658719356	0.456126563	0.401731017	1.135402904	0.268999584	0.72432565	-0.214755898	0.298527793	-0.719383261	0.479834662	0.89302562	0.086926956	0.349102792	0.249001034	0.805779133	0.990505006	-0.539662209	0.359570475	-1.500852397	0.148280345	0.662318873	0.283333333	chr20	44570809	44570810
13	12	5	0.633333333	0.366666667	ADA	rs2027871	0.401603526	0.32548707	1.233854008	0.23088863	0.938312069	0.242989706	0.389565069	0.623746134	0.539511213	0.748370807	-0.113339748	0.3764537	-0.301072211	0.766320229	0.886943079	0.40219828	0.41224567	0.975627664	0.340354601	0.758605725	0.19152186	0.304886594	0.628174093	0.536662419	0.953793178	0.35859983	0.347337734	1.032424052	0.313617797	0.990505006	-0.128700063	0.384293213	-0.334900693	0.741022127	0.890172473	0.366666667	chr20	44581193	44581194
10	15	5	0.583333333	0.416666667	ADA	rs244080	0.119164831	0.332138298	0.35878076	0.723341007	0.943460127	0.05812659	0.3883732	0.14966684	0.882455574	0.92024203	0.824339473	0.326612516	2.523906567	0.019730614	0.120177374	-0.107574502	0.415916286	-0.258644602	0.798427662	0.942174364	0.002044646	0.304154944	0.006722383	0.994699807	0.994699807	0.568585983	0.329299176	1.726654738	0.098912742	0.990505006	-0.341496461	0.373470245	-0.914387332	0.370893515	0.833766632	0.416666667	chr20	44617907	44617908
14	13	2	0.683333333	0.283333333	ADA	rs244078	0.085330873	0.361376022	0.236127655	0.815734964	0.943460127	0.634416681	0.404120731	1.569869182	0.132132099	0.436951706	1.022924549	0.335921651	3.045128372	0.006391285	0.042821611	-0.375924661	0.393652992	-0.954964571	0.350996679	0.758605725	0.063150873	0.330838417	0.190881317	0.850542936	0.994699807	0.297043086	0.381475516	0.77866881	0.445290561	0.990505006	-0.339467106	0.407021247	-0.834027973	0.414116148	0.833766632	0.283333333	chr20	44622080	44622081
15	13	2	0.716666667	0.283333333	ADA	rs244076	0.060142652	0.356773189	0.168573912	0.86774488	0.943460127	0.626784619	0.393305652	1.593632372	0.125959506	0.436951706	1.039133892	0.329003619	3.158426933	0.004738674	0.037594338	-0.459616084	0.434999844	-1.056589078	0.302703257	0.72432565	0.042064588	0.325808919	0.129108155	0.898500643	0.994699807	0.285605614	0.371915043	0.767932405	0.451076711	0.990505006	-0.309656281	0.402473762	-0.769382529	0.450234103	0.833766632	0.283333333	chr20	44624273	44624274
15	13	2	0.716666667	0.283333333	ADA	rs244072	0.060142652	0.356773189	0.168573912	0.86774488	0.943460127	0.626784619	0.393305652	1.593632372	0.125959506	0.436951706	1.039133892	0.329003619	3.158426933	0.004738674	0.037594338	-0.459616084	0.434999844	-1.056589078	0.302703257	0.72432565	0.042064588	0.325808919	0.129108155	0.898500643	0.994699807	0.285605614	0.371915043	0.767932405	0.451076711	0.990505006	-0.309656281	0.402473762	-0.769382529	0.450234103	0.833766632	0.283333333	chr20	44630664	44630665
15	12	3	0.7	0.3	ADA	rs379863	-0.105955253	0.274947417	-0.385365515	0.703842399	0.943460127	0.173932186	0.319575189	0.544260606	0.591994817	0.748370807	0.39663761	0.296435252	1.338024433	0.195198027	0.622774658	-0.703399159	0.308983403	-2.276494956	0.033403637	0.72432565	0.011603189	0.251887906	0.046064891	0.963693783	0.994699807	0.079573238	0.290923889	0.273519093	0.78712629	0.990505006	-0.34065598	0.306519099	-1.111369506	0.27897194	0.833766632	0.3	chr20	44632052	44632053
9	14	7	0.533333333	0.466666667	ADA	rs371927	-0.15470023	0.369843067	-0.418286143	0.67998447	0.943460127	-0.527453072	0.417593724	-1.263077105	0.220405943	0.50921373	0.097225798	0.415114723	0.234214284	0.817086975	0.908482052	-0.10128704	0.463849727	-0.218361755	0.829255314	0.942174364	0.253148706	0.334523282	0.756744657	0.45760957	0.89302562	0.247413273	0.388542094	0.636773409	0.531153193	0.990505006	-0.055125005	0.424358347	-0.129902018	0.897880197	0.963351097	0.466666667	chr20	44634394	44634395
6	19	5	0.516666667	0.483333333	ADA	rs447833	-0.231452021	0.344359715	-0.672122814	0.508833476	0.943460127	0.146795914	0.404680692	0.36274504	0.720420759	0.818104929	0.822005622	0.34577993	2.377250815	0.027023694	0.139275963	-0.264981188	0.431337213	-0.614324896	0.545599433	0.879007697	0.526946601	0.296212041	1.77895064	0.089728398	0.89302562	0.463075688	0.353464606	1.310104832	0.20431076	0.990505006	0.050537228	0.397699583	0.127073878	0.900090839	0.963351097	0.483333333	chr20	44634714	44634715
7	17	6	0.516666667	0.483333333	ADA	rs446125	0.004358093	0.322260778	0.013523497	0.989337796	0.993852537	-0.153073978	0.374388421	-0.408864082	0.686779065	0.79334823	-0.017780236	0.360661409	-0.049298969	0.961146923	0.975709755	0.086822911	0.402512516	0.215702389	0.831301036	0.942174364	-0.448696005	0.277440079	-1.617271759	0.120743175	0.89302562	-0.198590433	0.337623515	-0.588200834	0.56267064	0.990505006	0.151037487	0.366903712	0.41165429	0.684764079	0.882292179	0.483333333	chr20	44638623	44638624
14	12	4	0.666666667	0.333333333	ADA	rs6031688	0.282811738	0.262089655	1.079064861	0.292797392	0.938312069	0.69418386	0.275103694	2.523353466	0.019754283	0.436951706	0.054056691	0.301127579	0.179514248	0.859254749	0.913810606	-0.50798507	0.317908924	-1.597894969	0.125005224	0.72432565	0.002918543	0.245819305	0.011872717	0.990639237	0.994699807	-0.100154309	0.283565681	-0.353196157	0.727462184	0.990505006	0.476532001	0.289692746	1.644956622	0.114865867	0.662318873	0.333333333	chr20	44642913	44642914
14	12	4	0.666666667	0.333333333	ADA	rs6031689	0.282811738	0.262089655	1.079064861	0.292797392	0.938312069	0.69418386	0.275103694	2.523353466	0.019754283	0.436951706	0.054056691	0.301127579	0.179514248	0.859254749	0.913810606	-0.50798507	0.317908924	-1.597894969	0.125005224	0.72432565	0.002918543	0.245819305	0.011872717	0.990639237	0.994699807	-0.100154309	0.283565681	-0.353196157	0.727462184	0.990505006	0.476532001	0.289692746	1.644956622	0.114865867	0.662318873	0.333333333	chr20	44642937	44642938
7	16	7	0.5	0.5	ADA	rs2299691	0.121034756	0.315884416	0.383161528	0.70545122	0.943460127	-0.269881181	0.36500181	-0.739396831	0.467851391	0.748370807	0.246339688	0.350681668	0.702459552	0.490106602	0.80090591	0.441267331	0.384487106	1.147677838	0.264008629	0.72432565	-0.089939466	0.288728313	-0.311502065	0.758490356	0.990109674	0.318600758	0.327523282	0.972757589	0.341746168	0.990505006	-0.015979096	0.362333846	-0.044100478	0.965240967	0.990348583	0.5	chr20	44643696	44643697
16	12	2	0.733333333	0.266666667	ADA	rs58116673	0.415019096	0.294349865	1.40995171	0.17319349	0.938312069	0.944698669	0.294157269	3.211542828	0.004189745	0.280712889	-0.12424332	0.343615087	-0.361577023	0.721280715	0.866035266	-0.493984305	0.369688231	-1.336218637	0.195777598	0.72432565	0.14732124	0.279316236	0.52743529	0.60341978	0.990109674	-0.080752264	0.324816465	-0.248608901	0.806078459	0.990505006	0.809601965	0.304499999	2.658791353	0.014689519	0.597134268	0.266666667	chr20	44643995	44643996
7	16	7	0.5	0.5	ADA	rs2299686	0.121034756	0.315884416	0.383161528	0.70545122	0.943460127	-0.269881181	0.36500181	-0.739396831	0.467851391	0.748370807	0.246339688	0.350681668	0.702459552	0.490106602	0.80090591	0.441267331	0.384487106	1.147677838	0.264008629	0.72432565	-0.089939466	0.288728313	-0.311502065	0.758490356	0.990109674	0.318600758	0.327523282	0.972757589	0.341746168	0.990505006	-0.015979096	0.362333846	-0.044100478	0.965240967	0.990348583	0.5	chr20	44646359	44646360
4	18	8	0.433333333	0.566666667	ADA	rs2007515	0.1514068	0.331885518	0.456201889	0.652927731	0.943460127	0.296103949	0.38360957	0.771888849	0.44878004	0.748370807	-0.082450289	0.372855158	-0.22113222	0.82712545	0.908482052	-0.036259138	0.416967484	-0.086959151	0.931527832	0.956666463	-0.476596726	0.286182406	-1.665359978	0.110690439	0.89302562	-0.157954284	0.350600688	-0.450524741	0.656949078	0.990505006	0.158198046	0.379690794	0.416649675	0.68116261	0.882292179	0.433333333	chr20	44647478	44647479
15	13	2	0.716666667	0.283333333	ADA	rs6031697	-0.344732957	0.277365195	-1.242884701	0.22760935	0.938312069	-0.287073301	0.32929107	-0.871791942	0.393180185	0.693238747	0.333228994	0.313320323	1.063540951	0.299614081	0.664424414	0.306797779	0.353056892	0.868975471	0.394683934	0.801327988	0.189008451	0.259108056	0.729458026	0.473779983	0.89302562	0.168758622	0.301312566	0.560078274	0.581352138	0.990505006	-0.647817609	0.296541578	-2.184575981	0.040400294	0.597134268	0.283333333	chr20	44650052	44650053
7	15	8	0.483333333	0.516666667	ADA	rs11700357	0.181634813	0.319634748	0.568257408	0.575886818	0.943460127	-0.206791112	0.372946376	-0.554479478	0.585108219	0.748370807	0.268529157	0.355687047	0.754959057	0.458657485	0.787950039	-0.039054153	0.402643792	-0.0969943	0.923650671	0.956666463	-0.232637236	0.289631852	-0.80321703	0.43084724	0.89302562	0.004097055	0.340202806	0.012042977	0.990505006	0.990505006	0.289300048	0.362723334	0.797577715	0.434042014	0.833766632	0.483333333	chr20	44653929	44653930
6	13	11	0.416666667	0.583333333	ADA	rs6124655	0.002179234	0.279495759	0.007797021	0.993852537	0.993852537	0.039463161	0.325881034	0.121096833	0.904765567	0.92024203	0.299322403	0.305922433	0.978425805	0.339001666	0.668032695	0.041763999	0.349364488	0.119542771	0.905981607	0.956666463	-0.250866926	0.249225914	-1.006584437	0.325592829	0.89302562	-0.030325227	0.295147064	-0.10274616	0.919139274	0.990505006	0.31577224	0.311975573	1.012169758	0.3229777	0.833766632	0.416666667	NA	NA	NA
12	13	5	0.616666667	0.383333333	ADA	rs6103813	0.104735198	0.270486238	0.387210819	0.702496494	0.943460127	0.172242519	0.314371196	0.547895357	0.58954075	0.748370807	-0.436658333	0.288482962	-1.513636474	0.145024	0.51140042	-0.336091437	0.331404155	-1.014143704	0.322056993	0.744062708	-0.124327653	0.246332207	-0.504715379	0.619014051	0.990109674	-0.216446723	0.282805366	-0.765355785	0.452576239	0.990505006	0.037138229	0.310191463	0.119726794	0.905837599	0.963351097	0.383333333	chr20	44665101	44665102
20	8	2	0.8	0.2	ADA	rs73302389	-0.173826782	0.287421769	-0.604779457	0.551805006	0.943460127	-0.563545318	0.314991363	-1.789081814	0.08803682	0.436951706	-0.096846128	0.323788574	-0.299102982	0.767801471	0.886943079	-0.195664067	0.359986543	-0.543531614	0.592487615	0.883424404	-0.252465665	0.258881233	-0.975218101	0.34055294	0.89302562	-0.220142362	0.302433666	-0.727902963	0.474711587	0.990505006	-0.106290954	0.330590878	-0.32151811	0.750996053	0.890172473	0.2	chr20	44676856	44676857
19	8	3	0.766666667	0.233333333	ADA	rs4812848	-0.631715717	0.315664005	-2.00122823	0.058457892	0.916698059	-0.530289995	0.384730369	-1.37834192	0.182606683	0.436951706	-0.382437173	0.376375745	-1.016104724	0.321144135	0.664424414	0.07027866	0.4304307	0.163275202	0.871862844	0.942174364	-0.270228497	0.308890425	-0.874836106	0.391559059	0.89302562	-0.006705483	0.363828183	-0.018430357	0.985469524	0.990505006	-0.762465352	0.356864648	-2.13656734	0.044562259	0.597134268	0.233333333	chr20	44680636	44680637
19	8	3	0.766666667	0.233333333	ADA	rs6130667	-0.631715717	0.315664005	-2.00122823	0.058457892	0.916698059	-0.530289995	0.384730369	-1.37834192	0.182606683	0.436951706	-0.382437173	0.376375745	-1.016104724	0.321144135	0.664424414	0.07027866	0.4304307	0.163275202	0.871862844	0.942174364	-0.270228497	0.308890425	-0.874836106	0.391559059	0.89302562	-0.006705483	0.363828183	-0.018430357	0.985469524	0.990505006	-0.762465352	0.356864648	-2.13656734	0.044562259	0.597134268	0.233333333	chr20	44681609	44681610
13	13	4	0.65	0.35	ADA	rs750028	0.147323847	0.311171611	0.473448868	0.640777621	0.943460127	0.104353408	0.364160535	0.286558807	0.777258265	0.867938396	0.343070115	0.342025847	1.003053183	0.327253816	0.664424414	-0.615852407	0.36735088	-1.676469121	0.108471544	0.72432565	-0.079927121	0.285064766	-0.280382321	0.781927736	0.990109674	-0.240940927	0.326218437	-0.738587706	0.468332388	0.990505006	0.229152995	0.35408315	0.647172832	0.524532038	0.833766632	0.35	chr20	44684111	44684112
17	10	3	0.733333333	0.266666667	ADA	rs6031739	0.15744044	0.276101091	0.570227518	0.574574283	0.943460127	0.373930307	0.314092288	1.190510945	0.247129874	0.517428174	-0.333005251	0.302803604	-1.09974005	0.283893193	0.664424414	0.263748699	0.343106868	0.768707139	0.450626426	0.815999203	0.196778492	0.250356028	0.785994622	0.440649942	0.89302562	0.064436297	0.293547712	0.219508771	0.828373353	0.990505006	0.33953651	0.309297176	1.097767896	0.284733968	0.833766632	0.266666667	chr20	44687777	44687778
17	10	3	0.733333333	0.266666667	ADA	rs7262172	0.15744044	0.276101091	0.570227518	0.574574283	0.943460127	0.373930307	0.314092288	1.190510945	0.247129874	0.517428174	-0.333005251	0.302803604	-1.09974005	0.283893193	0.664424414	0.263748699	0.343106868	0.768707139	0.450626426	0.815999203	0.196778492	0.250356028	0.785994622	0.440649942	0.89302562	0.064436297	0.293547712	0.219508771	0.828373353	0.990505006	0.33953651	0.309297176	1.097767896	0.284733968	0.833766632	0.266666667	chr20	44688013	44688014
19	8	3	0.766666667	0.233333333	ADA	rs6073519	-0.631715717	0.315664005	-2.00122823	0.058457892	0.916698059	-0.530289995	0.384730369	-1.37834192	0.182606683	0.436951706	-0.382437173	0.376375745	-1.016104724	0.321144135	0.664424414	0.07027866	0.4304307	0.163275202	0.871862844	0.942174364	-0.270228497	0.308890425	-0.874836106	0.391559059	0.89302562	-0.006705483	0.363828183	-0.018430357	0.985469524	0.990505006	-0.762465352	0.356864648	-2.13656734	0.044562259	0.597134268	0.233333333	chr20	44689615	44689616
18	9	3	0.75	0.25	ADA	rs6130671	-0.579672541	0.307845849	-1.882996126	0.07362777	0.916698059	-0.435932302	0.376355172	-1.158300284	0.259745138	0.527361341	-0.19352239	0.370098744	-0.522893937	0.606521658	0.831896203	-0.112357177	0.415438487	-0.270454424	0.789450931	0.942174364	-0.417196135	0.289891632	-1.439145147	0.164849194	0.89302562	0.008365075	0.35154185	0.023795389	0.981240481	0.990505006	-0.648821727	0.353124712	-1.837372761	0.080347869	0.662318873	0.25	chr20	44694227	44694228
16	11	3	0.716666667	0.283333333	ADA	rs61060559	0.479901208	0.275166912	1.744036752	0.095774424	0.916698059	0.628533061	0.314822639	1.996467161	0.059010517	0.436951706	-0.164470157	0.327561551	-0.502104586	0.620818062	0.831896203	0.165578925	0.366368038	0.451946971	0.655940649	0.915583823	0.320106442	0.259557961	1.233275376	0.231099968	0.89302562	0.043361863	0.310841824	0.139498161	0.890385724	0.990505006	0.541355262	0.315141513	1.717816407	0.100541989	0.662318873	0.283333333	chr20	44694259	44694260
16	11	3	0.716666667	0.283333333	ADA	rs2038893	0.479901208	0.275166912	1.744036752	0.095774424	0.916698059	0.628533061	0.314822639	1.996467161	0.059010517	0.436951706	-0.164470157	0.327561551	-0.502104586	0.620818062	0.831896203	0.165578925	0.366368038	0.451946971	0.655940649	0.915583823	0.320106442	0.259557961	1.233275376	0.231099968	0.89302562	0.043361863	0.310841824	0.139498161	0.890385724	0.990505006	0.541355262	0.315141513	1.717816407	0.100541989	0.662318873	0.283333333	chr20	44697018	44697019
18	10	2	0.766666667	0.233333333	ADA	rs8121830	0.228482964	0.296744101	0.76996632	0.449895156	0.943460127	0.479393654	0.335010161	1.430982431	0.167148996	0.436951706	-0.252166545	0.332251388	-0.758963104	0.45630964	0.787950039	0.27624444	0.371390903	0.743810464	0.465232813	0.820278907	0.224740664	0.27029843	0.831453829	0.415071839	0.89302562	0.039254812	0.317717672	0.123552498	0.90284452	0.990505006	0.210639496	0.340880834	0.617927073	0.543267312	0.833766632	0.233333333	chr20	44698617	44698618
9	17	4	0.583333333	0.416666667	ADA	rs12480523	-0.187710597	0.307695209	-0.610053688	0.548371587	0.943460127	0.170037884	0.360144934	0.472137377	0.641697975	0.77176281	-0.199747393	0.344671551	-0.579529679	0.568397551	0.831896203	0.07213632	0.387818493	0.186005363	0.854225559	0.942174364	-0.291455235	0.276161049	-1.055381401	0.303242215	0.89302562	-0.436453888	0.313736151	-1.391149497	0.178744704	0.990505006	0.004343626	0.3548312	0.012241386	0.990348583	0.990348583	0.416666667	chr20	44701184	44701185
16	12	2	0.733333333	0.266666667	ADA	rs4812854	0.95076824	0.235474905	4.037662694	5.94E-04	0.039784317	0.74420307	0.32805355	2.268541434	0.033962029	0.436951706	0.368288146	0.341935925	1.077067715	0.293668048	0.664424414	0.211323325	0.389705347	0.54226437	0.593344749	0.883424404	1.020621262	0.180250853	5.66222707	1.28E-05	8.56E-04	0.907384064	0.265860849	3.413003717	0.002616915	0.175333326	0.599534118	0.334045058	1.794770205	0.087099183	0.662318873	0.266666667	chr20	44701196	44701197
16	13	1	0.75	0.25	ADA	rs2209525	-0.098266305	0.282033224	-0.348421026	0.730992734	0.943460127	0.351725365	0.320850825	1.096227088	0.285392107	0.562390329	0.515599488	0.295899137	1.74248392	0.096051269	0.357524169	0.074841961	0.353296256	0.211839101	0.834275058	0.942174364	0.363665583	0.245730233	1.479938301	0.153736485	0.89302562	0.245932067	0.293901219	0.83678478	0.412135094	0.990505006	0.100990105	0.322573567	0.313076195	0.75731091	0.890172473	0.25	chr20	44703940	44703941
20	8	2	0.8	0.2	ADA	rs6031752	0.066516388	0.302465853	0.219913711	0.828062043	0.943460127	-0.237513869	0.349368226	-0.679838209	0.504032894	0.748370807	0.169206632	0.336898028	0.502248805	0.620718345	0.831896203	-0.125843112	0.377642854	-0.333233134	0.742262443	0.942174364	-0.301384541	0.268518696	-1.122396857	0.274363244	0.89302562	-0.467839819	0.303120498	-1.543412018	0.137667092	0.990505006	-0.521972944	0.32687226	-1.596871342	0.125233834	0.662318873	0.2	chr20	44705832	44705833
7	15	8	0.483333333	0.516666667	ADA	rs6031753	0.25353476	0.218579076	1.159922372	0.259098611	0.938312069	0.414502025	0.246938547	1.678563473	0.108057481	0.436951706	0.209179109	0.248190406	0.842817062	0.408827978	0.760874292	0.232578073	0.277325829	0.838645551	0.411113141	0.810134719	0.050158051	0.205554879	0.244012942	0.809588935	0.994699807	0.045375276	0.237951949	0.190690921	0.850599212	0.990505006	0.189586807	0.254397596	0.7452382	0.464387622	0.833766632	0.483333333	chr20	44706386	44706387
20	7	3	0.783333333	0.216666667	ADA	rs6094023	-0.363254635	0.260697835	-1.39339337	0.178074844	0.938312069	-0.003396177	0.317813795	-0.01068606	0.991574789	0.991574789	0.528071462	0.282358968	1.870213172	0.07545914	0.297397788	-0.169026651	0.338711414	-0.499028507	0.622946719	0.907335438	-0.545501737	0.218434673	-2.4973221	0.020898801	0.700109833	-0.418268592	0.272957156	-1.53235987	0.140361051	0.990505006	0.044764866	0.31132459	0.143788405	0.887038448	0.963351097	0.216666667	chr20	44707578	44707579
13	13	4	0.65	0.35	ADA	rs1022923	-0.057950012	0.238279923	-0.243201404	0.810209232	0.943460127	0.420146893	0.262777617	1.598868649	0.124788093	0.436951706	0.520969524	0.241657554	2.155817255	0.042848907	0.19419046	-0.207483249	0.294910311	-0.703546946	0.489442807	0.840837643	0.006420899	0.217840495	0.029475231	0.976763903	0.994699807	0.109716315	0.250900531	0.437290087	0.666365016	0.990505006	0.290721054	0.265283251	1.095889218	0.285536572	0.833766632	0.35	chr20	44709291	44709292
19	9	2	0.783333333	0.216666667	ADA	rs6073523	-0.393308127	0.297522608	-1.321943665	0.200406869	0.938312069	-0.500567667	0.344256222	-1.45405554	0.160714288	0.436951706	-0.158025876	0.34485173	-0.458242955	0.651484595	0.842924	-0.225052492	0.384066415	-0.58597285	0.564139268	0.879007697	-0.338548307	0.272876966	-1.240662824	0.228412852	0.89302562	-0.037958638	0.326971524	-0.116091571	0.908682984	0.990505006	-0.404907742	0.342763841	-1.181302384	0.250688556	0.833766632	0.216666667	chr20	44710149	44710150
18	7	5	0.716666667	0.283333333	ADA	rs6130677	0.168521226	0.248113841	0.679209291	0.50442325	0.943460127	-0.187157981	0.289688113	-0.646067177	0.525233832	0.748370807	-0.187014136	0.27774544	-0.673329276	0.508081113	0.810510347	-0.274815953	0.307845092	-0.892708573	0.382129312	0.800083246	0.087864235	0.228187203	0.385053296	0.70407022	0.990109674	0.007274553	0.26493148	0.027458245	0.978353512	0.990505006	0.007951693	0.286714501	0.027733835	0.978136311	0.990348583	0.283333333	chr20	44718649	44718650
12	12	6	0.6	0.4	ADA	rs6031762	-0.236652055	0.268103681	-0.88268857	0.387397469	0.943460127	0.298463275	0.311723873	0.957460434	0.349228848	0.632387374	-0.01689716	0.305560582	-0.055298885	0.956423094	0.975709755	-0.447688165	0.327124204	-1.368557139	0.18560165	0.72432565	-0.230293081	0.244147545	-0.943253727	0.356277384	0.89302562	-0.269790017	0.282320191	-0.955617155	0.350137979	0.990505006	0.169902306	0.309895565	0.548256654	0.589297089	0.833766632	0.4	chr20	44718924	44718925
12	8	10	0.533333333	0.466666667	ADA	rs4812858	-0.037582062	0.25512747	-0.147306999	0.884294827	0.943460127	-0.148887986	0.295947599	-0.503089015	0.620137551	0.769429924	0.148295067	0.283852572	0.522436933	0.606834228	0.831896203	0.594891471	0.291585353	2.040196684	0.054105381	0.72432565	-0.036206355	0.232906254	-0.155454629	0.877947489	0.994699807	0.21967765	0.265324914	0.827957116	0.417005315	0.990505006	-0.274525182	0.285573594	-0.961311504	0.347334641	0.833766632	0.466666667	chr20	44720575	44720576
12	15	3	0.65	0.35	ADA	rs6094027	0.067413649	0.289514296	0.232850848	0.818131734	0.943460127	0.184880385	0.335699666	0.550731513	0.58762937	0.748370807	-0.332147847	0.316248656	-1.050274335	0.305528947	0.664424414	-0.001574479	0.362476929	-0.004343667	0.996575265	0.996575265	-0.340752944	0.25399381	-1.341579721	0.1940609	0.89302562	-0.051111307	0.305994333	-0.167033507	0.868941635	0.990505006	0.072329297	0.330997521	0.21851915	0.829134277	0.941559263	0.35	chr20	44723750	44723751
16	12	2	0.733333333	0.266666667	ADA	rs1061098	0.258253525	0.304811331	0.847256972	0.406404714	0.943460127	0.366150915	0.352607484	1.038409369	0.310888858	0.593757682	-0.034689285	0.346850142	-0.100012313	0.921283193	0.964468343	0.402203983	0.377529098	1.065358897	0.29880998	0.72432565	0.174286909	0.28042801	0.621503212	0.540957325	0.953793178	0.376574435	0.316937352	1.188166789	0.248032163	0.990505006	0.47636283	0.338747223	1.406248666	0.174275726	0.729779604	0.266666667	chr20	44727514	44727515
12	14	4	0.633333333	0.366666667	ADA	rs11698203	0.388783805	0.297858525	1.305263314	0.205924262	0.938312069	0.504109207	0.344072329	1.465125684	0.157699031	0.436951706	-0.291938689	0.340723997	-0.856818691	0.401217321	0.760874292	0.463738646	0.373801363	1.240601806	0.228434949	0.72432565	0.368184782	0.2710917	1.358155864	0.188827894	0.89302562	0.653886304	0.294370155	2.221306385	0.037458099	0.990505006	0.216477555	0.35086154	0.616988555	0.543874414	0.833766632	0.366666667	chr20	44729257	44729258
12	16	2	0.666666667	0.333333333	ADA	rs6073533	-0.229448278	0.302004012	-0.759752418	0.455847669	0.943460127	-0.210083302	0.354100164	-0.593287786	0.559324892	0.748370807	0.122738718	0.341574353	0.359332358	0.722934417	0.866035266	-0.066138168	0.382509788	-0.172905817	0.864381133	0.942174364	0.133160526	0.27796498	0.479055046	0.636850113	0.990109674	-0.100325194	0.322607812	-0.310981911	0.758880224	0.990505006	0.239157283	0.346022688	0.691160699	0.497034594	0.833766632	0.333333333	chr20	44732440	44732441
10	16	4	0.6	0.4	ADA	rs6017408	0.030393465	0.271362005	0.112003392	0.911884409	0.944400323	-0.080428915	0.316115063	-0.25442924	0.801638797	0.880488515	-0.425324774	0.289279837	-1.47028835	0.156308635	0.523633927	0.418875329	0.326873941	1.281458313	0.21400232	0.72432565	-0.228920402	0.242728184	-0.943114223	0.356347071	0.89302562	-0.199048484	0.28340577	-0.702344499	0.490176866	0.990505006	-0.303787491	0.30312506	-1.002185339	0.327662923	0.833766632	0.4	chr20	44734887	44734888
12	15	3	0.65	0.35	ADA	rs6103849	-0.247209569	0.291821096	-0.847127133	0.406475448	0.943460127	-0.233689982	0.342359886	-0.682585758	0.502329555	0.748370807	0.192784736	0.329470743	0.585134614	0.564692324	0.831896203	-0.091213429	0.370542599	-0.246161789	0.807947091	0.942174364	0.125223343	0.269551883	0.464561188	0.647026181	0.990109674	0.039747322	0.313342009	0.126849642	0.900266152	0.990505006	0.1841028	0.336848155	0.546545372	0.590451629	0.833766632	0.35	chr20	44737045	44737046
13	15	2	0.683333333	0.316666667	ADA	rs6130685	-0.06168351	0.376422802	-0.163867623	0.871402249	0.943460127	0.654344633	0.41547516	1.574930815	0.130218458	0.436951706	-0.497033837	0.40737778	-1.220080873	0.235959172	0.658719356	0.367860356	0.464090397	0.792648066	0.436846746	0.815999203	-0.040368931	0.343763902	-0.117432141	0.907633535	0.994699807	0.025499559	0.397816397	0.064098813	0.949497791	0.990505006	0.356673164	0.423474462	0.842254247	0.409135815	0.833766632	0.316666667	chr20	44738088	44738089
18	9	3	0.75	0.25	ADA	rs6073535	0.282716709	0.291274086	0.970620878	0.342784693	0.943460127	0.236877344	0.343400483	0.689799101	0.497873235	0.748370807	-0.132831196	0.33196901	-0.400131313	0.693100937	0.866035266	0.81529548	0.327028325	2.493042402	0.021092795	0.706608623	0.089919761	0.271110425	0.331672088	0.743424187	0.990109674	0.327272764	0.306270955	1.068572641	0.297392284	0.990505006	-0.232356411	0.336546837	-0.690413298	0.497494836	0.833766632	0.25	chr20	44745217	44745218
19	9	2	0.783333333	0.216666667	ADA	rs6073536	-0.09399593	0.358428218	-0.262244783	0.795688045	0.943460127	0.178184905	0.416933245	0.427370346	0.673459801	0.791610644	0.225375054	0.39879523	0.565139794	0.577966946	0.831896203	0.999456747	0.392372423	2.547214553	0.018756961	0.706608623	-0.118153886	0.326748556	-0.361604921	0.72126017	0.990109674	0.255226261	0.375101363	0.680419445	0.503672285	0.990505006	-0.131205587	0.409393239	-0.320487919	0.751765726	0.890172473	0.216666667	chr20	44749041	44749042
13	14	3	0.666666667	0.333333333	ADA	rs1111032	-0.401049817	0.336474072	-1.191918933	0.246589113	0.938312069	-0.403985609	0.395811001	-1.020652807	0.319033978	0.593757682	0.175948826	0.387219455	0.454390459	0.654209671	0.842924	0.262175647	0.430946229	0.608372066	0.54946506	0.879007697	-0.088289664	0.316821121	-0.278673541	0.783221086	0.990109674	-0.079070854	0.366824288	-0.215555122	0.831414357	0.990505006	-0.261074201	0.393319533	-0.663771258	0.514058729	0.833766632	0.333333333	chr20	44750128	44750129
17	12	1	0.766666667	0.233333333	ADGRE1	rs473021	0.573614134	0.368788816	1.555400026	0.134793496	0.921987764	0.318995699	0.340127807	0.937870097	0.358973398	0.849903294	0.13000464	0.337457407	0.385247553	0.70392847	0.825696773	0.310590296	0.384909231	0.806918284	0.428758388	0.97675796	0.364727648	0.338003394	1.079065046	0.292797312	0.914918788	0.419616537	0.319926267	1.311603894	0.203813182	0.996072026	-0.372222497	0.378758957	-0.982742428	0.336921795	0.810719249	0.233333333	chr19	6788895	6788896
9	16	5	0.566666667	0.433333333	ADGRE1	rs2546122	0.497889149	0.363138639	1.371071805	0.184828255	0.921987764	0.572614486	0.313945767	1.823928037	0.082427579	0.391444552	-0.077810782	0.329158967	-0.236392714	0.815418435	0.869386786	0.140934176	0.379139683	0.371720983	0.713824924	0.990530635	0.5515234	0.315811228	1.746370463	0.095359649	0.701173891	0.292454474	0.317528444	0.92103394	0.36749315	0.996072026	-0.337223425	0.369765769	-0.911992004	0.37212407	0.810719249	0.433333333	chr19	6790314	6790315
9	16	5	0.566666667	0.433333333	ADGRE1	rs2546126	0.497889149	0.363138639	1.371071805	0.184828255	0.921987764	0.572614486	0.313945767	1.823928037	0.082427579	0.391444552	-0.077810782	0.329158967	-0.236392714	0.815418435	0.869386786	0.140934176	0.379139683	0.371720983	0.713824924	0.990530635	0.5515234	0.315811228	1.746370463	0.095359649	0.701173891	0.292454474	0.317528444	0.92103394	0.36749315	0.996072026	-0.337223425	0.369765769	-0.911992004	0.37212407	0.810719249	0.433333333	chr19	6791819	6791820
17	12	1	0.766666667	0.233333333	ADGRE1	rs2660487	0.573614134	0.368788816	1.555400026	0.134793496	0.921987764	0.318995699	0.340127807	0.937870097	0.358973398	0.849903294	0.13000464	0.337457407	0.385247553	0.70392847	0.825696773	0.310590296	0.384909231	0.806918284	0.428758388	0.97675796	0.364727648	0.338003394	1.079065046	0.292797312	0.914918788	0.419616537	0.319926267	1.311603894	0.203813182	0.996072026	-0.372222497	0.378758957	-0.982742428	0.336921795	0.810719249	0.233333333	chr19	6794930	6794931
17	12	1	0.766666667	0.233333333	ADGRE1	rs2617815	0.573614134	0.368788816	1.555400026	0.134793496	0.921987764	0.318995699	0.340127807	0.937870097	0.358973398	0.849903294	0.13000464	0.337457407	0.385247553	0.70392847	0.825696773	0.310590296	0.384909231	0.806918284	0.428758388	0.97675796	0.364727648	0.338003394	1.079065046	0.292797312	0.914918788	0.419616537	0.319926267	1.311603894	0.203813182	0.996072026	-0.372222497	0.378758957	-0.982742428	0.336921795	0.810719249	0.233333333	chr19	6795135	6795136
17	11	2	0.75	0.25	ADGRE1	rs2617818	-0.031778197	0.373087533	-0.08517625	0.932928109	0.981716268	0.73388202	0.291559593	2.517090973	0.020024143	0.391444552	0.183606404	0.321990283	0.57022343	0.574577005	0.740434285	0.26856307	0.369858081	0.72612465	0.475778256	0.97675796	0.710559458	0.294373151	2.41380525	0.025002121	0.390658136	0.706977976	0.279035253	2.533651102	0.019317932	0.804913814	-0.432147548	0.358977081	-1.203830468	0.242049834	0.810719249	0.25	chr19	6796254	6796255
17	11	2	0.75	0.25	ADGRE1	rs2660488	-0.031778197	0.373087533	-0.08517625	0.932928109	0.981716268	0.73388202	0.291559593	2.517090973	0.020024143	0.391444552	0.183606404	0.321990283	0.57022343	0.574577005	0.740434285	0.26856307	0.369858081	0.72612465	0.475778256	0.97675796	0.710559458	0.294373151	2.41380525	0.025002121	0.390658136	0.706977976	0.279035253	2.533651102	0.019317932	0.804913814	-0.432147548	0.358977081	-1.203830468	0.242049834	0.810719249	0.25	chr19	6796255	6796256
13	7	9	0.55	0.416666667	ADGRE1	rs2660489	0.224300789	0.377515898	0.594149253	0.559073787	0.953014646	0.094075655	0.338997229	0.277511574	0.784235608	0.919288539	-0.312183922	0.318838194	-0.979129628	0.339212174	0.662523777	0.096899891	0.380592403	0.2546028	0.801629438	0.990530635	0.579103245	0.295783722	1.957860433	0.064345206	0.701173891	0.168368931	0.298195993	0.56462506	0.578607197	0.996072026	-0.453637683	0.363878105	-1.246674852	0.226920637	0.810719249	0.416666667	chr19	6796318	6796319
10	7	12	0.45	0.516666667	ADGRE1	rs2617819	0.061035079	0.376997768	0.16189772	0.873010816	0.981716268	0.340403239	0.326822352	1.041554338	0.310046078	0.842516517	-0.152500439	0.320503931	-0.475814567	0.639362561	0.783532551	-0.06123257	0.378339048	-0.161845757	0.873051203	0.990530635	0.714780075	0.291146587	2.455052219	0.023365523	0.390658136	0.352671803	0.311803127	1.131072051	0.27140591	0.996072026	-0.428512454	0.36278399	-1.181177964	0.251388072	0.810719249	0.45	chr19	6796368	6796369
11	8	11	0.5	0.5	ADGRE1	rs76893267	0.179314514	0.365452876	0.490663847	0.628752169	0.953014646	0.296058894	0.321212802	0.921690831	0.367158223	0.849903294	-0.252986373	0.31479092	-0.803664772	0.430594215	0.701589564	0.09047536	0.368313527	0.245647669	0.808339826	0.990530635	0.708818407	0.288911098	2.453413567	0.02297066	0.390658136	0.395255999	0.301973848	1.308908043	0.204708686	0.996072026	-0.450987567	0.352081096	-1.280919573	0.214187938	0.810719249	0.5	NA	NA	NA
20	8	2	0.8	0.2	ADGRE1	rs4807901	0.445855691	0.378034425	1.179405001	0.251426552	0.950194991	-0.03022042	0.347918744	-0.086860568	0.931605253	0.96722695	-0.368487171	0.329769248	-1.117409135	0.276440826	0.641504696	0.385694578	0.382586669	1.00812341	0.324870789	0.97675796	0.820084357	0.298519433	2.747172434	0.012074761	0.390658136	0.482750204	0.316469558	1.525423826	0.142073814	0.996072026	-0.447677474	0.375775901	-1.191341629	0.246810728	0.810719249	0.2	chr19	6796722	6796723
20	8	2	0.8	0.2	ADGRE1	rs55796511	-0.335441839	0.3818433	-0.878480358	0.389624098	0.950194991	-0.031240972	0.346525632	-0.090154867	0.929018511	0.96722695	-0.430381334	0.32477004	-1.325187922	0.199347321	0.530179045	0.084073039	0.389740384	0.215715493	0.831290953	0.990530635	0.442068017	0.332969575	1.327652884	0.198545223	0.914918788	0.491514149	0.314420602	1.563237734	0.132941761	0.996072026	0.298132227	0.381205854	0.782076728	0.442898959	0.821403132	0.2	chr19	6796861	6796862
17	11	2	0.75	0.25	ADGRE1	rs10416142	-0.192381414	0.408121485	-0.471382716	0.642227835	0.953014646	-0.101453688	0.365069314	-0.277902534	0.78380486	0.919288539	-0.296122535	0.350852628	-0.844008313	0.408176899	0.701589564	0.0743179	0.411407245	0.180643147	0.858379654	0.990530635	0.470410786	0.351115258	1.339761733	0.194641714	0.914918788	0.517749449	0.331858854	1.56014957	0.133668834	0.996072026	0.353026675	0.400744089	0.880927964	0.388328018	0.810719249	0.25	chr19	6797317	6797318
11	12	7	0.566666667	0.433333333	ADGRE1	rs2617822	0.296866138	0.360856263	0.822671431	0.419938782	0.950194991	-0.04389687	0.326687765	-0.134369494	0.894389891	0.96378221	-0.114745521	0.317813097	-0.361047177	0.721670941	0.825754545	0.244841746	0.364022243	0.672601058	0.508535163	0.97675796	0.304425337	0.320072481	0.951113749	0.352365889	0.914918788	0.504196326	0.293310041	1.718987608	0.100324781	0.996072026	-0.040196373	0.364559345	-0.110260164	0.91324999	0.993797333	0.433333333	chr19	6801469	6801470
11	14	5	0.6	0.4	ADGRE1	rs7247477	0.036672203	0.389289987	0.094202791	0.925841115	0.981716268	0.033134227	0.347030903	0.095479182	0.92483948	0.96722695	-0.099147887	0.337885781	-0.293436103	0.772069123	0.848542511	0.341313331	0.383586018	0.88979607	0.383655723	0.97675796	0.422591686	0.33470441	1.262581771	0.220580526	0.914918788	0.667571677	0.29911567	2.231817799	0.036652822	0.996072026	-0.349985925	0.379685461	-0.921778581	0.367113497	0.810719249	0.4	chr19	6801802	6801803
18	9	3	0.75	0.25	ADGRE1	rs332425	0.596671664	0.30632451	1.947841734	0.064926053	0.921987764	-0.464304216	0.278883143	-1.664870137	0.110789157	0.461621486	-0.383235551	0.277081995	-1.38311243	0.181160503	0.530179045	0.114431911	0.333091268	0.343545214	0.734604041	0.990530635	0.216593311	0.292989429	0.73925299	0.467936878	0.974868496	0.230559308	0.279920432	0.823660158	0.419389068	0.996072026	-0.143395638	0.329586509	-0.435077388	0.667944838	0.977319619	0.25	chr19	6801941	6801942
11	10	9	0.533333333	0.466666667	ADGRE1	rs12610223	-0.17024409	0.314989277	-0.540475827	0.594555513	0.953014646	0.351053505	0.272168138	1.289840564	0.211130317	0.694507622	-0.080683015	0.27523409	-0.293143249	0.77228987	0.848542511	0.185245967	0.315717437	0.586746073	0.563629356	0.97675796	0.543848545	0.256693793	2.118666516	0.046210884	0.64181783	0.39603295	0.25686316	1.541805178	0.138056084	0.996072026	-0.241142335	0.311057148	-0.775234829	0.446843304	0.821403132	0.466666667	chr19	6808644	6808645
19	8	3	0.766666667	0.233333333	ADGRE1	rs426815	0.229234185	0.331613442	0.691269278	0.496967752	0.950194991	-0.177111151	0.296452821	-0.597434527	0.556605214	0.893943597	-0.750680201	0.241258335	-3.11152028	0.005280924	0.405915521	-0.083950233	0.336052892	-0.24981256	0.805159771	0.990530635	0.181936898	0.296374086	0.613875865	0.545890518	0.999643438	0.007777503	0.286551614	0.027141719	0.978602978	0.998544617	-0.269488564	0.328347491	-0.820741963	0.421012838	0.810719249	0.233333333	chr19	6812352	6812353
14	16	0	0.733333333	0.266666667	ADGRE1	rs4807101	0.359812505	0.465368437	0.773177717	0.448033407	0.950194991	-0.09225324	0.42023453	-0.219527986	0.82835858	0.952055247	-0.305234051	0.404937875	-0.753779949	0.459350259	0.701589564	0.506068863	0.460560936	1.098809785	0.284289561	0.97675796	-0.084176517	0.420399663	-0.200229745	0.843227271	0.999643438	-0.166065226	0.401627966	-0.413480235	0.68344675	0.996072026	-0.970626205	0.418921074	-2.316966767	0.030690532	0.789527861	0.266666667	chr19	6815936	6815937
15	9	6	0.65	0.35	ADGRE1	rs58882129	0.320333047	0.399893166	0.801046567	0.432075112	0.950194991	-0.198657939	0.359284646	-0.552926327	0.586152326	0.893943597	-0.009524396	0.352992697	-0.026981851	0.978728977	0.986621953	-0.32396322	0.4012126	-0.807460234	0.428453063	0.97675796	-0.317075929	0.355288281	-0.892446911	0.382266283	0.91873831	-0.290164304	0.341046328	-0.850806123	0.404474247	0.996072026	-0.046996513	0.403656079	-0.116427115	0.908420291	0.993797333	0.35	chr19	6818558	6818559
16	11	3	0.716666667	0.283333333	ADGRE1	rs10415535	-0.485847586	0.309944149	-1.567532692	0.131936024	0.921987764	0.33273472	0.282846631	1.176378586	0.252607052	0.761019292	0.488114269	0.264177622	1.847674553	0.078785395	0.479968736	-0.091858983	0.328122995	-0.279952898	0.782252699	0.990530635	0.00931193	0.292068987	0.031882638	0.974866729	0.999643438	0.198301889	0.276535487	0.717093822	0.481216845	0.996072026	-0.116343396	0.324833572	-0.358163089	0.723796399	0.977319619	0.283333333	chr19	6818689	6818690
17	9	4	0.716666667	0.283333333	ADGRE1	rs164016	-0.190155587	0.326238341	-0.582873204	0.566185763	0.953014646	0.164671355	0.290957928	0.56596277	0.577417473	0.893943597	0.367048303	0.27451908	1.337059351	0.195507603	0.530179045	0.325031974	0.322318691	1.008418013	0.324732698	0.97675796	0.269603126	0.287264706	0.938518099	0.358648165	0.914918788	0.259739833	0.275228332	0.943724911	0.356042077	0.996072026	-0.236405436	0.323014906	-0.731871599	0.472336202	0.852359884	0.283333333	chr19	6820939	6820940
14	14	1	0.7	0.266666667	ADGRE1	rs11668094	-0.117732564	0.391973328	-0.30035861	0.767003454	0.978320733	0.738902022	0.308969283	2.391506413	0.026722134	0.391444552	0.481033106	0.319051533	1.50769721	0.147266392	0.530179045	0.665389248	0.364010462	1.827939901	0.082516268	0.97675796	0.223942737	0.329295328	0.68006655	0.504258997	0.999643438	0.208353972	0.30653206	0.679713477	0.504477865	0.996072026	-0.418520309	0.378273854	-1.106395021	0.281686564	0.810719249	0.266666667	chr19	6832868	6832869
13	10	7	0.6	0.4	ADGRE1	rs308200	-0.109506278	0.286842067	-0.381765055	0.706471321	0.955461596	0.46291772	0.235870154	1.962595573	0.063077956	0.391444552	0.275594089	0.24295427	1.134345527	0.269432741	0.641504696	0.176908173	0.286262932	0.617991898	0.543225391	0.97675796	-0.099449878	0.255723638	-0.388895915	0.701268313	0.999643438	-0.057879517	0.24562005	-0.235646549	0.81598985	0.998544617	-0.253856385	0.280886371	-0.903768964	0.376369136	0.810719249	0.4	chr19	6833060	6833061
10	14	6	0.566666667	0.433333333	ADGRE1	rs3105702	0.042728481	0.467538339	0.091390325	0.928048614	0.981716268	-0.125189542	0.415974247	-0.300955031	0.766408346	0.919288539	-0.232827623	0.403441182	-0.577104256	0.570004771	0.740434285	-0.427039466	0.459940714	-0.928466327	0.363715534	0.97675796	-0.126794723	0.416034833	-0.304769488	0.763541639	0.999643438	-0.103960786	0.398928474	-0.260600065	0.796939287	0.998544617	-0.237608843	0.462232091	-0.514046617	0.612586498	0.943457732	0.433333333	chr19	6838057	6838058
10	16	4	0.6	0.4	ADGRE1	rs331681	-0.298901553	0.47048824	-0.635300796	0.532094448	0.953014646	0.625797232	0.400802909	1.561359006	0.133383694	0.505241265	0.903955935	0.362874901	2.491095228	0.021181613	0.405915521	-0.394446666	0.468832737	-0.841337721	0.409637435	0.97675796	-0.27366472	0.419281793	-0.652698792	0.521032277	0.999643438	-0.21847541	0.40304912	-0.542056536	0.593485381	0.996072026	-0.127588745	0.47162737	-0.270528712	0.789394558	0.977319619	0.4	chr19	6844933	6844934
19	7	4	0.75	0.25	ADGRE1	rs331679	-0.531341843	0.566786876	-0.937463208	0.359177717	0.950194991	-0.02650894	0.515694327	-0.051404366	0.959489135	0.96722695	-0.75358336	0.475418085	-1.585096117	0.127888844	0.530179045	0.546291125	0.568201617	0.961438877	0.34727211	0.97675796	0.38569187	0.508917486	0.757867201	0.456951522	0.969011984	0.36311489	0.487935493	0.744186261	0.46501026	0.996072026	-0.14706393	0.574536533	-0.255969675	0.80046492	0.980961912	0.25	chr19	6848208	6848209
12	12	6	0.6	0.4	ADGRE1	rs8108918	0.589656834	0.354540314	1.663158775	0.111134632	0.921987764	-0.532886219	0.315477717	-1.689140598	0.105986783	0.456839583	-0.697687618	0.290485887	-2.401795235	0.025650306	0.405915521	0.051344412	0.378336831	0.135710846	0.893342358	0.990530635	-0.727742817	0.296435961	-2.454974813	0.022893822	0.390658136	-0.510740159	0.302390302	-1.68900972	0.106012198	0.996072026	0.011429965	0.375143265	0.030468267	0.975981316	0.99939252	0.4	chr19	6854211	6854212
16	9	5	0.683333333	0.316666667	ADGRE1	rs10422184	-0.519524904	0.362069845	-1.434874823	0.166049129	0.921987764	-0.251146339	0.33375009	-0.752498191	0.460104056	0.890140099	-0.003404783	0.329908914	-0.010320373	0.991863097	0.991863097	-0.926309712	0.322658138	-2.870870439	0.009147951	0.388100512	0.1310799	0.337076167	0.388873236	0.701284837	0.999643438	-0.124355887	0.323048226	-0.38494527	0.704149051	0.996072026	0.584053271	0.355201949	1.644285097	0.11500552	0.810719249	0.316666667	chr19	6854434	6854435
18	7	5	0.716666667	0.283333333	ADGRE1	rs461970	0.602212812	0.372016923	1.618778005	0.120417035	0.921987764	-0.613768328	0.325218142	-1.887251195	0.073026863	0.391444552	-0.581909061	0.318710799	-1.8258216	0.082131868	0.479968736	-0.277761386	0.391274677	-0.709888481	0.485582007	0.97675796	-0.795821365	0.305935336	-2.601273117	0.016669472	0.390658136	-0.772615425	0.291936825	-2.646515818	0.015092478	0.804913814	0.430724087	0.381013935	1.130468068	0.271025542	0.810719249	0.283333333	chr19	6857628	6857629
14	12	3	0.666666667	0.3	ADGRE1	rs28459042	-0.59949169	0.383132466	-1.564711276	0.13333639	0.921987764	-0.067582865	0.360747938	-0.187340961	0.85328081	0.952322333	0.641906583	0.315703576	2.033257245	0.055512572	0.466146135	-1.188200333	0.308777118	-3.848084145	0.00100335	0.125418699	-0.62349985	0.329048942	-1.894854444	0.072661511	0.701173891	-0.495139338	0.327867356	-1.510181875	0.146635257	0.996072026	1.060035159	0.32682761	3.243407619	0.004071617	0.508952145	0.3	chr19	6862957	6862958
13	15	2	0.683333333	0.316666667	ADGRE1	rs10414931	0.73191499	0.420969454	1.738641562	0.096739254	0.921987764	-0.323811414	0.395106617	-0.81955452	0.421674698	0.878488954	-0.35449544	0.383795239	-0.923657732	0.366156586	0.673081959	0.336104873	0.445850511	0.753851044	0.45930847	0.97675796	0.37530223	0.393013535	0.954934619	0.350475023	0.914918788	0.294477724	0.379316391	0.776337991	0.446205887	0.996072026	-0.655978012	0.424348973	-1.545845648	0.137079673	0.810719249	0.316666667	chr19	6867780	6867781
15	12	3	0.7	0.3	ADGRE1	rs56931055	0.084767376	0.398495463	0.212718548	0.83359782	0.981716268	-0.270582874	0.350685503	-0.771582719	0.448957491	0.890140099	-0.354712569	0.338137573	-1.049018499	0.306093133	0.662523777	-0.702807575	0.369794775	-1.90053409	0.071178633	0.97675796	-0.491257559	0.339153891	-1.448479798	0.162250596	0.914918788	-0.45647232	0.32598651	-1.400279786	0.17603156	0.996072026	0.317680547	0.39068903	0.813128917	0.425267559	0.810719249	0.3	chr19	6873515	6873516
18	10	2	0.766666667	0.233333333	ADGRE1	rs58179654	-0.563362087	0.345085777	-1.632527691	0.117473936	0.921987764	-0.066740045	0.32623993	-0.204573502	0.839875096	0.952055247	0.118202634	0.317495055	0.37229756	0.713402012	0.825696773	-0.863272977	0.31569156	-2.734545635	0.012419216	0.388100512	-0.010356827	0.326622481	-0.031708861	0.97500367	0.999643438	0.107084363	0.312141123	0.343063937	0.734960846	0.996072026	0.024621982	0.364331426	0.067581275	0.946758287	0.993797333	0.233333333	chr19	6874831	6874832
17	11	2	0.75	0.25	ADGRE1	rs10424498	-0.850738926	0.336668924	-2.526930363	0.019601681	0.921987764	0.182973191	0.340394694	0.537532441	0.596550688	0.893943597	0.454216274	0.319275984	1.422644661	0.16952474	0.530179045	-0.91553193	0.330067074	-2.773775403	0.011378511	0.388100512	-0.116747095	0.341849153	-0.341516408	0.736108555	0.999643438	6.06E-04	0.328507488	0.001845889	0.998544617	0.998544617	0.222408159	0.379313564	0.586343806	0.563894606	0.903677254	0.25	chr19	6876984	6876985
16	9	5	0.683333333	0.316666667	ADGRE1	rs186715	0.427865995	0.362108538	1.181595984	0.250574504	0.950194991	-0.906193465	0.268374223	-3.376603957	0.002850293	0.191643324	-0.659888397	0.291546211	-2.263409268	0.03432687	0.405915521	-0.130232291	0.374197754	-0.34803066	0.731281627	0.990530635	-0.750915256	0.290382971	-2.585947976	0.017237938	0.390658136	-0.472401924	0.302441946	-1.561959011	0.133242423	0.996072026	0.500530715	0.355554265	1.407747747	0.17383696	0.810719249	0.316666667	chr19	6878124	6878125
18	9	3	0.75	0.25	ADGRE1	rs16993897	-0.841467016	0.254587791	-3.305213553	0.003368569	0.421071156	-0.032079078	0.279737717	-0.114675556	0.909791678	0.96722695	0.452529292	0.254460439	1.778387611	0.089823224	0.479968736	-0.565185581	0.289861675	-1.949845838	0.064672235	0.97675796	0.091499146	0.279168254	0.327756273	0.746341124	0.999643438	0.275202479	0.26140481	1.052782763	0.304404248	0.996072026	2.41E-04	0.312220476	7.70E-04	0.99939252	0.99939252	0.25	chr19	6882418	6882419
16	11	3	0.716666667	0.283333333	ADGRE1	rs28509272	-0.671947529	0.301835711	-2.226202881	0.037080992	0.921987764	0.059876908	0.298856303	0.200353505	0.84313172	0.952055247	0.31440571	0.283611168	1.108580148	0.280146608	0.641504696	-0.607777507	0.30953773	-1.963500561	0.062966128	0.97675796	0.087824928	0.298587332	0.294134811	0.771542532	0.999643438	0.276595847	0.280304564	0.986768976	0.334989639	0.996072026	-0.031426875	0.333702787	-0.094176244	0.925861949	0.993797333	0.283333333	chr19	6889872	6889873
11	14	5	0.6	0.4	ADGRE1	rs330876	-0.332823015	0.309443946	-1.075551869	0.294330124	0.950194991	0.762477487	0.229353247	3.324467814	0.003220365	0.191643324	0.621676278	0.240803954	2.581669719	0.01739986	0.405915521	-0.01207212	0.31896662	-0.037847598	0.970166683	0.992186813	0.318664512	0.274743337	1.159862566	0.259122427	0.914918788	0.074815741	0.271101834	0.275969143	0.785269317	0.998544617	0.442922831	0.301016645	1.471423056	0.156004379	0.810719249	0.4	chr19	6895854	6895855
18	12	0	0.8	0.2	ADGRE1	rs10406373	0.03276728	0.759809677	0.043125641	0.966008808	0.981716268	-0.41178897	0.671376096	-0.613350657	0.546231089	0.893943597	-0.821901026	0.635911454	-1.292477152	0.210233151	0.547482164	-0.060557687	0.762417567	-0.079428504	0.937443841	0.992186813	0.383920657	0.672298863	0.571056532	0.574022429	0.999643438	-0.432266527	0.642368098	-0.672926517	0.508332209	0.996072026	-0.273459593	0.753421368	-0.362957045	0.72026471	0.977319619	0.2	chr19	6896368	6896369
11	15	4	0.616666667	0.383333333	ADGRE1	rs330877	0.171173552	0.32872529	0.520719147	0.608009807	0.953014646	-0.082989429	0.294371707	-0.281920536	0.780764037	0.919288539	0.220197064	0.283640502	0.776324478	0.446213691	0.701589564	-0.191296143	0.329376675	-0.5807823	0.567568405	0.97675796	0.067598213	0.294618298	0.229443364	0.820744295	0.999643438	-0.003033972	0.282689912	-0.01073251	0.991538168	0.998544617	0.682884358	0.293397454	2.327506081	0.030018073	0.789527861	0.383333333	chr19	6896471	6896472
11	11	8	0.55	0.45	ADGRE1	rs330887	0.422882364	0.353619087	1.195869736	0.245076489	0.950194991	-0.162776292	0.323848842	-0.502630458	0.620454496	0.901823396	-0.445658297	0.302539999	-1.47305579	0.15556743	0.530179045	0.01094571	0.36674699	0.029845398	0.976472181	0.992186813	-0.385235832	0.314825922	-1.223647119	0.234638228	0.914918788	-0.178103162	0.30984486	-0.574813996	0.571524556	0.996072026	-0.435975903	0.350837017	-1.242673611	0.227685595	0.810719249	0.45	chr19	6900943	6900944
17	11	2	0.75	0.25	ADGRE1	rs10403916	0.00207061	0.430650708	0.004808096	0.996209092	0.998262219	0.235811384	0.380439818	0.619838863	0.542031747	0.893943597	-0.246588386	0.37058529	-0.665402519	0.513035763	0.728743981	0.515544367	0.417275223	1.235501986	0.230287534	0.97675796	0.302277128	0.378273012	0.79909779	0.433179421	0.969011984	-0.019884752	0.367949121	-0.054042124	0.957412432	0.998544617	-0.181885231	0.426505674	-0.426454423	0.674116474	0.977319619	0.25	chr19	6901230	6901231
10	11	9	0.516666667	0.483333333	ADGRE1	rs8099966	0.108302944	0.326218195	0.331995411	0.743183516	0.957710716	-0.168747681	0.289234994	-0.58342761	0.565819444	0.893943597	-0.41774688	0.269400301	-1.550654838	0.135924947	0.530179045	0.30964203	0.321200346	0.964015245	0.346008961	0.97675796	-0.051069931	0.291415092	-0.175248066	0.862563458	0.999643438	-0.003494688	0.279470434	-0.012504677	0.990141009	0.998544617	-0.584307292	0.299296124	-1.952271499	0.064366201	0.810719249	0.483333333	chr19	6901470	6901471
9	11	10	0.483333333	0.516666667	ADGRE1	rs897738	-0.014852961	0.324940546	-0.045709781	0.963973459	0.981716268	-0.087263506	0.289056385	-0.301890946	0.765704651	0.919288539	-0.25654366	0.276964211	-0.926270072	0.364829091	0.673081959	0.0439796	0.325965343	0.134921092	0.893959095	0.990530635	-0.220138554	0.285730967	-0.770439957	0.449620278	0.969011984	-0.112652644	0.276572681	-0.407316601	0.68789763	0.996072026	-0.309686237	0.316075649	-0.979785182	0.338345728	0.810719249	0.483333333	chr19	6901879	6901880
9	11	10	0.483333333	0.516666667	ADGRE1	rs2546140	-0.014852961	0.324940546	-0.045709781	0.963973459	0.981716268	-0.087263506	0.289056385	-0.301890946	0.765704651	0.919288539	-0.25654366	0.276964211	-0.926270072	0.364829091	0.673081959	0.0439796	0.325965343	0.134921092	0.893959095	0.990530635	-0.220138554	0.285730967	-0.770439957	0.449620278	0.969011984	-0.112652644	0.276572681	-0.407316601	0.68789763	0.996072026	-0.309686237	0.316075649	-0.979785182	0.338345728	0.810719249	0.483333333	chr19	6904390	6904391
13	10	7	0.6	0.4	ADGRE1	rs606384	0.619665616	0.314717966	1.968955327	0.062295802	0.921987764	-0.135155446	0.303928313	-0.444695146	0.661089528	0.906071118	-0.519697523	0.275418595	-1.886936944	0.073071095	0.479968736	0.379439357	0.333629065	1.137309056	0.268220021	0.97675796	-0.159939583	0.303416431	-0.527128945	0.603628782	0.999643438	-0.144872314	0.290973402	-0.497888511	0.62373646	0.996072026	-0.630200983	0.311719574	-2.021692045	0.056134765	0.810719249	0.4	chr19	6910398	6910399
12	14	4	0.633333333	0.366666667	ADGRE1	rs10421295	0.271894127	0.374319351	0.726369412	0.475631359	0.950194991	0.147047122	0.33632588	0.437216197	0.666417746	0.906071118	-0.038328049	0.329445913	-0.116340947	0.90848775	0.938520403	0.368015656	0.371758386	0.989932359	0.333477058	0.97675796	0.311206153	0.331026658	0.940124143	0.357842946	0.914918788	0.172780589	0.321632107	0.537199444	0.596776616	0.996072026	0.027256293	0.376919271	0.072313344	0.943036859	0.993797333	0.366666667	chr19	6912882	6912883
18	11	1	0.783333333	0.216666667	ADGRE1	rs466876	0.054939189	0.396283324	0.138636137	0.891058537	0.981716268	0.334212082	0.345822118	0.966427723	0.344829014	0.849903294	0.722717344	0.306556171	2.357536442	0.028175754	0.405915521	-0.354566925	0.390271736	-0.908512947	0.373916201	0.97675796	-0.065649041	0.353209181	-0.18586448	0.854334646	0.999643438	-0.034053086	0.3386823	-0.100545809	0.920864769	0.998544617	0.445780154	0.38215846	1.166479879	0.256497126	0.810719249	0.216666667	chr19	6913695	6913696
12	14	4	0.633333333	0.366666667	ADGRE1	rs457857	0.271894127	0.374319351	0.726369412	0.475631359	0.950194991	0.147047122	0.33632588	0.437216197	0.666417746	0.906071118	-0.038328049	0.329445913	-0.116340947	0.90848775	0.938520403	0.368015656	0.371758386	0.989932359	0.333477058	0.97675796	0.311206153	0.331026658	0.940124143	0.357842946	0.914918788	0.172780589	0.321632107	0.537199444	0.596776616	0.996072026	0.027256293	0.376919271	0.072313344	0.943036859	0.993797333	0.366666667	chr19	6913799	6913800
10	15	5	0.583333333	0.416666667	ADGRE1	rs459998	-0.253341874	0.331539184	-0.764138557	0.453285685	0.950194991	-0.355869542	0.289393322	-1.229708891	0.232405836	0.726400164	-0.48929918	0.272067821	-1.798445614	0.086497959	0.479968736	-0.034616763	0.337221603	-0.102652862	0.919212429	0.990530635	-0.197590709	0.296573711	-0.666244853	0.512507979	0.999643438	-0.111423091	0.286167835	-0.389362737	0.700928218	0.996072026	-0.341837974	0.32589153	-1.048931752	0.306132131	0.810719249	0.416666667	chr19	6914518	6914519
18	8	4	0.733333333	0.266666667	ADGRE1	rs637908	-0.088233097	0.377433934	-0.233770969	0.817426635	0.981716268	-0.511087488	0.317905505	-1.607671084	0.122839427	0.479841512	-0.43011696	0.314934801	-1.365733348	0.186473175	0.530179045	-0.204646692	0.376623672	-0.543371826	0.592595658	0.97675796	-0.290774367	0.330940821	-0.878629496	0.389545044	0.91873831	-0.296624985	0.316368297	-0.937593899	0.359112082	0.996072026	-0.047863347	0.375759035	-0.127377767	0.899853261	0.993797333	0.266666667	chr19	6915998	6915999
17	11	2	0.75	0.25	ADGRE1	rs7257726	0.486027318	0.416148583	1.167917752	0.255929304	0.950194991	0.147081315	0.381486872	0.385547514	0.70370961	0.919288539	0.011751577	0.373419554	0.031470171	0.975191766	0.986621953	0.687094406	0.40404824	1.700525676	0.103795718	0.97675796	0.441285101	0.370605115	1.190715082	0.247051417	0.914918788	0.404087096	0.356197203	1.134447695	0.269390865	0.996072026	-0.740644247	0.395398437	-1.873159266	0.075033563	0.810719249	0.25	chr19	6916020	6916021
18	8	4	0.733333333	0.266666667	ADGRE1	rs467439	-0.088233097	0.377433934	-0.233770969	0.817426635	0.981716268	-0.511087488	0.317905505	-1.607671084	0.122839427	0.479841512	-0.43011696	0.314934801	-1.365733348	0.186473175	0.530179045	-0.204646692	0.376623672	-0.543371826	0.592595658	0.97675796	-0.290774367	0.330940821	-0.878629496	0.389545044	0.91873831	-0.296624985	0.316368297	-0.937593899	0.359112082	0.996072026	-0.047863347	0.375759035	-0.127377767	0.899853261	0.993797333	0.266666667	chr19	6916481	6916482
13	14	3	0.666666667	0.333333333	ADGRE1	rs465961	0.268462938	0.353179664	0.760131359	0.455625981	0.950194991	-0.289853707	0.312813581	-0.926602055	0.36466062	0.849903294	-0.732632931	0.267114003	-2.742772462	0.012193748	0.405915521	0.213907975	0.356226996	0.600482214	0.554610779	0.97675796	1.44E-04	0.319208226	4.52E-04	0.999643438	0.999643438	0.105228104	0.305038838	0.344966249	0.733550886	0.996072026	-0.612466255	0.330058262	-1.855630732	0.077596884	0.810719249	0.333333333	chr19	6919321	6919322
13	13	4	0.65	0.35	ADGRE1	rs373533	0.27714614	0.34044503	0.81407016	0.424740069	0.950194991	-0.18995737	0.305441599	-0.621910607	0.540694505	0.893943597	-0.651361474	0.264948736	-2.45844341	0.022723968	0.405915521	0.325871638	0.339634072	0.959478641	0.348235286	0.97675796	0.06725737	0.30795378	0.218400859	0.829225243	0.999643438	0.133999406	0.294001009	0.455778727	0.653227103	0.996072026	-0.565344218	0.321038457	-1.760985968	0.092796941	0.810719249	0.35	chr19	6919612	6919613
12	13	4	0.616666667	0.35	ADGRE1	rs461645	0.217124167	0.348843969	0.622410551	0.540703953	0.953014646	-0.176145625	0.318662793	-0.552764957	0.586550125	0.893943597	-0.602847616	0.27106582	-2.223989786	0.037829308	0.405915521	0.247086068	0.342983404	0.720402403	0.479613213	0.97675796	0.083512044	0.32113865	0.260049808	0.797483734	0.999643438	0.117529562	0.306522681	0.3834286	0.705447408	0.996072026	-0.572442927	0.335251952	-1.707500651	0.103206857	0.810719249	0.35	chr19	6919741	6919742
10	12	7	0.533333333	0.433333333	ADGRE1	rs252564	0.265671083	0.32375525	0.820592354	0.421551909	0.950194991	-0.489095879	0.269475058	-1.814994985	0.084552023	0.391444552	-0.556695357	0.250048112	-2.226352973	0.037646779	0.405915521	0.492327809	0.320186272	1.537629348	0.139810419	0.97675796	-0.004107259	0.311421383	-0.01318875	0.989607882	0.999643438	-0.049869149	0.294342532	-0.169425563	0.867163856	0.998544617	-0.519220705	0.330107333	-1.572884492	0.13143228	0.810719249	0.433333333	chr19	6922723	6922724
18	12	0	0.8	0.2	ADGRE1	rs8104429	0.712496691	0.466339861	1.527848572	0.141473109	0.921987764	-0.1250544	0.437365147	-0.285926761	0.777735704	0.919288539	-0.587743461	0.407753249	-1.441419445	0.164212993	0.530179045	0.769669368	0.463843563	1.659329631	0.111910932	0.97675796	0.242485416	0.435097683	0.557312589	0.583206049	0.999643438	0.182226835	0.418146089	0.435797056	0.667430836	0.996072026	-0.884892471	0.449201949	-1.969921265	0.062177761	0.810719249	0.2	chr19	6923867	6923868
16	10	4	0.7	0.3	ADGRE1	rs11085207	0.28603032	0.30840903	0.927438215	0.364236529	0.950194991	0.245898933	0.275325216	0.893121731	0.381913104	0.858592535	0.506470387	0.250298691	2.023463987	0.055937536	0.466146135	-0.063029072	0.315475499	-0.199790703	0.84356626	0.990530635	0.032877615	0.280469949	0.117223309	0.907797006	0.999643438	0.218646731	0.264599	0.826332414	0.417905615	0.996072026	0.334265906	0.304360736	1.098255676	0.284525848	0.810719249	0.3	chr19	6924478	6924479
9	16	5	0.566666667	0.433333333	ADGRE1	rs2228539	0.208379101	0.380427095	0.547750419	0.589638512	0.953014646	-0.356072379	0.332590189	-1.070603979	0.296498679	0.823607442	-0.539243364	0.311680824	-1.73011402	0.098281243	0.481484217	-0.005276407	0.384489097	-0.013723165	0.989180384	0.992186813	-0.109335796	0.340780353	-0.320839494	0.751503029	0.999643438	-0.107704629	0.32652945	-0.329846602	0.744783525	0.996072026	-0.224335122	0.3779293	-0.593590181	0.559126329	0.903677254	0.433333333	chr19	6926366	6926367
16	11	3	0.716666667	0.283333333	ADGRE1	rs3895916	0.037809838	0.365682596	0.103395234	0.918630353	0.981716268	-0.64036649	0.294610276	-2.17360541	0.041318965	0.391444552	-0.243886589	0.313575174	-0.777761154	0.44538439	0.701589564	-0.212631299	0.364125555	-0.583950499	0.565474062	0.97675796	-0.309561223	0.319063789	-0.970217348	0.342981067	0.914918788	-0.21375487	0.309040896	-0.691671791	0.496720009	0.996072026	0.484409909	0.348125107	1.391482256	0.178645239	0.810719249	0.283333333	chr19	6927984	6927985
16	11	3	0.716666667	0.283333333	ADGRE1	rs7249745	0.037809838	0.365682596	0.103395234	0.918630353	0.981716268	-0.64036649	0.294610276	-2.17360541	0.041318965	0.391444552	-0.243886589	0.313575174	-0.777761154	0.44538439	0.701589564	-0.212631299	0.364125555	-0.583950499	0.565474062	0.97675796	-0.309561223	0.319063789	-0.970217348	0.342981067	0.914918788	-0.21375487	0.309040896	-0.691671791	0.496720009	0.996072026	0.484409909	0.348125107	1.391482256	0.178645239	0.810719249	0.283333333	chr19	6931206	6931207
13	14	3	0.666666667	0.333333333	ADGRE1	rs11881825	-0.068758036	0.34849359	-0.197300718	0.845489393	0.981716268	-0.329124404	0.302544813	-1.087853399	0.288988123	0.820988986	0.022953955	0.303271214	0.075687878	0.940383843	0.963508035	-0.037614195	0.349954507	-0.107483099	0.915426006	0.990530635	-0.051217694	0.310814162	-0.164785588	0.870688643	0.999643438	0.004221568	0.298048839	0.014164016	0.988832833	0.998544617	0.283314159	0.341398769	0.829862859	0.415950846	0.810719249	0.333333333	chr19	6932162	6932163
15	12	3	0.7	0.3	ADGRE1	rs8104748	0.139119184	0.365727377	0.380390402	0.707476037	0.955461596	-0.629562549	0.296905527	-2.120413708	0.04604758	0.391444552	-0.231747139	0.315078538	-0.735521816	0.470157616	0.701589564	-0.015997485	0.368267263	-0.043439878	0.965761292	0.992186813	-0.111796743	0.326304144	-0.34261515	0.735293619	0.999643438	-0.010885264	0.313565777	-0.034714453	0.972635294	0.998544617	0.304274472	0.358933394	0.847718483	0.406153354	0.810719249	0.3	chr19	6932550	6932551
15	12	3	0.7	0.3	ADGRE1	rs6510931	0.139119184	0.365727377	0.380390402	0.707476037	0.955461596	-0.629562549	0.296905527	-2.120413708	0.04604758	0.391444552	-0.231747139	0.315078538	-0.735521816	0.470157616	0.701589564	-0.015997485	0.368267263	-0.043439878	0.965761292	0.992186813	-0.111796743	0.326304144	-0.34261515	0.735293619	0.999643438	-0.010885264	0.313565777	-0.034714453	0.972635294	0.998544617	0.304274472	0.358933394	0.847718483	0.406153354	0.810719249	0.3	chr19	6933719	6933720
8	13	8	0.483333333	0.483333333	ADGRE1	rs4527134	-0.250208692	0.349151474	-0.71661932	0.481894311	0.950194991	0.160303028	0.307505497	0.521301341	0.607881646	0.893943597	-0.354489306	0.293610426	-1.207345771	0.241384268	0.60346067	-0.181986268	0.33048552	-0.550663365	0.587963257	0.97675796	0.061854883	0.315453232	0.196082578	0.846524155	0.999643438	-0.18720718	0.294964874	-0.634676184	0.532833439	0.996072026	-0.07302587	0.351550437	-0.207725158	0.837544178	0.993797333	0.483333333	chr19	6933895	6933896
15	11	3	0.683333333	0.283333333	ADGRE1	rs28429423	-0.638915281	0.317362907	-2.013200875	0.057749535	0.921987764	0.024822285	0.308332178	0.080505011	0.936635757	0.96722695	-0.194494903	0.298556584	-0.651450726	0.522171501	0.733386939	-0.289097094	0.330111667	-0.875755458	0.391559874	0.97675796	0.031713728	0.308944678	0.102651801	0.919261613	0.999643438	-0.239749475	0.290261682	-0.825977008	0.418561771	0.996072026	-0.081529552	0.338659761	-0.240741776	0.81220591	0.985686784	0.283333333	chr19	6933997	6933998
17	10	3	0.733333333	0.266666667	ADGRE1	rs10402080	-0.434063839	0.320833009	-1.352927618	0.190466248	0.921987764	-0.12832775	0.296893292	-0.432235263	0.669976374	0.906071118	-0.204314488	0.287446763	-0.710790706	0.485034162	0.711003517	-0.27905424	0.330137867	-0.845265775	0.407490353	0.97675796	-0.09496151	0.297550091	-0.319144619	0.752769725	0.999643438	-0.265147785	0.279919922	-0.947227275	0.354296313	0.996072026	0.019403388	0.332707781	0.05831961	0.95404544	0.993797333	0.266666667	chr19	6934277	6934278
9	15	6	0.55	0.45	ADGRE1	rs8112929	-0.145324653	0.389543828	-0.373063677	0.712840221	0.955461596	0.110137574	0.347578062	0.316871479	0.75446972	0.919288539	0.236476271	0.335906942	0.703993403	0.48917042	0.711003517	-0.759947071	0.355432256	-2.138092584	0.044424276	0.97675796	-0.143884927	0.347060449	-0.414581747	0.682652562	0.999643438	-0.483581176	0.316840324	-1.52626146	0.141866062	0.996072026	0.139625174	0.387547105	0.360279233	0.72223666	0.977319619	0.45	chr19	6934356	6934357
11	17	2	0.65	0.35	ADGRE1	rs252560	-0.429504067	0.361787718	-1.187171496	0.248416007	0.950194991	-0.183721022	0.330741789	-0.555481731	0.584434946	0.893943597	-0.313666394	0.317686837	-0.987344632	0.334714035	0.662523777	0.314992441	0.368700816	0.85433074	0.402562957	0.97675796	0.21691144	0.329850621	0.657605068	0.51793582	0.999643438	0.099870242	0.318594226	0.313471601	0.75701474	0.996072026	-0.343519551	0.364096094	-0.943485955	0.356161397	0.810719249	0.35	chr19	6935974	6935975
12	14	4	0.633333333	0.366666667	ADGRE1	rs388711	-0.121996418	0.35398478	-0.344637466	0.733794506	0.955461596	-0.263562773	0.31118078	-0.846976389	0.406557581	0.876201683	-0.195743156	0.305706219	-0.640298247	0.528903897	0.734588745	0.297513782	0.350274703	0.849372733	0.405253192	0.97675796	0.056459294	0.31627473	0.178513453	0.860030697	0.999643438	-0.014482637	0.303304108	-0.047749556	0.962367045	0.998544617	-0.143574168	0.351693756	-0.408236328	0.687232736	0.977319619	0.366666667	chr19	6937671	6937672
10	17	3	0.616666667	0.383333333	ADGRE1	rs455493	-0.041606061	0.344049952	-0.12093029	0.904895874	0.981716268	0.0501561	0.306615123	0.163579993	0.87162587	0.955730121	0.198403075	0.296123769	0.670000504	0.51015849	0.728743981	-0.362434295	0.33621038	-1.077998528	0.293262029	0.97675796	0.077118851	0.306410115	0.251685069	0.803731161	0.999643438	0.037587405	0.293965417	0.127863356	0.899473652	0.998544617	0.208513302	0.339292226	0.614553725	0.545451126	0.903677254	0.383333333	chr19	6939449	6939450
11	15	4	0.616666667	0.383333333	ADGRE1	rs465241	-0.161158764	0.353278241	-0.456180839	0.652942622	0.953014646	-0.230585964	0.312461153	-0.73796682	0.468701682	0.890140099	-0.295895114	0.301882474	-0.980166585	0.338161848	0.662523777	0.13765868	0.355011979	0.387757846	0.702097702	0.990530635	-0.029922253	0.316482847	-0.094546208	0.92557161	0.999643438	-0.253451833	0.298270206	-0.849739021	0.405054049	0.996072026	-0.330054848	0.345703188	-0.954734752	0.350573762	0.810719249	0.383333333	chr19	6940397	6940398
10	12	8	0.533333333	0.466666667	ADGRE1	rs7259423	0.020801117	0.32462105	0.064078152	0.949514046	0.981716268	0.49460883	0.268532843	1.841893244	0.079658952	0.391444552	0.454577768	0.264298842	1.71993855	0.100148717	0.481484217	-0.277310415	0.320132349	-0.866236779	0.39614973	0.97675796	0.058783944	0.289185651	0.20327407	0.840877573	0.999643438	0.150047632	0.275464166	0.544708352	0.591692242	0.996072026	0.306348899	0.315921491	0.969699459	0.343233206	0.810719249	0.466666667	chr19	6942482	6942483
12	15	3	0.65	0.35	ADGRE1	rs7259047	0.156256521	0.324452505	0.481600601	0.635070376	0.953014646	-0.120862206	0.289627959	-0.417301584	0.680693182	0.906071118	0.106025687	0.282735621	0.374999395	0.71142151	0.825696773	-0.231697461	0.323466072	-0.716296023	0.48169904	0.97675796	-0.017107628	0.290860671	-0.058817261	0.953653774	0.999643438	0.007020958	0.278754776	0.025186862	0.980143724	0.998544617	0.032790845	0.324416205	0.10107647	0.920448593	0.993797333	0.35	chr19	6943398	6943399
11	16	3	0.633333333	0.366666667	ADGRE1	rs465838	-0.05203701	0.388839228	-0.133826544	0.894813967	0.981716268	-0.197365491	0.344093969	-0.573580209	0.572344136	0.893943597	-0.205393335	0.335275861	-0.61260997	0.546711579	0.734827392	0.174262542	0.388524986	0.448523385	0.65836927	0.990530635	-0.114620836	0.345945322	-0.331326452	0.743681497	0.999643438	-0.241511469	0.328185154	-0.735900044	0.469932217	0.996072026	-0.313138957	0.380843516	-0.822224731	0.420187288	0.810719249	0.366666667	chr19	6944831	6944832
9	16	5	0.566666667	0.433333333	ADGRE1	rs466822	-0.075491845	0.366840977	-0.205789019	0.838937608	0.981716268	0.057882083	0.327106511	0.176951792	0.861241791	0.952701097	-0.112786627	0.318357292	-0.354276876	0.726663999	0.825754545	0.312900253	0.36212907	0.864057264	0.397318761	0.97675796	-0.038636615	0.327307324	-0.118043846	0.907154727	0.999643438	-0.185668914	0.311140538	-0.596736495	0.55706254	0.996072026	-0.349057159	0.357216634	-0.977158187	0.339614115	0.810719249	0.433333333	chr19	6947829	6947830
11	15	4	0.616666667	0.383333333	ADGRE1	rs422318	0.188822683	0.338710443	0.557475235	0.583096942	0.953014646	-0.176928753	0.301709427	-0.586421028	0.563843682	0.893943597	-0.471056605	0.278320451	-1.692497274	0.105336735	0.48767007	-0.052722277	0.342221576	-0.154058891	0.879034242	0.990530635	-0.16121787	0.302189758	-0.533498788	0.599290202	0.999643438	-0.172397417	0.289111372	-0.596301058	0.557347923	0.996072026	0.20009068	0.336562802	0.594512165	0.558521152	0.903677254	0.383333333	chr19	6951422	6951423
18	12	0	0.8	0.2	ADGRE1	rs17704999	-0.472387545	0.406877788	-1.161005981	0.258667375	0.950194991	0.739456867	0.337588834	2.190406765	0.039919618	0.391444552	0.610029214	0.339835377	1.795072715	0.087049562	0.479968736	0.578415081	0.40186208	1.439337299	0.164795366	0.97675796	0.564214144	0.35341384	1.596468728	0.125323847	0.857442917	0.212375927	0.355638765	0.597167541	0.556780111	0.996072026	-0.246717926	0.414002869	-0.59593289	0.557589277	0.903677254	0.2	chr19	6951555	6951556
15	15	0	0.75	0.25	ADGRE1	rs11085209	0.248052344	0.424562032	0.584254655	0.565273208	0.953014646	-0.053717238	0.381359739	-0.140857128	0.889325219	0.96378221	-0.170697453	0.370296578	-0.460974968	0.649555117	0.788295045	0.00425637	0.429512236	0.009909775	0.992186813	0.992186813	-0.353890333	0.373720866	-0.94693758	0.354440493	0.914918788	-0.074997636	0.365342118	-0.205280565	0.839329732	0.998544617	0.686061981	0.398517275	1.721536365	0.099853481	0.810719249	0.25	chr19	6954713	6954714
16	14	0	0.766666667	0.233333333	ADGRE1	rs201510492	0.364422064	0.428563414	0.85033405	0.404730678	0.950194991	-0.106200837	0.387873072	-0.273803067	0.78691099	0.919288539	-0.188534924	0.376778161	-0.50038708	0.622006163	0.769809608	0.370496361	0.42988486	0.86185022	0.398504829	0.97675796	-0.290323587	0.383444158	-0.757146983	0.457373656	0.969011984	0.047411503	0.372298219	0.127348185	0.899876388	0.998544617	0.417706576	0.423858402	0.98548613	0.335604386	0.810719249	0.233333333	NA	NA	NA
7	15	8	0.483333333	0.516666667	ADGRE1	rs7256163	-0.189058463	0.313302862	-0.603436759	0.552680882	0.953014646	0.197599767	0.278385485	0.709806286	0.485631935	0.893943597	0.377348092	0.26215547	1.439405756	0.164776192	0.530179045	0.015337317	0.317108047	0.04836622	0.961881427	0.992186813	0.340846415	0.271767193	1.254185289	0.223556111	0.914918788	0.229836769	0.265317387	0.86627104	0.396131371	0.996072026	-0.036866304	0.314215008	-0.117328271	0.907714843	0.993797333	0.483333333	chr19	6958122	6958123
7	10	13	0.4	0.6	ADGRE1	rs460698	0.307962122	0.377905034	0.814919344	0.424264523	0.950194991	0.476352239	0.325997459	1.461214577	0.158759037	0.574827933	0.250983643	0.32923753	0.76231784	0.454348123	0.701589564	-0.107028139	0.384483379	-0.278368702	0.783451882	0.990530635	0.316903509	0.335178028	0.94547817	0.355167434	0.914918788	0.062769781	0.327685151	0.191555157	0.849930711	0.998544617	0.369872546	0.373152417	0.991210374	0.332867314	0.810719249	0.4	chr19	6961170	6961171
14	11	5	0.65	0.35	ADGRE1	rs58278281	0.161317218	0.309621014	0.521015082	0.607807205	0.953014646	0.22437254	0.273441165	0.820551433	0.421118992	0.878488954	0.067013662	0.270569901	0.24767597	0.806790712	0.869386786	0.376892191	0.30170952	1.249188926	0.225341305	0.97675796	0.25957298	0.272010684	0.954274945	0.350800988	0.914918788	-0.01479619	0.266244121	-0.055573772	0.956206709	0.998544617	0.120003889	0.30884149	0.388561424	0.70151204	0.977319619	0.35	chr19	6962697	6962698
7	11	12	0.416666667	0.583333333	ADGRE1	rs670152	0.182404439	0.383734664	0.47534001	0.639451534	0.953014646	0.567893358	0.320812905	1.770169928	0.091217119	0.40721928	0.327410391	0.327769335	0.998904888	0.329212565	0.662523777	-0.049377825	0.387008711	-0.127588408	0.899688589	0.990530635	0.345373706	0.335626988	1.029040329	0.315168029	0.914918788	0.078914096	0.329195662	0.23971791	0.812873279	0.998544617	-0.006500851	0.383728281	-0.016941287	0.986643383	0.99939252	0.416666667	chr19	6963443	6963444
13	13	4	0.65	0.35	ADGRE1	rs455627	-0.118510696	0.338574325	-0.350028597	0.72980347	0.955461596	0.734698005	0.256757413	2.86144807	0.009344607	0.292018981	0.667888503	0.256786382	2.600949856	0.016681279	0.405915521	0.344021506	0.332389935	1.034993751	0.312444107	0.97675796	0.162118496	0.300688252	0.539158066	0.595448354	0.999643438	0.011065058	0.290131419	0.038138089	0.969937819	0.998544617	0.048450427	0.337579594	0.143522974	0.887245477	0.993797333	0.35	chr19	6965059	6965060
9	14	7	0.533333333	0.466666667	ADGRE1	rs459301	7.97E-04	0.361534425	0.002204061	0.998262219	0.998262219	0.382747506	0.31127962	1.229593849	0.232448052	0.726400164	0.337290872	0.305633863	1.103578211	0.282262066	0.641504696	0.32654381	0.355747355	0.917909311	0.369089089	0.97675796	0.2987343	0.315694472	0.946276626	0.354769593	0.914918788	0.052116433	0.308707914	0.168821174	0.86755281	0.998544617	0.024810736	0.359560785	0.069002897	0.945640149	0.993797333	0.466666667	chr19	6965266	6965267
14	13	3	0.683333333	0.316666667	ADGRE1	rs625183	0.601324674	0.341817337	1.759198872	0.09310708	0.921987764	-0.426887211	0.312819237	-1.364645011	0.186809941	0.631114665	-0.104149754	0.317563088	-0.327965553	0.74618513	0.84029857	0.223497441	0.364183372	0.613694798	0.546007918	0.97675796	-0.486102852	0.30874608	-1.574442182	0.130331323	0.857442917	-0.365775121	0.302498186	-1.209181207	0.240031399	0.996072026	-0.127365265	0.363119299	-0.350753226	0.729267625	0.977319619	0.316666667	chr19	6968174	6968175
18	9	3	0.75	0.25	ADGRE1	rs10401466	-0.072516869	0.312838392	-0.231802971	0.818934925	0.981716268	0.167948315	0.276821088	0.60670347	0.5505512	0.893943597	0.323261214	0.263082604	1.228744163	0.232760035	0.5937756	0.318933248	0.306545535	1.040410676	0.309980144	0.97675796	-0.118814246	0.27808653	-0.427256388	0.673541489	0.999643438	-0.075214938	0.26714643	-0.281549478	0.781044704	0.998544617	-0.353615559	0.30185665	-1.171468506	0.254531111	0.810719249	0.25	chr19	6968658	6968659
8	18	4	0.566666667	0.433333333	ADGRE1	rs466123	0.154653811	0.363704704	0.425218067	0.675003304	0.955461596	0.849132004	0.267754255	3.171310959	0.00459944	0.191643324	0.195508685	0.314738812	0.621177553	0.541167464	0.734827392	0.177310615	0.364511811	0.486433113	0.631697927	0.977273739	0.107045705	0.324844152	0.329529421	0.745019799	0.999643438	-0.189003959	0.309369575	-0.6109326	0.547800535	0.996072026	-0.008274453	0.363309735	-0.022775204	0.982044612	0.99939252	0.433333333	chr19	6974552	6974553
7	13	10	0.45	0.55	ADGRE1	rs367369	0.076928209	0.292559412	0.262949015	0.795152462	0.981716268	0.353032055	0.249613645	1.414313929	0.171925525	0.596963628	0.043586035	0.254635278	0.171170448	0.865728344	0.909378512	-0.210101195	0.290481672	-0.723285546	0.477484129	0.97675796	-0.045858255	0.261091991	-0.175640222	0.862259206	0.999643438	-0.226389711	0.245470077	-0.922270094	0.366863045	0.996072026	0.439541726	0.275240241	1.596938462	0.125218833	0.810719249	0.45	chr19	6974934	6974935
17	13	0	0.783333333	0.216666667	ADGRE1	rs252573	0.337434759	0.444001084	0.759986341	0.455710812	0.950194991	0.682109417	0.37257837	1.830781044	0.081361737	0.391444552	0.574766255	0.370710543	1.550444856	0.135975197	0.530179045	0.253624907	0.448254308	0.565805843	0.577522228	0.97675796	-0.373599575	0.392923069	-0.950821177	0.352510961	0.914918788	-0.520046216	0.36743812	-1.415330058	0.171631239	0.996072026	-0.124670343	0.446831843	-0.279009532	0.782966728	0.977319619	0.216666667	chr19	6975230	6975231
17	12	0	0.766666667	0.2	ADGRE1	rs76228620	0.18127885	0.430113894	0.421467086	0.677909259	0.955461596	0.729227946	0.386032569	1.88903218	0.073475875	0.391444552	0.613919083	0.385181693	1.593842842	0.126653092	0.530179045	0.381232523	0.446441694	0.853935751	0.403253111	0.97675796	-0.225346415	0.375854354	-0.599557815	0.555533105	0.999643438	-0.382002678	0.35176961	-1.085945651	0.290419141	0.996072026	-0.080581391	0.464657037	-0.173421221	0.864063537	0.993797333	0.2	NA	NA	NA
16	14	0	0.766666667	0.233333333	ADGRE1	rs7247900	0.35545083	0.434274476	0.818493485	0.422266654	0.950194991	0.544749135	0.374864191	1.453190644	0.160951821	0.574827933	0.379488379	0.37455323	1.013176096	0.322508085	0.662523777	0.241886148	0.439550168	0.550303845	0.587917393	0.97675796	-0.40171387	0.383447147	-1.047638176	0.306714098	0.914918788	-0.539698153	0.358072663	-1.507230819	0.146648226	0.996072026	-0.245546611	0.435504621	-0.563820907	0.578848071	0.915191925	0.233333333	chr19	6975986	6975987
7	13	10	0.45	0.55	ADGRE1	rs4807918	0.202066934	0.29447292	0.686198697	0.500094697	0.950194991	0.467597242	0.245038545	1.908259952	0.070122643	0.391444552	0.187763845	0.255650469	0.734455314	0.470793528	0.701589564	-0.048102515	0.298625204	-0.161079891	0.87357006	0.990530635	0.001410149	0.265487872	0.005311536	0.995812162	0.999643438	-0.191202905	0.250976494	-0.761835906	0.454629597	0.996072026	0.079873048	0.295650738	0.270160152	0.789674252	0.977319619	0.45	chr19	6977106	6977107
7	13	10	0.45	0.55	ADGRE1	rs4807919	0.202066934	0.29447292	0.686198697	0.500094697	0.950194991	0.467597242	0.245038545	1.908259952	0.070122643	0.391444552	0.187763845	0.255650469	0.734455314	0.470793528	0.701589564	-0.048102515	0.298625204	-0.161079891	0.87357006	0.990530635	0.001410149	0.265487872	0.005311536	0.995812162	0.999643438	-0.191202905	0.250976494	-0.761835906	0.454629597	0.996072026	0.079873048	0.295650738	0.270160152	0.789674252	0.977319619	0.45	chr19	6977199	6977200
7	13	10	0.45	0.55	ADGRE1	rs7255801	0.202066934	0.29447292	0.686198697	0.500094697	0.950194991	0.467597242	0.245038545	1.908259952	0.070122643	0.391444552	0.187763845	0.255650469	0.734455314	0.470793528	0.701589564	-0.048102515	0.298625204	-0.161079891	0.87357006	0.990530635	0.001410149	0.265487872	0.005311536	0.995812162	0.999643438	-0.191202905	0.250976494	-0.761835906	0.454629597	0.996072026	0.079873048	0.295650738	0.270160152	0.789674252	0.977319619	0.45	chr19	6977397	6977398
17	12	1	0.766666667	0.233333333	ADGRE1	rs252569	0.405783425	0.405627273	1.000384964	0.328512767	0.950194991	0.322624344	0.363354966	0.887904045	0.384649456	0.858592535	-0.082749997	0.360566993	-0.229499645	0.820701126	0.869386786	0.208276765	0.414162826	0.502886188	0.620277731	0.977273739	0.359833948	0.361763059	0.994667475	0.331221793	0.914918788	0.208182634	0.351834589	0.59170599	0.560364147	0.996072026	-4.59E-04	0.412960269	-0.001110766	0.999124221	0.99939252	0.233333333	chr19	6978001	6978002
11	11	7	0.55	0.416666667	ADGRE1	rs1024024	-0.202439402	0.282272403	-0.717177451	0.481557373	0.950194991	-0.440892079	0.226722348	-1.944634411	0.066017436	0.391444552	-0.131645962	0.244852752	-0.537653593	0.596748668	0.75347054	0.015132064	0.291211406	0.05196247	0.959074098	0.992186813	-0.086855235	0.258426269	-0.336092903	0.740301303	0.999643438	0.078498925	0.23992235	0.327184712	0.746927947	0.996072026	-0.097761023	0.289236642	-0.337996676	0.738887787	0.977319619	0.416666667	chr19	6985235	6985236
8	13	9	0.483333333	0.516666667	ADGRE1	rs7248868	0.115349467	0.289267296	0.398764285	0.694092657	0.955461596	0.48315056	0.236396433	2.043814935	0.053716328	0.391444552	0.244769327	0.246767778	0.99190149	0.332537902	0.662523777	-0.168944096	0.289046259	-0.58448809	0.565119082	0.97675796	-0.105213776	0.257873846	-0.408004833	0.687400065	0.999643438	-0.29235262	0.239759278	-1.219358942	0.236227262	0.996072026	0.245214299	0.283807559	0.864016098	0.397340863	0.810719249	0.483333333	chr19	6988372	6988373
7	13	10	0.45	0.55	ADGRE1	rs1466715	0.202066934	0.29447292	0.686198697	0.500094697	0.950194991	0.467597242	0.245038545	1.908259952	0.070122643	0.391444552	0.187763845	0.255650469	0.734455314	0.470793528	0.701589564	-0.048102515	0.298625204	-0.161079891	0.87357006	0.990530635	0.001410149	0.265487872	0.005311536	0.995812162	0.999643438	-0.191202905	0.250976494	-0.761835906	0.454629597	0.996072026	0.079873048	0.295650738	0.270160152	0.789674252	0.977319619	0.45	chr19	6988902	6988903
7	13	10	0.45	0.55	ADGRE1	rs1466714	0.202066934	0.29447292	0.686198697	0.500094697	0.950194991	0.467597242	0.245038545	1.908259952	0.070122643	0.391444552	0.187763845	0.255650469	0.734455314	0.470793528	0.701589564	-0.048102515	0.298625204	-0.161079891	0.87357006	0.990530635	0.001410149	0.265487872	0.005311536	0.995812162	0.999643438	-0.191202905	0.250976494	-0.761835906	0.454629597	0.996072026	0.079873048	0.295650738	0.270160152	0.789674252	0.977319619	0.45	chr19	6989013	6989014
12	10	8	0.566666667	0.433333333	ADGRE1	rs12984051	0.129407412	0.286095083	0.452323089	0.655674076	0.953014646	0.231760784	0.251239339	0.922470123	0.366761153	0.849903294	0.181015139	0.246841712	0.73332476	0.471468187	0.701589564	-0.138912329	0.286905728	-0.484174123	0.633273383	0.977273739	0.013492078	0.256313544	0.052638959	0.958517104	0.999643438	-0.058686115	0.245311169	-0.23923132	0.813245591	0.998544617	0.227579763	0.281602816	0.808158691	0.428059764	0.810719249	0.433333333	chr19	6989218	6989219
14	13	3	0.683333333	0.316666667	ADGRE1	rs67291078	0.188981874	0.343132149	0.550755371	0.587613305	0.953014646	0.243133322	0.303483885	0.8011408	0.432021757	0.885290486	0.087288604	0.299912694	0.291046713	0.77387077	0.848542511	-0.246184687	0.342638432	-0.718497006	0.480369437	0.97675796	0.033257152	0.308062974	0.107955694	0.915055648	0.999643438	-0.094581122	0.294581013	-0.321069986	0.751330822	0.996072026	0.221645929	0.340333985	0.651260053	0.521942231	0.903677254	0.316666667	chr19	6989674	6989675
12	18	0	0.7	0.3	ADGRE1	rs35252816	-0.360718485	0.448672682	-0.803968013	0.430422902	0.950194991	0.45978783	0.393487948	1.168492789	0.255702482	0.761019292	0.217451138	0.393248439	0.552961223	0.586128857	0.747613338	-0.405472623	0.448492405	-0.904079131	0.376208435	0.97675796	-0.285400595	0.401356492	-0.711090017	0.484852495	0.993550194	-0.568644003	0.368918956	-1.541379194	0.13815936	0.996072026	-0.134906179	0.452132432	-0.298377577	0.768347346	0.977319619	0.3	chr19	6990130	6990131
14	9	7	0.616666667	0.383333333	ADGRE1	rs12972391	0.015593234	0.275290212	0.056642894	0.955365153	0.981716268	0.07642526	0.244859158	0.312119264	0.758027836	0.919288539	0.146681712	0.237246781	0.618266396	0.543047902	0.734827392	-0.136170111	0.274682878	-0.49573571	0.625229097	0.977273739	0.13833535	0.243612438	0.567850112	0.576158358	0.999643438	0.338836683	0.223320533	1.517266136	0.144110236	0.996072026	0.150493835	0.271862963	0.55356505	0.585722832	0.915191925	0.383333333	chr19	6990690	6990691
12	12	6	0.6	0.4	ADGRE1	rs34605679	-0.108496463	0.299178665	-0.362647728	0.72049239	0.955461596	0.173029231	0.264859059	0.653287948	0.520659908	0.893943597	0.281118994	0.253650761	1.108291545	0.280268351	0.641504696	0.061762861	0.300874269	0.205277975	0.839331729	0.990530635	0.01969619	0.267556004	0.073615205	0.94201327	0.999643438	0.192048736	0.25298825	0.759121169	0.456217105	0.996072026	-0.213345294	0.294856687	-0.723555896	0.477321535	0.852359884	0.4	chr19	6993073	6993074
11	14	4	0.6	0.366666667	ADGRE1	rs28714392	0.057826904	0.315186731	0.183468713	0.856277526	0.981716268	0.264985399	0.275028165	0.963484591	0.346810216	0.849903294	0.263368555	0.263863965	0.998122479	0.330143771	0.662523777	0.311652903	0.307977116	1.01193526	0.323655656	0.97675796	-0.258240253	0.261146008	-0.988873064	0.334538741	0.914918788	-0.093747863	0.248078627	-0.377895766	0.709488895	0.996072026	-0.263245849	0.307313181	-0.856604483	0.40181095	0.810719249	0.366666667	chr19	6994298	6994299
11	17	2	0.65	0.35	ADGRE1	rs6510937	0.106124942	0.408332984	0.259898038	0.797473535	0.981716268	-0.228632224	0.361163988	-0.633042694	0.533539525	0.893943597	-0.496455676	0.338733115	-1.465624865	0.157564156	0.530179045	-0.311041103	0.404785202	-0.768410263	0.450798942	0.97675796	0.229900986	0.361199411	0.636493246	0.531332196	0.999643438	-0.056748374	0.349246068	-0.162488227	0.872474774	0.998544617	0.03728575	0.406721151	0.091673988	0.92782594	0.993797333	0.35	chr19	6994975	6994976
10	16	4	0.6	0.4	ADGRE1	rs11878694	0.16170101	0.341974215	0.472845621	0.641200883	0.953014646	-0.191670822	0.30360424	-0.631317999	0.534644678	0.893943597	-0.398311456	0.286026743	-1.392567182	0.178321251	0.530179045	-0.312487912	0.338200339	-0.923972792	0.365996313	0.97675796	0.268152062	0.300896214	0.891177922	0.382931011	0.91873831	0.062077059	0.293442738	0.211547437	0.83449969	0.998544617	0.143131774	0.340522369	0.42033002	0.678514203	0.977319619	0.4	chr19	6996497	6996498
13	8	8	0.566666667	0.4	ADGRE1	rs2035967	0.302592665	0.266717681	1.134505459	0.269997711	0.950194991	-0.10552446	0.244583803	-0.431445005	0.670759794	0.906071118	-0.361456803	0.204335959	-1.768933887	0.092153997	0.479968736	0.273288111	0.269730168	1.013190748	0.323070392	0.97675796	0.400932445	0.214747403	1.866995542	0.076631291	0.701173891	0.186772253	0.232630063	0.802872382	0.431486785	0.996072026	-0.303849446	0.25901181	-1.173110393	0.254534243	0.810719249	0.4	chr19	6996978	6996979
18	9	3	0.75	0.25	ADGRE1	rs11665875	-0.742571203	0.467657878	-1.587851372	0.127263433	0.921987764	-0.127076117	0.440338806	-0.28858714	0.775726701	0.919288539	0.254495165	0.426772275	0.59632544	0.557331941	0.740434285	0.1463245	0.495659899	0.295211496	0.770731295	0.990530635	-0.087977316	0.440881734	-0.199548561	0.843753234	0.999643438	0.168139458	0.421309125	0.399088101	0.693857692	0.996072026	-0.069986001	0.492052865	-0.142232686	0.888251984	0.993797333	0.25	chr19	7000389	7000390
15	11	4	0.683333333	0.316666667	ADGRE1	rs8113413	0.237196799	0.35146974	0.674871183	0.507120476	0.950194991	-0.151614048	0.314964522	-0.481368653	0.63523245	0.906071118	-0.251288242	0.304010255	-0.826578175	0.417769352	0.701589564	0.247045284	0.352418314	0.70100013	0.490998316	0.97675796	0.44367312	0.301602154	1.471054216	0.156103226	0.914918788	0.072489019	0.30314417	0.23912391	0.813327781	0.998544617	-0.300001033	0.347244079	-0.86394859	0.397377109	0.810719249	0.316666667	chr19	7000769	7000770
13	7	10	0.55	0.45	ADGRE1	rs10403588	0.288341081	0.2830704	1.018619683	0.319976073	0.950194991	-0.13447087	0.256831305	-0.523576635	0.606054867	0.893943597	-0.324321731	0.242014916	-1.340089843	0.194536788	0.530179045	0.142036274	0.289349962	0.490880568	0.628601442	0.977273739	0.370672948	0.245575637	1.509404404	0.146095424	0.913096399	-0.096804486	0.246873945	-0.392121113	0.698919966	0.996072026	-0.193682539	0.285315367	-0.678836689	0.504654597	0.888476403	0.45	chr19	7001484	7001485
15	8	7	0.633333333	0.366666667	ADGRE1	rs11672259	-0.407151981	0.301866516	-1.348781529	0.191773455	0.921987764	0.203790256	0.27696555	0.735796405	0.469993972	0.890140099	0.357227294	0.262281535	1.361999401	0.187630584	0.530179045	-0.258788068	0.310693137	-0.832937833	0.414252992	0.97675796	-0.473894987	0.260816001	-1.816970529	0.08352207	0.701173891	-0.119835952	0.26759891	-0.447819283	0.658869226	0.996072026	0.34471721	0.303813782	1.13463322	0.269314836	0.810719249	0.366666667	chr19	7003155	7003156
15	8	7	0.633333333	0.366666667	ADGRE1	rs7252712	-0.407151981	0.301866516	-1.348781529	0.191773455	0.921987764	0.203790256	0.27696555	0.735796405	0.469993972	0.890140099	0.357227294	0.262281535	1.361999401	0.187630584	0.530179045	-0.258788068	0.310693137	-0.832937833	0.414252992	0.97675796	-0.473894987	0.260816001	-1.816970529	0.08352207	0.701173891	-0.119835952	0.26759891	-0.447819283	0.658869226	0.996072026	0.34471721	0.303813782	1.13463322	0.269314836	0.810719249	0.366666667	chr19	7003487	7003488
15	12	3	0.7	0.3	ADGRE1	rs1542785	0.266470606	0.396906932	0.671367983	0.509304515	0.950194991	-0.301557379	0.351493177	-0.857932383	0.400615908	0.876201683	-0.363551835	0.339672234	-1.070301894	0.296631447	0.662123766	0.144953229	0.401318673	0.361192336	0.721564025	0.990530635	0.475337352	0.342300646	1.388654557	0.179491873	0.914918788	0.044188018	0.342626355	0.128968531	0.898609773	0.998544617	-0.390559909	0.389790521	-1.00197385	0.327762674	0.810719249	0.3	chr19	7004297	7004298
14	9	7	0.616666667	0.383333333	ADGRE1	rs8110698	-0.467154553	0.331278281	-1.410157502	0.173133504	0.921987764	0.328076517	0.300575921	1.09149301	0.287421115	0.820988986	0.465646853	0.283747032	1.641063342	0.115677524	0.516417519	-0.187047796	0.345431696	-0.541489962	0.59386884	0.97675796	-0.507528435	0.288519739	-1.759076994	0.093128263	0.701173891	-0.10938541	0.295200069	-0.370546694	0.714686543	0.996072026	0.424263264	0.332091536	1.277549161	0.215352004	0.810719249	0.383333333	chr19	7004520	7004521
18	9	3	0.75	0.25	ADGRE1	rs7249563	0.613884756	0.403247367	1.522352794	0.142837644	0.921987764	0.074698225	0.37844115	0.197383993	0.845425059	0.952055247	-0.642404692	0.341859051	-1.87915075	0.074174543	0.479968736	0.07119183	0.426136846	0.167063306	0.868918481	0.990530635	0.107369579	0.37814279	0.283939247	0.77923763	0.999643438	-0.190267724	0.360692866	-0.527506202	0.603371406	0.996072026	-0.869800005	0.377626963	-2.303331301	0.031581114	0.789527861	0.25	chr19	7009801	7009802
17	9	4	0.716666667	0.283333333	ADGRE1	rs7248247	0.340778367	0.34064926	1.000379	0.328515585	0.950194991	-0.016138375	0.310803691	-0.051924656	0.959079488	0.96722695	-0.593074937	0.274176462	-2.163113982	0.042215214	0.405915521	-0.057587749	0.349679706	-0.164687136	0.870765172	0.990530635	0.002795247	0.310885343	0.008991249	0.992910988	0.999643438	-0.339175248	0.288586441	-1.175298631	0.253029307	0.996072026	-0.17032515	0.344810057	-0.493968047	0.626455934	0.943457732	0.283333333	chr19	7014425	7014426
17	9	4	0.716666667	0.283333333	ADGRE1	rs7251470	0.340778367	0.34064926	1.000379	0.328515585	0.950194991	-0.016138375	0.310803691	-0.051924656	0.959079488	0.96722695	-0.593074937	0.274176462	-2.163113982	0.042215214	0.405915521	-0.057587749	0.349679706	-0.164687136	0.870765172	0.990530635	0.002795247	0.310885343	0.008991249	0.992910988	0.999643438	-0.339175248	0.288586441	-1.175298631	0.253029307	0.996072026	-0.17032515	0.344810057	-0.493968047	0.626455934	0.943457732	0.283333333	chr19	7014466	7014467
16	9	5	0.683333333	0.316666667	ADGRE1	rs9304947	0.417682366	0.315840413	1.322447508	0.200242029	0.92704643	0.011734692	0.293034516	0.040045425	0.968435192	0.968435192	-0.478618648	0.266081375	-1.798767945	0.086445403	0.479968736	-0.03870181	0.32978405	-0.117355009	0.907693913	0.990530635	-0.026461109	0.293047556	-0.090296295	0.928907477	0.999643438	-0.355232895	0.269977827	-1.315785447	0.202430213	0.996072026	-0.194425339	0.324207104	-0.599694875	0.555125662	0.903677254	0.316666667	chr19	7015035	7015036
16	13	1	0.75	0.25	ADGRE1	rs10406011	0.302898349	0.374401486	0.809020159	0.427574984	0.950194991	-0.140537307	0.33753148	-0.416367998	0.681365481	0.906071118	0.164775855	0.328633238	0.501397413	0.621307127	0.769809608	0.576555992	0.360195507	1.600675136	0.124386081	0.97675796	0.104869633	0.338216447	0.310066628	0.75956641	0.999643438	0.006317456	0.32485592	0.019446947	0.984668149	0.998544617	-0.786869141	0.336927244	-2.335427473	0.029521614	0.789527861	0.25	chr19	7017829	7017830
19	9	2	0.783333333	0.216666667	ADGRG3	rs6499886	-0.006292208	0.446834967	-0.014081727	0.988897706	0.998960865	0.180548287	0.430257116	0.419628823	0.679018463	0.920707904	0.24533682	0.440005653	0.557576519	0.583029003	0.944520086	-0.633179531	0.416045476	-1.521899809	0.142950597	0.866266862	-0.312992589	0.468697744	-0.667791969	0.51153939	0.955048959	-0.578115117	0.467564744	-1.236438642	0.229946424	0.677327902	-0.282087228	0.450078484	-0.626751195	0.537576976	0.904778777	0.216666667	chr16	57579745	57579746
13	14	3	0.666666667	0.333333333	ADGRG3	rs7197345	0.333900462	0.379073069	0.880834039	0.388377702	0.996644403	0.217120594	0.370224842	0.586456038	0.563820595	0.898239941	0.356750513	0.374916804	0.951545807	0.352151726	0.944520086	-0.741034534	0.342454886	-2.163889506	0.042148365	0.866266862	0.006600336	0.409171103	0.016130992	0.987282165	0.987282165	-0.35971501	0.410932527	-0.875362711	0.391279066	0.767626951	-0.200689563	0.389980717	-0.514614069	0.612196648	0.924244375	0.333333333	chr16	57583692	57583693
15	9	6	0.65	0.35	ADGRG3	rs8046379	0.155542446	0.300330348	0.517904523	0.609938366	0.996644403	0.374838816	0.280564683	1.336015682	0.195842821	0.872514722	0.273290948	0.293825316	0.930113685	0.36288178	0.944520086	-0.014969321	0.296510098	-0.050485029	0.960212997	0.986479661	0.112754789	0.319431119	0.352986239	0.72761726	0.955048959	-0.361532946	0.31792987	-1.137146839	0.268286299	0.735237921	0.265760693	0.30174641	0.880741856	0.388426469	0.904778777	0.35	chr16	57585280	57585281
18	7	5	0.716666667	0.283333333	ADGRG3	rs13336110	0.05311962	0.301806671	0.176005454	0.861975862	0.998960865	0.172021889	0.289616498	0.593964398	0.558880657	0.898239941	0.276373645	0.293472201	0.941737053	0.357035515	0.944520086	-0.015354748	0.296300101	-0.051821608	0.959160621	0.986479661	-0.207364683	0.316937467	-0.654276332	0.520035543	0.955048959	-0.345533139	0.318538652	-1.084744776	0.290331399	0.735237921	0.362993406	0.296659081	1.223604567	0.234653956	0.904778777	0.283333333	chr16	57587006	57587007
15	8	6	0.633333333	0.333333333	ADGRG3	rs8053762	0.156117473	0.308425474	0.506175678	0.618267496	0.996644403	0.395218091	0.279886979	1.41206316	0.173302097	0.872514722	0.288707452	0.297276575	0.971174578	0.343061092	0.944520086	-0.017692743	0.304370844	-0.058128904	0.95422282	0.986479661	0.118132843	0.327549979	0.360655931	0.722137883	0.955048959	-0.349992628	0.32419761	-1.079565726	0.293183325	0.735237921	0.286276038	0.302130294	0.947525104	0.354680281	0.904778777	0.333333333	chr16	57588609	57588610
16	11	3	0.716666667	0.283333333	ADGRG3	rs12932175	0.499820346	0.369110272	1.354122016	0.190090978	0.996644403	0.501414088	0.355708651	1.409620167	0.173290165	0.872514722	0.492309397	0.366372509	1.343740004	0.193372504	0.918519396	0.017487221	0.37759183	0.046312499	0.963498775	0.986479661	0.287546057	0.403127569	0.713288	0.483519641	0.955048959	-0.234780762	0.413985692	-0.56712289	0.57664335	0.801674901	0.350267338	0.383750888	0.912746653	0.37173609	0.904778777	0.283333333	chr16	57589637	57589638
7	17	6	0.516666667	0.483333333	ADGRG3	rs12920292	-0.054029063	0.30496491	-0.177164852	0.861076539	0.998960865	-0.3700262	0.283835973	-1.3036621	0.206460068	0.872514722	-0.247142445	0.297900831	-0.829613144	0.41608892	0.944520086	0.499610295	0.278868762	1.79156063	0.08762716	0.866266862	0.265292616	0.318282822	0.833512202	0.413936341	0.955048959	0.668818291	0.296829665	2.253205693	0.035062917	0.598641783	-0.114236532	0.309265365	-0.369380295	0.715542758	0.942472755	0.483333333	chr16	57591317	57591318
5	19	6	0.483333333	0.516666667	ADGRG3	rs12599812	0.030346862	0.334088346	0.09083484	0.928484683	0.998960865	-0.568708611	0.298317026	-1.906390051	0.070376954	0.872514722	-0.157007445	0.329696544	-0.476218049	0.638836264	0.944520086	0.485866329	0.310218492	1.566206856	0.132245815	0.866266862	0.392491319	0.343692685	1.141983337	0.266315421	0.844276511	0.724650848	0.325811195	2.224143491	0.037239173	0.598641783	-0.009493714	0.339705003	-0.027946935	0.977968361	0.984728618	0.483333333	chr16	57592998	57592999
15	14	1	0.733333333	0.266666667	ADGRG3	rs2167183	0.251319709	0.375532079	0.669236325	0.510636061	0.996644403	0.273800399	0.362065745	0.756217354	0.457918878	0.898239941	-0.126880013	0.375449955	-0.337941212	0.738762474	0.957033205	-0.508377513	0.355429829	-1.430317523	0.167337464	0.866266862	-0.621600763	0.378728865	-1.641281718	0.11563187	0.660264603	-0.393968454	0.402236602	-0.979444568	0.338510002	0.767626951	-0.164944458	0.38414469	-0.42938107	0.672019146	0.924244375	0.266666667	chr16	57596541	57596542
4	17	9	0.416666667	0.583333333	ADGRG3	rs11076196	-0.131887162	0.336909171	-0.39146207	0.699399581	0.996644403	-0.241713117	0.322669073	-0.749105314	0.462102975	0.898239941	-0.460170976	0.320038136	-1.437862943	0.165208748	0.856081694	0.156364926	0.329983948	0.47385616	0.64049192	0.958871669	0.360649663	0.349678065	1.031376283	0.31409725	0.857051633	0.514688937	0.348839264	1.475432928	0.154933046	0.598641783	-0.370531	0.334115262	-1.108991544	0.279973133	0.904778777	0.416666667	chr16	57598623	57598624
13	14	3	0.666666667	0.333333333	ADGRG3	rs8050713	0.084649118	0.328309921	0.257832956	0.799045667	0.998960865	0.273451951	0.31230291	0.875598474	0.391153753	0.898239941	0.040466657	0.326070372	0.124104061	0.90241312	0.977135382	-0.49573163	0.303934772	-1.631046118	0.117788127	0.866266862	-0.293090941	0.342641431	-0.855386754	0.401991446	0.955048959	-0.376017641	0.34681263	-1.084209769	0.290563037	0.735237921	0.041491768	0.334175316	0.124161678	0.902368057	0.965096328	0.333333333	chr16	57601104	57601105
16	11	3	0.716666667	0.283333333	ADGRG3	rs8061615	0.293779609	0.327685483	0.896529215	0.380133021	0.996644403	0.358920444	0.313208963	1.145945635	0.26470876	0.872514722	0.509311437	0.3120142	1.632334161	0.117514937	0.77828055	0.19082315	0.324927569	0.587279036	0.563278025	0.958871669	0.058469743	0.353702013	0.165307916	0.870282646	0.987282165	-0.169941115	0.359975245	-0.472091114	0.641730451	0.826548467	0.400174391	0.328026028	1.219947069	0.236008843	0.904778777	0.283333333	chr16	57601406	57601407
13	15	2	0.683333333	0.316666667	ADGRG3	rs8062400	-0.294937225	0.33286455	-0.886057782	0.385620779	0.996644403	-0.080597083	0.327343554	-0.246215579	0.807906003	0.969487204	0.395712167	0.32503361	1.217449995	0.236937266	0.944520086	-0.190873054	0.330001751	-0.578400124	0.569145768	0.958871669	-0.4437138	0.346082259	-1.282105015	0.213779671	0.844276511	-0.627723557	0.340955048	-1.841074241	0.079783384	0.598641783	0.299796646	0.338402383	0.885917655	0.385694566	0.904778777	0.316666667	chr16	57602392	57602393
19	10	1	0.8	0.2	ADGRG3	rs11859308	-0.443379073	0.364597854	-1.216077024	0.23744892	0.996644403	-0.189850533	0.362379639	-0.523899559	0.60583413	0.898239941	-0.190775067	0.371866535	-0.513020261	0.613291924	0.944520086	-0.791611087	0.327296351	-2.418637071	0.024745659	0.866266862	-0.904826338	0.34769887	-2.602327515	0.016631016	0.48204355	-0.755717001	0.374094472	-2.020123413	0.056309882	0.598641783	-0.317890235	0.377164433	-0.842842557	0.408814037	0.904778777	0.2	chr16	57602765	57602766
18	10	2	0.766666667	0.233333333	ADGRG3	rs16958198	0.114928549	0.372140695	0.308830909	0.760493149	0.998960865	0.249030161	0.356530031	0.698482985	0.492538498	0.898239941	0.83390729	0.322147674	2.588587023	0.017138764	0.43591758	0.29882039	0.360076413	0.829880491	0.415941098	0.958871669	-0.012274633	0.395355522	-0.031047076	0.975525183	0.987282165	-0.117998156	0.403422453	-0.292492783	0.772780248	0.880969483	0.7065614	0.346425613	2.039576095	0.054172362	0.904778777	0.233333333	chr16	57605541	57605542
7	17	6	0.516666667	0.483333333	ADGRG3	rs2044787	-0.247567502	0.306235917	-0.808420855	0.427912198	0.996644403	-0.276145603	0.29457866	-0.937425687	0.359196562	0.898239941	-0.519198689	0.286908418	-1.809632122	0.084690133	0.709364501	0.335523315	0.296169593	1.132875632	0.270035739	0.866266862	0.197644688	0.326789231	0.604807837	0.551786501	0.955048959	0.441532574	0.322959418	1.367145682	0.186036873	0.64749325	-0.339662287	0.307324467	-1.105223708	0.281564861	0.904778777	0.483333333	chr16	57606940	57606941
14	11	5	0.65	0.35	ADGRG3	rs9927812	0.239268224	0.290812051	0.822758972	0.419890092	0.996644403	0.089316335	0.285023531	0.313364777	0.75709475	0.941268463	0.353586905	0.28275181	1.250520396	0.224864508	0.944520086	-0.058485762	0.28959494	-0.201957127	0.841893842	0.986479661	0.020950467	0.313156915	0.06690086	0.947293488	0.987282165	-0.126595576	0.31902982	-0.39681424	0.695508302	0.845006284	0.354076031	0.290268283	1.219823354	0.236054776	0.904778777	0.35	chr16	57607364	57607365
13	13	4	0.65	0.35	ADGRG3	rs57095566	0.42475252	0.287956015	1.47506042	0.155032318	0.996644403	0.119234134	0.291340533	0.409260369	0.686492735	0.920707904	0.496081031	0.279871248	1.77253303	0.090814388	0.709364501	0.155964057	0.29482888	0.528998574	0.602353784	0.958871669	-0.109578995	0.319764018	-0.342687072	0.735240285	0.955048959	-0.002364321	0.327857494	-0.007211429	0.994314231	0.995693424	0.580054836	0.280280031	2.069554633	0.051020213	0.904778777	0.35	chr16	57609165	57609166
7	13	10	0.45	0.55	ADGRG3	rs7204900	0.014657833	0.258553278	0.05669173	0.955326714	0.998960865	-0.11963251	0.248653685	-0.481120999	0.635405519	0.898239941	-0.303574934	0.247795505	-1.225102669	0.234100706	0.944520086	0.401033109	0.238112091	1.684219844	0.106945892	0.866266862	0.144452285	0.272269255	0.530549381	0.601297196	0.955048959	0.391234327	0.266922189	1.465724258	0.157537311	0.598641783	-0.130035113	0.2613374	-0.497575599	0.623953314	0.924244375	0.45	chr16	57611594	57611595
12	13	5	0.616666667	0.383333333	ADGRG3	rs12599012	-0.081806625	0.270372863	-0.302569658	0.765194472	0.998960865	0.090264005	0.261257608	0.345498091	0.733156866	0.939099806	0.19461538	0.265410538	0.733261691	0.471505841	0.944520086	-0.417613144	0.249730771	-1.672253448	0.109309083	0.866266862	-0.431961141	0.271311495	-1.592122516	0.126298979	0.660264603	-0.498372218	0.272790459	-1.826941525	0.081957407	0.598641783	0.090679879	0.274756305	0.33003748	0.744641349	0.942472755	0.383333333	chr16	57612324	57612325
12	12	6	0.6	0.4	ADGRG3	rs7196304	-0.02107651	0.269883664	-0.078094795	0.938491987	0.998960865	0.145845684	0.259046994	0.563008595	0.579391099	0.898239941	0.14627392	0.26584701	0.550218415	0.587974936	0.944520086	-0.407037807	0.249479384	-1.631548868	0.117681432	0.866266862	-0.251015613	0.280826459	-0.89384602	0.381534274	0.945541463	-0.376728823	0.280755692	-1.341838593	0.193978307	0.649244762	0.128377982	0.272978244	0.470286498	0.642997856	0.924244375	0.4	chr16	57613630	57613631
18	8	4	0.733333333	0.266666667	ADGRG3	rs57672319	-0.0428656	0.288578644	-0.148540444	0.8833334	0.998960865	0.030473311	0.279100792	0.109183893	0.914093238	0.975789057	0.192673803	0.283309947	0.680081319	0.503882047	0.944520086	-0.273621051	0.276907152	-0.988132841	0.334336923	0.952860229	-0.298114732	0.29906081	-0.996836502	0.330192259	0.857051633	-0.388866211	0.30120246	-1.291045935	0.210719791	0.649244762	0.078366046	0.293033544	0.267430289	0.791746799	0.942472755	0.266666667	chr16	57614357	57614358
7	14	9	0.466666667	0.533333333	ADGRG3	rs12444358	-0.136891781	0.315089069	-0.434454237	0.66839004	0.996644403	0.168794678	0.303808381	0.555595857	0.584358306	0.898239941	-0.096957588	0.313247907	-0.309523497	0.75997369	0.962633341	0.230618424	0.306412985	0.752639199	0.460021094	0.958871669	0.130599644	0.334279973	0.390689406	0.699962048	0.955048959	0.508455196	0.324586851	1.566468867	0.132184546	0.598641783	-0.214200321	0.318352514	-0.672840049	0.508386125	0.904778777	0.466666667	chr16	57617735	57617736
20	7	3	0.783333333	0.216666667	ADGRG3	rs4783999	-0.038374092	0.402548006	-0.095327989	0.924958121	0.998960865	0.064025151	0.389066528	0.164560934	0.870863273	0.975789057	-0.73694182	0.365598184	-2.015715211	0.056804611	0.709364501	-0.06063906	0.394801205	-0.153593908	0.879396342	0.986479661	-0.416260014	0.417015589	-0.998188136	0.329551826	0.857051633	-0.396136755	0.427730797	-0.926135684	0.364897303	0.767626951	-0.362585621	0.401611461	-0.902826876	0.376857519	0.904778777	0.216666667	chr16	57618072	57618073
11	15	4	0.616666667	0.383333333	ADGRG3	rs13331403	0.281554479	0.343751478	0.819064055	0.421948266	0.996644403	-0.334742829	0.32965259	-1.015441223	0.321452792	0.872514722	0.38019544	0.336314063	1.13047738	0.271021709	0.944520086	0.64393842	0.312453562	2.060909196	0.051911931	0.866266862	-0.15035907	0.368694552	-0.407814733	0.687537486	0.955048959	0.836773587	0.331500785	2.524197904	0.019718157	0.561967466	0.51580126	0.336690671	1.531973723	0.140455956	0.904778777	0.383333333	chr16	57618220	57618221
8	16	6	0.533333333	0.466666667	ADGRG3	rs13337885	0.35312816	0.323662339	1.091038768	0.287616349	0.996644403	-0.428051	0.307844951	-1.390475946	0.17894617	0.872514722	0.500617612	0.311434428	1.607457517	0.122886403	0.77828055	0.361862745	0.316723677	1.14251877	0.26609789	0.866266862	-0.010470229	0.352664914	-0.029688888	0.976595523	0.987282165	0.349839865	0.352418558	0.992682868	0.332165741	0.767626951	0.528324459	0.31798777	1.661461569	0.11147815	0.904778777	0.466666667	chr16	57619134	57619135
10	17	3	0.616666667	0.383333333	ADGRG3	rs8049176	0.536061463	0.379633177	1.412051147	0.172582314	0.996644403	-0.536680577	0.365818339	-1.467068543	0.15717461	0.872514722	0.675984921	0.365407281	1.84994924	0.078443986	0.709364501	0.578229065	0.368745666	1.568097253	0.131804294	0.866266862	0.077087075	0.420746503	0.183215012	0.856386704	0.987282165	0.789137586	0.394600571	1.999838938	0.058618672	0.598641783	0.518278369	0.387694179	1.336822675	0.195583582	0.904778777	0.383333333	chr16	57621879	57621880
7	20	3	0.566666667	0.433333333	ADGRG3	rs67811552	0.388282505	0.422236815	0.919584677	0.368232803	0.996644403	-0.697949013	0.387556795	-1.800894791	0.08609932	0.872514722	0.441047855	0.416215034	1.059663441	0.301334322	0.944520086	0.431640488	0.411879401	1.047977846	0.306561208	0.896101993	-0.356560985	0.449814424	-0.79268464	0.436825896	0.955048959	0.044448975	0.46664514	0.095252197	0.925017595	0.990063119	0.601353191	0.41768777	1.439719412	0.164688364	0.904778777	0.433333333	chr16	57625071	57625072
9	16	5	0.566666667	0.433333333	ADGRG3	rs8047279	-0.203543289	0.337818881	-0.602521945	0.553278057	0.996644403	0.341013406	0.320942086	1.062538761	0.300058024	0.872514722	-0.136660257	0.336673439	-0.405913388	0.688912548	0.944520086	0.018975739	0.334258952	0.056769577	0.955265439	0.986479661	0.201432166	0.358485752	0.561897271	0.580134431	0.955048959	0.048803927	0.369127833	0.132214161	0.89607352	0.982234435	-0.139954497	0.345044038	-0.405613433	0.689129578	0.924244375	0.433333333	chr16	57626795	57626796
13	15	2	0.683333333	0.316666667	ADGRG3	rs13337484	0.342385819	0.408793533	0.837551946	0.411713563	0.996644403	0.612618035	0.378929582	1.616706807	0.120865693	0.872514722	0.248648018	0.408643279	0.608472061	0.549400005	0.944520086	0.299499486	0.402436131	0.744216194	0.464992536	0.958871669	0.360343348	0.433424665	0.831386346	0.415109099	0.955048959	1.142973023	0.375025699	3.047719196	0.006115671	0.232395516	-0.063942111	0.422246029	-0.151433304	0.881079242	0.965096328	0.316666667	chr16	57627686	57627687
12	16	2	0.666666667	0.333333333	ADGRG3	rs75857586	-0.396443197	0.351037009	-1.129348721	0.271486638	0.996644403	0.03154756	0.349513654	0.09026131	0.928934944	0.975789057	-0.304965361	0.352409677	-0.865371701	0.396613467	0.944520086	-0.025305981	0.354661706	-0.071352448	0.943792428	0.986479661	-0.049966077	0.383077869	-0.130433211	0.897465079	0.987282165	-0.036882291	0.391756678	-0.094145916	0.925885751	0.990063119	0.042145771	0.367437674	0.114701824	0.90977111	0.965096328	0.333333333	NA	NA	NA
15	12	2	0.7	0.266666667	ADGRG3	rs12149018	0.229542174	0.322990696	0.710677357	0.485489947	0.996644403	0.082557706	0.316569455	0.260788604	0.796921908	0.966479761	0.569474777	0.300992053	1.891992732	0.073060782	0.709364501	0.116898042	0.263591136	0.443482449	0.662177193	0.958871669	0.40922295	0.289008624	1.415954115	0.172174725	0.807670158	0.043734346	0.321921069	0.135854253	0.89329461	0.982234435	-0.188083403	0.330477027	-0.569127011	0.575606462	0.911376898	0.266666667	chr16	57630291	57630292
16	10	4	0.7	0.3	ADGRG3	rs12448358	-0.179761434	0.322888416	-0.556729275	0.583597437	0.996644403	-0.585948042	0.28733854	-2.039225373	0.054210249	0.872514722	0.109085455	0.321772587	0.339014134	0.737965676	0.957033205	-0.365618159	0.308978358	-1.183313168	0.249908223	0.866266862	-0.166233313	0.342865248	-0.484835702	0.632811802	0.955048959	-0.185190702	0.350197613	-0.528817716	0.602477064	0.813922453	0.366076338	0.320877611	1.140859708	0.266772345	0.904778777	0.3	chr16	57630417	57630418
14	14	2	0.7	0.3	ADGRG3	rs12448530	0.072027378	0.337457088	0.213441593	0.833041122	0.998960865	-0.1669774	0.324610255	-0.514393485	0.612348179	0.898239941	0.353163946	0.326129493	1.082894842	0.291132916	0.944520086	0.422516418	0.318353434	1.327192904	0.198694708	0.866266862	-0.444905586	0.344680696	-1.290776048	0.210811655	0.844276511	0.465977606	0.351731202	1.324811684	0.199469971	0.649244762	0.085623311	0.342932663	0.24967966	0.805261193	0.942472755	0.3	chr16	57631070	57631071
8	14	8	0.5	0.5	ADGRG3	rs56064937	-0.318005093	0.266269101	-1.194299647	0.245676783	0.996644403	-0.458900025	0.246497102	-1.861685272	0.076702964	0.872514722	0.176694616	0.270217656	0.653897377	0.520274881	0.944520086	0.21246711	0.26594986	0.798899121	0.433292099	0.958871669	-0.47137354	0.272933772	-1.72706198	0.09883822	0.655760381	0.170395905	0.295896572	0.575863061	0.570828155	0.801674901	0.350404222	0.269086205	1.302200619	0.206950063	0.904778777	0.5	chr16	57631111	57631112
4	17	8	0.416666667	0.55	ADGRG3	rs13337416	0.144208732	0.334163347	0.431551616	0.670683576	0.996644403	0.044286124	0.324955146	0.136283806	0.892959404	0.975789057	-0.178386227	0.324747515	-0.549307442	0.588875893	0.944520086	0.214933228	0.317081603	0.677848307	0.505634969	0.958871669	0.030500549	0.355667178	0.085755871	0.932513186	0.987282165	0.166679841	0.356634284	0.467369091	0.645287838	0.826548467	-0.176001988	0.298232543	-0.590150176	0.561699324	0.904778777	0.416666667	chr16	57631269	57631270
7	17	6	0.516666667	0.483333333	ADGRG3	rs6499904	0.013523323	0.306547672	0.044114911	0.965229599	0.998960865	0.009404531	0.296414755	0.031727608	0.974988897	0.975799931	-0.097711451	0.303352918	-0.322104866	0.750557798	0.96138864	0.029486509	0.300697199	0.09806047	0.922814231	0.986479661	0.028610373	0.324896171	0.088060049	0.930663308	0.987282165	0.118919837	0.331238782	0.359015441	0.72316801	0.845006284	0.189630742	0.308900945	0.613888513	0.545882317	0.904778777	0.483333333	chr16	57632443	57632444
19	9	2	0.783333333	0.216666667	ADGRG3	rs16958462	0.386675013	0.339463739	1.139076047	0.26749886	0.996644403	0.344327763	0.329771716	1.044139768	0.308291934	0.872514722	-0.344307875	0.338753843	-1.016395482	0.321008941	0.944520086	-0.087085512	0.342653787	-0.25415015	0.801851527	0.986479661	0.125721748	0.369765422	0.34000407	0.737230775	0.955048959	-0.034050608	0.379035675	-0.089834837	0.929269769	0.990063119	-0.295648886	0.349709697	-0.845412319	0.407410391	0.904778777	0.216666667	chr16	57633207	57633208
18	10	2	0.766666667	0.233333333	ADGRG3	rs11645880	0.079068734	0.336550356	0.23493879	0.81653195	0.998960865	0.192313311	0.323132058	0.595153919	0.558100116	0.898239941	0.002156624	0.334287271	0.006451408	0.994913451	0.994913451	-0.231035783	0.326754635	-0.707061993	0.487300618	0.958871669	0.638510169	0.328917506	1.941247144	0.065767483	0.609162102	-0.380633024	0.355664345	-1.070202932	0.296674951	0.735237921	-0.353499574	0.333799454	-1.05901783	0.301621429	0.904778777	0.233333333	chr16	57633664	57633665
10	11	8	0.516666667	0.45	ADGRG3	rs12103178	0.192069154	0.253986142	0.756219031	0.458333454	0.996644403	0.359951668	0.241498383	1.490493078	0.151697977	0.872514722	-0.111545813	0.260098109	-0.428860531	0.672608602	0.944520086	-0.217905498	0.243025697	-0.896635624	0.380579654	0.958871669	0.530655495	0.252853206	2.098670222	0.048747057	0.555716449	-0.229212564	0.280960723	-0.815817106	0.424214894	0.767626951	-0.215836215	0.241438482	-0.893959459	0.381975492	0.904778777	0.45	chr16	57634815	57634816
6	18	6	0.5	0.5	ADGRG3	rs4784834	0.04019913	0.316990584	0.126814903	0.900293311	0.998960865	0.019413568	0.306593695	0.063320179	0.950110398	0.975789057	-0.058881261	0.314304218	-0.187338435	0.853193499	0.966642194	0.09055338	0.310488471	0.291648123	0.773417171	0.97966175	-0.016605131	0.336119706	-0.049402431	0.961065453	0.987282165	0.113051386	0.342801437	0.32978679	0.744828078	0.857680817	0.227458234	0.318541934	0.714060569	0.483051662	0.904778777	0.5	chr16	57635734	57635735
11	18	1	0.666666667	0.333333333	ADGRG3	rs1466133	0.153661225	0.424044145	0.362370822	0.720696237	0.998960865	-0.329005181	0.404983534	-0.8123915	0.425681108	0.898239941	0.286698859	0.417289927	0.687049557	0.499569205	0.944520086	0.510171763	0.402202465	1.268445144	0.218520764	0.866266862	-0.796023278	0.416087094	-1.913116961	0.069465854	0.609162102	0.575573904	0.443577123	1.297573464	0.208507394	0.649244762	0.231803228	0.429473563	0.539738061	0.595055301	0.924244375	0.333333333	chr16	57636135	57636136
12	17	1	0.683333333	0.316666667	ADGRG3	rs7499679	-0.064762209	0.399279916	-0.162197513	0.872700846	0.998960865	-0.308260166	0.380413198	-0.810329841	0.426838636	0.898239941	-0.096740634	0.39576061	-0.2444423	0.809260809	0.966642194	0.436176735	0.380244667	1.147094944	0.264244073	0.866266862	-0.999832557	0.362975537	-2.754545291	0.011877847	0.48204355	0.421427398	0.423134954	0.995964511	0.330605884	0.767626951	0.114495066	0.405405391	0.282421171	0.780385407	0.942472755	0.316666667	chr16	57636628	57636629
10	19	1	0.65	0.35	ADGRG3	rs1466134	-0.020477432	0.417574159	-0.04903903	0.961351612	0.998960865	-0.336692947	0.397044601	-0.847997798	0.406001275	0.898239941	0.03282313	0.414184428	0.079247619	0.93758599	0.977135382	0.277717082	0.405196039	0.685389428	0.500594795	0.958871669	-0.985032133	0.386961233	-2.545557668	0.018824661	0.48204355	0.372857568	0.445221914	0.837464548	0.411761572	0.767626951	0.08944181	0.424094293	0.210900764	0.834997791	0.942472755	0.35	chr16	57637034	57637035
14	14	2	0.7	0.3	ADGRG3	rs56244286	0.430822987	0.328904449	1.309872787	0.204387867	0.996644403	0.550925754	0.308140137	1.787906502	0.088231635	0.872514722	0.013664483	0.339318274	0.040270403	0.968257959	0.977135382	-0.160487473	0.333777401	-0.480821868	0.635614591	0.958871669	0.856804052	0.310680825	2.757827268	0.011791178	0.48204355	-0.002138174	0.370744917	-0.005767239	0.995452871	0.995693424	-0.441584419	0.334149172	-1.321518818	0.200545946	0.904778777	0.3	NA	NA	NA
17	12	1	0.766666667	0.233333333	ADGRG3	rs7187902	-0.453734762	0.357068787	-1.270720877	0.217725319	0.996644403	-0.372711092	0.348932725	-1.068145991	0.297580216	0.872514722	0.134558624	0.366393698	0.36725147	0.717106448	0.950582966	0.297326064	0.357700273	0.831215649	0.415203358	0.958871669	-0.183743239	0.390723729	-0.470263835	0.643013779	0.955048959	0.280877592	0.396891446	0.70769374	0.486916187	0.781617305	0.636870328	0.350131644	1.818945359	0.083210132	0.904778777	0.233333333	chr16	57639209	57639210
14	10	6	0.633333333	0.366666667	ADGRG3	rs3760061	0.326954963	0.26294963	1.243412905	0.227418653	0.996644403	0.33931106	0.252825944	1.342073743	0.193903305	0.872514722	-0.053129988	0.270021691	-0.196761927	0.845905657	0.966642194	-0.111322037	0.266200083	-0.418189341	0.680054137	0.958871669	0.564205684	0.261246947	2.159664219	0.042513746	0.538507453	0.002485297	0.295290458	0.00841645	0.993364167	0.995693424	-0.3233446	0.267850691	-1.207182248	0.240783964	0.904778777	0.366666667	chr16	57639547	57639548
17	13	0	0.783333333	0.216666667	ADGRG3	rs12596607	-0.390025693	0.400950531	-0.972752653	0.341748564	0.996644403	-0.429063035	0.385108356	-1.114135876	0.277810506	0.872514722	-0.035121547	0.406522261	-0.086395138	0.931970779	0.977135382	0.285707127	0.397272608	0.719171474	0.479962424	0.958871669	-0.713088437	0.405656476	-1.757862822	0.093339525	0.655760381	0.231527429	0.441352869	0.524585757	0.605365202	0.813922453	0.271636165	0.412463575	0.658570068	0.517327992	0.904778777	0.216666667	chr16	57643128	57643129
14	15	1	0.716666667	0.283333333	ADGRG3	rs2404691	-0.144475871	0.364927392	-0.39590306	0.69617017	0.996644403	-0.177931326	0.352036438	-0.505434402	0.618517651	0.898239941	0.031763612	0.36328073	0.087435445	0.931153792	0.977135382	0.499934914	0.342402091	1.460081372	0.159067242	0.866266862	-0.43285566	0.376599664	-1.149378774	0.26332247	0.844276511	0.439185308	0.385241877	1.140024836	0.267112221	0.735237921	0.101859586	0.371714496	0.274026404	0.786741675	0.942472755	0.283333333	chr16	57643186	57643187
12	17	1	0.683333333	0.316666667	ADGRG3	rs3785326	0.18845196	0.365367639	0.515787225	0.61139104	0.996644403	0.110914217	0.354688402	0.31270889	0.757586066	0.941268463	0.271740341	0.359870833	0.755105212	0.458571657	0.944520086	0.578736152	0.337893597	1.71277632	0.101481301	0.866266862	-0.099133782	0.389134984	-0.254754227	0.801391104	0.986000564	0.606347093	0.375879466	1.613142371	0.121641097	0.598641783	-0.224752717	0.370557922	-0.606525198	0.55066731	0.904778777	0.316666667	chr16	57643660	57643661
16	13	1	0.75	0.25	ADGRG3	rs935743	-0.39018792	0.359445396	-1.085527662	0.28999268	0.996644403	-0.635779093	0.32912783	-1.931708698	0.067001578	0.872514722	-0.157821246	0.364805693	-0.432617279	0.669703159	0.944520086	0.387337517	0.352414299	1.099097052	0.28416712	0.866266862	-0.624687808	0.367061403	-1.701861877	0.103541113	0.655760381	0.366264245	0.392290782	0.933654986	0.361093819	0.767626951	0.369180794	0.366792878	1.006510256	0.325627661	0.904778777	0.25	chr16	57643972	57643973
8	11	11	0.45	0.55	ADGRG3	rs733464	-0.526981699	0.259885815	-2.027743218	0.055463779	0.996644403	-0.45047531	0.256607052	-1.755506351	0.093750719	0.872514722	0.031065686	0.281829187	0.110228774	0.913274582	0.977135382	0.162472546	0.276555398	0.587486438	0.563141335	0.958871669	-0.633189189	0.267686254	-2.365415403	0.027709987	0.48204355	0.205881896	0.304714564	0.675654923	0.506632583	0.781617305	0.611582768	0.256247046	2.386691972	0.026487548	0.904778777	0.45	chr16	57648362	57648363
10	11	9	0.516666667	0.483333333	ADGRG3	rs11866912	0.867567326	0.227551782	3.812614944	0.001015997	0.11582364	0.289339172	0.279167135	1.036437084	0.311786238	0.872514722	0.410424396	0.279641132	1.4676825	0.157009185	0.852335575	0.319378863	0.281926051	1.132846223	0.270047813	0.866266862	-0.082864904	0.313248707	-0.264533906	0.793947499	0.986000564	0.555956414	0.296992977	1.871951385	0.075207792	0.598641783	-0.048490126	0.300745969	-0.161232839	0.873451097	0.965096328	0.483333333	chr16	57656693	57656694
16	9	5	0.683333333	0.316666667	ADGRG3	rs16958674	-0.33220123	0.275477604	-1.205910116	0.241263821	0.996644403	0.155919832	0.273324493	0.570456859	0.574421589	0.898239941	-0.262452664	0.27670501	-0.948492634	0.35366702	0.944520086	0.020447394	0.279435073	0.073174044	0.942360122	0.986479661	-0.191771286	0.299034085	-0.641302434	0.52826405	0.955048959	-0.577538896	0.281833612	-2.049219366	0.053139879	0.598641783	-0.216890713	0.285699845	-0.759155866	0.456196794	0.904778777	0.316666667	chr16	57659142	57659143
19	10	1	0.8	0.2	ADGRG3	rs2290177	-0.688505972	0.338795654	-2.032216072	0.054972421	0.996644403	-0.812593255	0.311410302	-2.609397476	0.01637531	0.872514722	0.105012379	0.366926006	0.286194976	0.777533087	0.966642194	0.067515202	0.363310062	0.18583356	0.854358588	0.986479661	0.010596132	0.392846309	0.026972716	0.978736177	0.987282165	0.263765718	0.397530161	0.66351121	0.514221911	0.781617305	0.642631797	0.349710015	1.837613365	0.08031107	0.904778777	0.2	chr16	57661691	57661692
13	16	1	0.7	0.3	ADGRG3	rs4784838	0.01452389	0.422536407	0.034373108	0.972904258	0.998960865	-0.798297442	0.369573188	-2.160052373	0.042480061	0.872514722	-0.174943677	0.417414746	-0.419112355	0.679389976	0.944520086	-0.011631992	0.414551849	-0.028059198	0.977879885	0.986479661	-0.247742614	0.444627357	-0.557191566	0.583287241	0.955048959	0.234628996	0.455089476	0.515566736	0.611542412	0.813922453	-0.078425372	0.429234703	-0.182709765	0.856778145	0.957575573	0.3	chr16	57662434	57662435
11	14	5	0.6	0.4	ADGRG3	rs3180467	-0.241593363	0.351453432	-0.687412161	0.499345356	0.996644403	-0.178891998	0.341406062	-0.523986003	0.605775047	0.898239941	0.308055966	0.346064563	0.890169058	0.383460021	0.944520086	-0.213851923	0.34552961	-0.618910555	0.542631512	0.958871669	-0.443546599	0.364062748	-1.218324594	0.236611772	0.844276511	-0.981922917	0.320066139	-3.067875037	0.00583907	0.232395516	0.100824665	0.360625497	0.27958274	0.782532846	0.942472755	0.4	chr16	57665018	57665019
13	14	3	0.666666667	0.333333333	ADGRG3	rs11645934	0.316934871	0.398063828	0.796191085	0.434829809	0.996644403	0.209992783	0.387966574	0.541265143	0.594021032	0.898239941	-0.357055046	0.393137799	-0.908218563	0.374068106	0.944520086	0.049033138	0.396244315	0.12374471	0.902694179	0.986479661	0.217292357	0.425636598	0.510511451	0.615017873	0.955048959	0.520815379	0.42288149	1.231587077	0.23171744	0.677327902	-0.239129563	0.407418514	-0.586938382	0.563502572	0.904778777	0.333333333	chr16	57665100	57665101
7	12	11	0.433333333	0.566666667	ADGRG3	rs8045257	0.071925394	0.298299208	0.241118285	0.811802043	0.998960865	0.10675172	0.287890531	0.370806638	0.714495779	0.939099806	-0.241488322	0.29159081	-0.828175353	0.416884476	0.944520086	-0.157673605	0.291037616	-0.541763665	0.593683582	0.958871669	0.15734357	0.31476798	0.499871588	0.622362966	0.955048959	0.461463197	0.307686479	1.499783802	0.148555228	0.598641783	0.101021598	0.302878555	0.3335383	0.74203541	0.942472755	0.433333333	chr16	57666556	57666557
17	9	4	0.716666667	0.283333333	ADGRG3	rs11076198	0.253487952	0.321494415	0.788467668	0.439233944	0.996644403	-0.039669594	0.31530945	-0.125811625	0.901077761	0.975789057	-0.363225819	0.313742796	-1.157718434	0.259977342	0.944520086	0.357827607	0.31037954	1.152871117	0.261917795	0.866266862	-0.033056471	0.345716905	-0.095617166	0.924731206	0.987282165	0.582693748	0.329901252	1.766267159	0.091885618	0.598641783	0.306047022	0.324849804	0.942118537	0.356844722	0.904778777	0.283333333	chr16	57667337	57667338
17	13	0	0.783333333	0.216666667	ADGRG3	rs7205731	-5.54E-04	0.420562851	-0.001317954	0.998960865	0.998960865	0.032633478	0.406589732	0.080261441	0.936789304	0.975789057	-0.310227281	0.4116581	-0.753604221	0.45945356	0.944520086	0.471789916	0.39956116	1.180770214	0.250895382	0.866266862	-0.295890245	0.44109663	-0.670805952	0.5096554	0.955048959	0.323886119	0.450295779	0.71927416	0.479900475	0.781617305	-0.180462837	0.425739869	-0.423880519	0.675963265	0.924244375	0.216666667	chr16	57668560	57668561
17	12	1	0.766666667	0.233333333	ADGRG3	rs10852556	0.192419449	0.418246503	0.460062303	0.650199405	0.996644403	0.229731836	0.403341749	0.56957118	0.575011383	0.898239941	0.072606602	0.416674038	0.174252761	0.863335758	0.966642194	0.32418472	0.406288983	0.797916591	0.433849621	0.958871669	0.520005009	0.430879078	1.206846738	0.24091045	0.844276511	0.643549259	0.433392016	1.484912585	0.15242415	0.598641783	0.37220598	0.419550127	0.887154969	0.385043353	0.904778777	0.233333333	chr16	57669191	57669192
9	17	4	0.583333333	0.416666667	ADGRG3	rs4784840	-0.143489812	0.337088344	-0.425674203	0.674676065	0.996644403	-0.395743013	0.315744991	-1.253362759	0.223849252	0.872514722	0.134320637	0.334540719	0.401507588	0.69210308	0.944520086	-0.161530681	0.330263372	-0.489096566	0.629842693	0.958871669	0.037470679	0.358759327	0.104445171	0.917807203	0.987282165	-0.553255323	0.346479621	-1.596790371	0.125251932	0.598641783	-0.143905234	0.342734174	-0.41987419	0.678841992	0.924244375	0.416666667	chr16	57669983	57669984
12	14	4	0.633333333	0.366666667	ADGRG3	rs7195755	0.124202755	0.289741175	0.428667949	0.672529939	0.996644403	-0.054534756	0.281128824	-0.193984933	0.848051862	0.975789057	0.065186667	0.288319716	0.226091603	0.823316216	0.966642194	-0.095950981	0.284735515	-0.336982836	0.73947446	0.97228443	0.238730056	0.304036128	0.785202921	0.441103841	0.955048959	0.526313641	0.293739311	1.791771207	0.087592436	0.598641783	0.430092228	0.280564098	1.532955324	0.140214809	0.904778777	0.366666667	chr16	57670559	57670560
16	11	1	0.716666667	0.216666667	ADGRG3	rs7186179	0.238495858	0.345996036	0.689302283	0.49896548	0.996644403	0.131829388	0.378116494	0.348647548	0.731187568	0.939099806	0.091409075	0.36248538	0.252173135	0.803614992	0.966642194	-0.402757147	0.359084349	-1.121622671	0.275998761	0.866266862	-0.094093758	0.369334281	-0.254765838	0.801641114	0.986000564	-0.239604268	0.398375925	-0.601452681	0.554647624	0.796962461	0.166773494	0.388061433	0.429760549	0.672204316	0.924244375	0.216666667	chr16	57673919	57673920
12	15	3	0.65	0.35	ADGRG3	rs935748	0.247366716	0.317868958	0.778203438	0.445129278	0.996644403	0.438263494	0.296723592	1.477009267	0.154513534	0.872514722	-0.609101075	0.290904829	-2.093815618	0.048590861	0.692419767	0.269114778	0.31082509	0.865807772	0.396379661	0.958871669	0.416236399	0.329474655	1.263333591	0.220315585	0.844276511	0.539662723	0.328999051	1.640316963	0.115833678	0.598641783	-0.46464914	0.311705166	-1.490668719	0.150916972	0.904778777	0.35	chr16	57674143	57674144
14	12	4	0.666666667	0.333333333	ADGRG3	rs8047307	0.171362821	0.300754975	0.569775517	0.574875283	0.996644403	0.135822178	0.291543543	0.465872703	0.646102414	0.898239941	-0.250234671	0.295637612	-0.846423663	0.406858825	0.944520086	0.371936851	0.286049225	1.300254706	0.20760388	0.866266862	0.228635017	0.317357707	0.720433165	0.479201589	0.955048959	0.696824355	0.291153722	2.393321128	0.026116994	0.595467474	-0.357805059	0.29805385	-1.200471187	0.24332357	0.904778777	0.333333333	chr16	57674238	57674239
9	15	6	0.55	0.45	ADGRG3	rs4784841	0.233721793	0.327410271	0.71384991	0.483179241	0.996644403	0.149647281	0.318730165	0.469510881	0.643542924	0.898239941	-0.021002598	0.328667401	-0.063902286	0.949652409	0.977135382	0.889648415	0.260762373	3.411720814	0.002624813	0.299228701	0.353877078	0.342647023	1.032774413	0.31345759	0.857051633	0.913263099	0.298759002	3.056855499	0.005988761	0.232395516	-0.096385772	0.336212498	-0.28668111	0.77716589	0.942472755	0.45	chr16	57674384	57674385
7	17	6	0.516666667	0.483333333	ADGRG3	rs8051879	0.241924448	0.298884903	0.809423447	0.427348157	0.996644403	0.26085889	0.287898705	0.906078719	0.375173521	0.898239941	-0.051823578	0.300862963	-0.172249776	0.864890385	0.966642194	0.399177863	0.284747558	1.401865801	0.175563636	0.866266862	0.206791036	0.318542286	0.649179229	0.523259832	0.955048959	0.463193823	0.313033524	1.479693984	0.153801178	0.598641783	-0.59357857	0.280055158	-2.119505937	0.046132361	0.904778777	0.483333333	chr16	57674503	57674504
17	12	1	0.766666667	0.233333333	ADGRG3	rs4784843	-0.347364176	0.392597137	-0.884785299	0.38629117	0.996644403	-0.186182923	0.384481609	-0.484244027	0.633224604	0.898239941	-0.650988138	0.370326788	-1.757874825	0.093337434	0.709364501	0.434802477	0.380641075	1.142289956	0.266190834	0.866266862	-0.009349006	0.423834562	-0.02205815	0.982609822	0.987282165	0.589118928	0.413850441	1.423506825	0.169277825	0.62250555	0.457117393	0.394068701	1.159994162	0.259070025	0.904778777	0.233333333	chr16	57676666	57676667
18	11	1	0.783333333	0.216666667	ADGRG3	rs736570	-0.179215895	0.398624273	-0.449586007	0.657615053	0.996644403	-0.277185205	0.382537093	-0.724596934	0.476695737	0.898239941	-0.520774156	0.38072463	-1.367849922	0.18581962	0.918519396	0.453976583	0.380273421	1.193816233	0.24586183	0.866266862	0.092786478	0.424088026	0.21879061	0.828925533	0.987282165	0.350413661	0.427318024	0.820030145	0.421409515	0.767626951	0.378940835	0.398714807	0.950405723	0.352717035	0.904778777	0.216666667	chr16	57677650	57677651
18	12	0	0.8	0.2	ADGRG3	rs9925766	-0.008064788	0.443068354	-0.01820213	0.985649438	0.998960865	0.62731344	0.405957622	1.54526829	0.137218845	0.872514722	-0.168537066	0.437974231	-0.384810461	0.704247433	0.944520086	-0.576401419	0.416099742	-1.385248201	0.180516005	0.866266862	0.631630952	0.448976269	1.406824804	0.174106992	0.807670158	-0.240753553	0.477321605	-0.504384362	0.619242642	0.813922453	-0.414070308	0.441284792	-0.93832898	0.358743063	0.904778777	0.2	chr16	57679621	57679622
10	12	8	0.533333333	0.466666667	ADGRG3	rs28406936	0.10749243	0.289851895	0.37085295	0.714461794	0.998960865	-0.306571013	0.273106478	-1.122532921	0.274306728	0.872514722	0.026985841	0.288405367	0.093569138	0.926338416	0.977135382	0.470888989	0.266154377	1.769232559	0.091377295	0.866266862	-0.122920377	0.307078698	-0.400289495	0.69298622	0.955048959	0.330771474	0.306793699	1.078156022	0.29319337	0.735237921	0.360651403	0.284967971	1.26558575	0.219523391	0.904778777	0.466666667	chr16	57680818	57680819
12	14	4	0.633333333	0.366666667	ADGRG3	rs1814521	-0.354955011	0.324978524	-1.092241443	0.287099646	0.996644403	-0.070568593	0.322664346	-0.21870589	0.828990678	0.975789057	-0.16425438	0.329456446	-0.498561744	0.623270017	0.944520086	-0.091111245	0.327162184	-0.278489536	0.783360395	0.981352582	-0.067963964	0.353816721	-0.19208805	0.849518567	0.987282165	0.259482568	0.357625178	0.725571306	0.476110451	0.781617305	0.073029017	0.339263961	0.215257219	0.831643604	0.942472755	0.366666667	chr16	57682952	57682953
11	17	2	0.65	0.35	ADGRG3	rs8055331	0.174621892	0.348477748	0.501099116	0.621513477	0.996644403	-0.10483623	0.338186907	-0.309994939	0.759620163	0.941268463	0.801580909	0.300544979	2.667091335	0.014422843	0.43591758	0.439795822	0.330265884	1.331641696	0.197252629	0.866266862	-0.223927054	0.36836196	-0.607899508	0.549772547	0.955048959	0.165571779	0.37821187	0.437775206	0.666018863	0.843623893	0.58266922	0.332931662	1.750116575	0.094697071	0.904778777	0.35	chr16	57686140	57686141
5	20	5	0.5	0.5	ADGRG3	rs1463235	0.023245954	0.378372801	0.061436642	0.951592441	0.998960865	-0.302833279	0.359873226	-0.841499887	0.409548652	0.898239941	0.876723283	0.322955555	2.714687116	0.012979878	0.43591758	0.13861235	0.370018403	0.37460934	0.711707299	0.958871669	-0.4442011	0.389223365	-1.141249833	0.266613635	0.844276511	-0.342146629	0.403266312	-0.848438412	0.405761446	0.767626951	0.360198465	0.376584587	0.95648754	0.349708492	0.904778777	0.5	chr16	57686575	57686576
5	20	5	0.5	0.5	ADGRG3	rs2290179	0.023245954	0.378372801	0.061436642	0.951592441	0.998960865	-0.302833279	0.359873226	-0.841499887	0.409548652	0.898239941	0.876723283	0.322955555	2.714687116	0.012979878	0.43591758	0.13861235	0.370018403	0.37460934	0.711707299	0.958871669	-0.4442011	0.389223365	-1.141249833	0.266613635	0.844276511	-0.342146629	0.403266312	-0.848438412	0.405761446	0.767626951	0.360198465	0.376584587	0.95648754	0.349708492	0.904778777	0.5	chr16	57686884	57686885
18	12	0	0.8	0.2	ADGRG3	rs2896940	-0.177139642	0.450596604	-0.393122452	0.698191493	0.996644403	0.013556356	0.437282662	0.031001357	0.975561211	0.975799931	-0.050295649	0.44848748	-0.112145045	0.911773456	0.977135382	0.389553455	0.43548205	0.894533897	0.381174719	0.958871669	0.267495778	0.475820418	0.562178014	0.579946605	0.955048959	0.932880415	0.445879973	2.09222318	0.048747068	0.598641783	0.487423027	0.447300639	1.089698929	0.288192773	0.904778777	0.2	chr16	57687214	57687215
8	16	6	0.533333333	0.466666667	ADGRG3	rs12444859	0.325630027	0.337777169	0.964038001	0.345997818	0.996644403	0.174341721	0.331578044	0.525793923	0.60454	0.898239941	0.500100378	0.324543236	1.540936069	0.13826686	0.788121103	-0.039236976	0.3385365	-0.115901759	0.908831589	0.986479661	-0.06587718	0.365598881	-0.180189776	0.858731074	0.987282165	0.055831728	0.37389962	0.149322774	0.882723697	0.982234435	0.025167675	0.35086812	0.071729729	0.943495759	0.968995644	0.466666667	chr16	57688415	57688416
16	11	3	0.716666667	0.283333333	ADGRG3	rs1064326	-0.037394461	0.320582585	-0.116645329	0.90824946	0.998960865	0.14473314	0.308466547	0.469202063	0.643760005	0.898239941	0.247536529	0.313492843	0.78960823	0.438581835	0.944520086	-0.120778996	0.313517668	-0.385238246	0.703935262	0.958871669	0.35248439	0.331111369	1.064549341	0.299167866	0.857051633	-0.280452831	0.342131472	-0.819722399	0.421581085	0.767626951	0.006315024	0.326016878	0.019370238	0.984728618	0.984728618	0.283333333	chr16	57689164	57689165
13	13	4	0.65	0.35	ADGRG3	rs1064327	-0.076152124	0.342184266	-0.222547124	0.826038233	0.998960865	0.179357996	0.328935574	0.545267859	0.591314249	0.898239941	-0.164247869	0.337942517	-0.486023099	0.631983744	0.944520086	-0.00576391	0.336108246	-0.017148971	0.986479661	0.986479661	0.353294345	0.354865443	0.995572692	0.330791859	0.857051633	-0.131278293	0.37019182	-0.354622349	0.726408911	0.845006284	-0.248512714	0.344037294	-0.722342368	0.47805163	0.904778777	0.35	chr16	57689266	57689267
13	13	4	0.65	0.35	ADGRG3	rs1064328	-0.076152124	0.342184266	-0.222547124	0.826038233	0.998960865	0.179357996	0.328935574	0.545267859	0.591314249	0.898239941	-0.164247869	0.337942517	-0.486023099	0.631983744	0.944520086	-0.00576391	0.336108246	-0.017148971	0.986479661	0.986479661	0.353294345	0.354865443	0.995572692	0.330791859	0.857051633	-0.131278293	0.37019182	-0.354622349	0.726408911	0.845006284	-0.248512714	0.344037294	-0.722342368	0.47805163	0.904778777	0.35	chr16	57689284	57689285
13	13	4	0.65	0.35	ADGRG3	rs1141417	-0.076152124	0.342184266	-0.222547124	0.826038233	0.998960865	0.179357996	0.328935574	0.545267859	0.591314249	0.898239941	-0.164247869	0.337942517	-0.486023099	0.631983744	0.944520086	-0.00576391	0.336108246	-0.017148971	0.986479661	0.986479661	0.353294345	0.354865443	0.995572692	0.330791859	0.857051633	-0.131278293	0.37019182	-0.354622349	0.726408911	0.845006284	-0.248512714	0.344037294	-0.722342368	0.47805163	0.904778777	0.35	chr16	57689326	57689327
13	13	4	0.65	0.35	ADGRG3	rs9939524	0.271503176	0.315073491	0.861713801	0.398578216	0.996644403	0.349488735	0.300463509	1.163165326	0.25780963	0.872514722	-0.059390984	0.317758189	-0.186906225	0.853528085	0.966642194	-0.176587112	0.312164964	-0.565685238	0.577602742	0.958871669	0.568163403	0.316407647	1.795669001	0.086951824	0.655760381	-0.237634968	0.343572162	-0.691659552	0.49672754	0.781617305	-0.266611905	0.320692702	-0.831362559	0.415122233	0.904778777	0.35	chr16	57689839	57689840
14	14	2	0.7	0.3	ADGRG3	rs9929288	0.227168707	0.377361377	0.601992468	0.553623845	0.996644403	0.440880611	0.355216325	1.241160892	0.228232547	0.872514722	-0.600637536	0.354067393	-1.696393249	0.104586504	0.745178841	-0.276151939	0.368513204	-0.749367827	0.46194813	0.958871669	0.820773467	0.361503359	2.270444926	0.033827618	0.48204355	-0.153468016	0.411138845	-0.373275397	0.712684996	0.845006284	-0.595431588	0.364464837	-1.633714769	0.117222706	0.904778777	0.3	chr16	57690165	57690166
15	12	3	0.7	0.3	ADGRG3	rs2923131	0.183362458	0.325617567	0.563122129	0.579315187	0.996644403	-0.142687666	0.315683633	-0.451995769	0.655906061	0.900883024	0.078445147	0.324983173	0.24138218	0.811600215	0.966642194	0.470135417	0.305076362	1.541041773	0.138241211	0.866266862	0.409547745	0.33607134	1.218633356	0.236496942	0.844276511	0.256998926	0.351110274	0.731960713	0.472282944	0.781617305	0.230611451	0.329704545	0.699448808	0.491947205	0.904778777	0.3	chr16	57695663	57695664
13	9	8	0.583333333	0.416666667	ADGRG3	rs2967180	0.103680858	0.257022787	0.403391696	0.69073795	0.996644403	0.01827663	0.249450486	0.073267565	0.942286592	0.975789057	0.143830596	0.254014056	0.566230855	0.577238539	0.944520086	0.096554391	0.25226023	0.382757089	0.705746598	0.958871669	-0.066040274	0.273118208	-0.241801065	0.811279878	0.986000564	-0.001527432	0.279639949	-0.005462136	0.995693424	0.995693424	-0.169565603	0.259684814	-0.652966958	0.520862767	0.904778777	0.416666667	chr16	57695781	57695782
15	12	3	0.7	0.3	ADGRG3	rs7196016	-0.065290373	0.368169438	-0.177337839	0.860942372	0.998960865	0.010936321	0.35625012	0.030698434	0.975799931	0.975799931	0.220653081	0.362302187	0.609030497	0.549036778	0.944520086	-0.564212143	0.33986526	-1.660105367	0.111753294	0.866266862	0.21848161	0.387631412	0.563632365	0.578974088	0.955048959	-0.199120114	0.396952008	-0.501622639	0.621151346	0.813922453	-0.105688192	0.373861969	-0.282693081	0.780179785	0.942472755	0.3	chr16	57701987	57701988
20	7	3	0.783333333	0.216666667	ADGRG3	rs12933056	0.54030363	0.303763816	1.778696477	0.089771194	0.996644403	0.363528387	0.304915112	1.192228172	0.246470463	0.872514722	0.339108281	0.314643239	1.077754865	0.293368275	0.944520086	0.278657508	0.313846284	0.887878946	0.38466265	0.958871669	0.518007672	0.326373364	1.587162831	0.127419485	0.660264603	0.323927451	0.346004324	0.936194807	0.359815149	0.767626951	0.073139958	0.330877614	0.221048373	0.82718989	0.942472755	0.216666667	chr16	57707433	57707434
16	11	3	0.716666667	0.283333333	ADGRG3	rs2923137	-0.166358391	0.305976362	-0.543696873	0.592375882	0.996644403	-0.169171137	0.295634779	-0.572230158	0.573241634	0.898239941	-0.451339364	0.289346108	-1.559859806	0.133737225	0.788121103	-0.174202722	0.299897346	-0.580874502	0.567507399	0.958871669	0.123435595	0.325497674	0.379221126	0.708331074	0.955048959	0.00719481	0.333941338	0.021545132	0.983014208	0.995693424	-0.211923623	0.309814301	-0.684034346	0.501432821	0.904778777	0.283333333	chr16	57719840	57719841
19	8	3	0.766666667	0.233333333	ADGRG3	rs3809611	0.443394506	0.313370508	1.414920978	0.171749666	0.996644403	0.356197012	0.307446326	1.158566497	0.25963895	0.872514722	0.193355209	0.322587839	0.59938778	0.555326555	0.944520086	0.1503156	0.320091028	0.469602667	0.64347841	0.958871669	0.390431035	0.33704486	1.158394865	0.259707407	0.844276511	0.215980748	0.352315218	0.613032698	0.546437324	0.796962461	-0.008536361	0.333417124	-0.025602647	0.979816011	0.984728618	0.233333333	chr16	57722730	57722731
19	10	1	0.8	0.2	ADGRG3	rs2965771	-0.282438755	0.418621206	-0.674688122	0.507234473	0.996644403	-0.141934196	0.407964129	-0.347908518	0.731372028	0.939099806	-0.094159012	0.419234616	-0.224597417	0.824463415	0.966642194	-0.025187017	0.415097846	-0.060677302	0.952189972	0.986479661	-0.918770809	0.401217603	-2.289956382	0.032477703	0.48204355	-0.760047831	0.427552891	-1.777669728	0.089944255	0.598641783	-0.331348647	0.424050754	-0.781389123	0.443294394	0.904778777	0.2	chr16	57726598	57726599
12	15	3	0.65	0.35	ADGRG3	rs111380260	-0.148266057	0.348166832	-0.425847737	0.674551586	0.996644403	-0.260820109	0.333276133	-0.782594621	0.442601265	0.898239941	-0.290450481	0.341020435	-0.851709902	0.403983601	0.944520086	0.114133686	0.342150834	0.333577109	0.742006539	0.97228443	-0.684020595	0.339263048	-2.016195393	0.056750533	0.588141889	-0.317968615	0.37256508	-0.853457911	0.403035723	0.767626951	-0.029884103	0.355422429	-0.084080522	0.933788797	0.968995644	0.35	chr16	57730699	57730700
13	14	3	0.666666667	0.333333333	ADGRG3	rs2923149	0.002013044	0.339590576	0.005927857	0.995326235	0.998960865	0.067670095	0.328026145	0.206294822	0.838547571	0.975789057	-0.317622098	0.329657708	-0.963490585	0.346265938	0.944520086	-0.130278106	0.331955453	-0.392456593	0.698675872	0.958871669	-0.759509758	0.319541712	-2.376872033	0.027045413	0.48204355	-0.288330868	0.362632846	-0.795104113	0.435447977	0.775641708	-0.320215501	0.33809311	-0.947122233	0.354348588	0.904778777	0.333333333	chr16	57733785	57733786
17	10	3	0.733333333	0.266666667	ADGRG3	rs60268728	0.285560791	0.316094768	0.903402462	0.376559083	0.996644403	0.320504307	0.303569359	1.055786091	0.303061535	0.872514722	0.181327655	0.317133672	0.571770427	0.573547421	0.944520086	0.034111365	0.315999767	0.107947437	0.915062118	0.986479661	0.168309386	0.339529088	0.495714189	0.625244027	0.955048959	0.011759304	0.349169738	0.033677901	0.973452059	0.995693424	0.115427443	0.326566742	0.353457436	0.727269182	0.942472755	0.266666667	chr16	57734620	57734621
17	10	2	0.733333333	0.233333333	ADGRG3	rs2965777	0.271295331	0.350058363	0.775000285	0.44740622	0.996644403	0.030625123	0.354561838	0.086374559	0.932027565	0.975789057	-0.149135589	0.29811032	-0.500269796	0.62234526	0.944520086	0.281934046	0.338287295	0.833416004	0.414453009	0.958871669	-0.577814334	0.35868432	-1.610927219	0.122865775	0.660264603	-0.158493421	0.395403413	-0.400839789	0.69278806	0.845006284	-0.174990329	0.365724583	-0.478475709	0.637500622	0.924244375	0.233333333	chr16	57736553	57736554
16	11	3	0.716666667	0.283333333	ADGRG3	rs16959327	0.263936562	0.314843464	0.838310436	0.41129707	0.996644403	0.284812363	0.303176536	0.939427461	0.35819209	0.898239941	0.334518041	0.308993733	1.082604612	0.291258808	0.944520086	-0.018943008	0.313989826	-0.060330007	0.95246327	0.986479661	0.157090973	0.33753664	0.465404208	0.646432331	0.955048959	-0.047097366	0.346739741	-0.135829155	0.893249973	0.982234435	0.14586445	0.323830732	0.45043424	0.65701327	0.924244375	0.283333333	chr16	57738928	57738929
14	16	0	0.733333333	0.266666667	ADGRG3	rs8061033	0.602859536	0.513882312	1.173147085	0.253872118	0.996644403	0.73641883	0.487084006	1.511892856	0.145464644	0.872514722	0.886953646	0.489307366	1.812671764	0.084204601	0.709364501	0.165972336	0.519163683	0.319691729	0.752360754	0.974649159	-0.065130952	0.562102792	-0.115870181	0.908856312	0.987282165	0.503591707	0.564309122	0.892403982	0.382288757	0.767626951	0.829468541	0.507992241	1.632837029	0.117408425	0.904778777	0.266666667	chr16	57741919	57741920
16	9	5	0.683333333	0.316666667	ADGRG3	rs8051488	0.026997668	0.287573443	0.093880949	0.926093697	0.998960865	0.37991573	0.265475999	1.431073738	0.167123128	0.872514722	-0.587689357	0.254880077	-2.305748513	0.031421525	0.51172197	-0.139077488	0.280559073	-0.495715527	0.625243099	0.958871669	0.138395733	0.303392934	0.456160039	0.652957336	0.955048959	0.184077713	0.309140546	0.59544992	0.557905973	0.796962461	-0.229865563	0.28808308	-0.797914138	0.433851013	0.904778777	0.316666667	chr16	57743598	57743599
19	9	2	0.783333333	0.216666667	ADGRG3	rs2967152	-0.114410335	0.330760957	-0.345900363	0.73285889	0.998960865	-0.059306688	0.320469096	-0.185062112	0.854955982	0.975789057	-0.727610432	0.288195615	-2.524710281	0.019696266	0.43591758	-0.145081466	0.32388709	-0.447938404	0.658784631	0.958871669	0.186040322	0.349252984	0.532680694	0.599846567	0.955048959	-0.023117046	0.359465247	-0.064309545	0.949331998	0.995693424	-0.218602641	0.333827348	-0.654837425	0.519681283	0.904778777	0.216666667	chr16	57744575	57744576
12	11	7	0.583333333	0.416666667	ADGRG3	rs2967172	-0.314983616	0.302801806	-1.040230311	0.310061964	0.996644403	-0.172852644	0.297855851	-0.580323146	0.56787226	0.898239941	0.12138517	0.306871889	0.395556499	0.696421972	0.944520086	-0.063510826	0.304319326	-0.20869797	0.83669503	0.986479661	-0.546703106	0.306753866	-1.782220754	0.089179353	0.655760381	-0.529553409	0.316065012	-1.675457229	0.108672081	0.598641783	0.034372266	0.315580058	0.108917738	0.914301784	0.965096328	0.416666667	chr16	57761481	57761482
12	14	4	0.633333333	0.366666667	ADGRG3	rs2967165	0.534736399	0.290825585	1.838684169	0.080147479	0.996644403	0.346713332	0.293399097	1.181712336	0.250529316	0.872514722	-0.190569019	0.308052834	-0.618624462	0.542816424	0.944520086	0.205396706	0.304152988	0.675307211	0.506849008	0.958871669	0.011324768	0.332155292	0.0340948	0.973123554	0.987282165	0.534125152	0.318997201	1.674388209	0.108884282	0.598641783	-0.133104445	0.317246858	-0.419561112	0.679067165	0.924244375	0.366666667	chr16	57771263	57771264
13	12	5	0.633333333	0.366666667	ADGRG3	rs2967162	0.22370078	0.295964422	0.755836727	0.458142227	0.996644403	0.289544614	0.283075642	1.02285245	0.318016919	0.872514722	-0.011866632	0.297544331	-0.039881895	0.968564019	0.977135382	0.118276843	0.293158077	0.403457563	0.690690246	0.958871669	0.164886016	0.315919093	0.521924819	0.607184583	0.955048959	0.217241696	0.321627094	0.675445881	0.50676269	0.781617305	-0.07129428	0.30455476	-0.234093467	0.817179539	0.942472755	0.366666667	chr16	57776177	57776178
10	14	6	0.566666667	0.433333333	ADGRG3	rs12933672	0.497413676	0.310603705	1.601441543	0.124215854	0.996644403	0.425218709	0.304308172	1.397329245	0.176904715	0.872514722	0.132141491	0.325106587	0.406455901	0.688520087	0.944520086	0.126187496	0.321626556	0.392341659	0.698759494	0.958871669	0.051951289	0.348581409	0.149036316	0.882946937	0.987282165	0.325221348	0.34946462	0.930627392	0.362622047	0.767626951	-0.135965438	0.333177227	-0.408087427	0.687340362	0.924244375	0.433333333	chr16	57781957	57781958
11	12	7	0.566666667	0.433333333	ADGRG3	rs12935285	-0.33344479	0.306061554	-1.089469699	0.288291476	0.996644403	-0.0900897	0.303550578	-0.296786455	0.769545113	0.943313364	0.157672944	0.310164599	0.508352482	0.61650498	0.944520086	-0.091003816	0.308004956	-0.295462182	0.770542452	0.97966175	-0.301631151	0.32690768	-0.922679916	0.366654306	0.928857576	-0.53673405	0.320208409	-1.676202231	0.108524406	0.598641783	0.037258925	0.319720797	0.116535819	0.908335191	0.965096328	0.433333333	chr16	57782196	57782197
10	14	6	0.566666667	0.433333333	ADGRG3	rs2965779	-0.291630111	0.358652716	-0.813126734	0.425268783	0.996644403	-0.048496953	0.35204763	-0.137756794	0.891744953	0.975789057	0.224753445	0.357987352	0.627825101	0.536886654	0.944520086	-0.176578794	0.355284951	-0.497006117	0.624348065	0.958871669	-0.159011925	0.384548587	-0.413502818	0.683430464	0.955048959	-0.566775022	0.374907847	-1.511771564	0.145495337	0.598641783	-0.094502245	0.369738278	-0.255592266	0.800752477	0.942472755	0.433333333	chr16	57785811	57785812
18	11	1	0.783333333	0.216666667	ADGRG3	rs1559405	0.177595028	0.386549495	0.459436709	0.6506412	0.996644403	0.056900389	0.375432241	0.151559676	0.880980795	0.975789057	0.431390537	0.373694637	1.154393171	0.261307341	0.944520086	0.360080619	0.372955101	0.965479808	0.345292312	0.958871669	-0.186505435	0.409781187	-0.455134205	0.653683193	0.955048959	0.277203184	0.416677162	0.665270885	0.513118269	0.781617305	0.251395371	0.391119759	0.642758042	0.527337319	0.904778777	0.216666667	chr16	57786196	57786197
19	10	1	0.8	0.2	ADGRG3	rs2911357	0.501166302	0.36111888	1.387815287	0.179743771	0.996644403	0.379881701	0.355292865	1.069207234	0.297112913	0.872514722	-0.280732187	0.369239993	-0.760297348	0.455528896	0.944520086	-0.136592903	0.368980307	-0.370190225	0.714948174	0.958871669	-0.129124934	0.398961638	-0.323652505	0.749402259	0.959908511	0.156349869	0.40751155	0.383669785	0.705080088	0.845006284	-0.418793905	0.372545581	-1.124141385	0.273639286	0.904778777	0.2	chr16	57787595	57787596
13	13	4	0.65	0.35	ADGRG3	rs1559404	-0.169410233	0.32554928	-0.520382761	0.608240143	0.996644403	-0.257186151	0.311793548	-0.824860404	0.418722364	0.898239941	-0.018916048	0.324985641	-0.058205795	0.954135017	0.977135382	0.182874081	0.318960459	0.573344049	0.572501081	0.958871669	0.276422394	0.34202223	0.808200079	0.428036465	0.955048959	0.355821935	0.346506904	1.02688267	0.316159363	0.766854625	0.366033366	0.323371811	1.131927256	0.270425319	0.904778777	0.35	chr16	57788354	57788355
18	11	1	0.783333333	0.216666667	AIM2	rs1101999	0.850261712	0.429452627	1.979873119	0.06097312	0.296604092	-0.088985184	0.338131491	-0.263167395	0.7949864	0.951744282	-0.309174368	0.394200507	-0.784307383	0.441617618	0.853124943	-0.459656929	0.430603562	-1.067471264	0.297877596	0.962016892	-0.131234301	0.426966082	-0.307364698	0.761593225	0.920154809	-0.034805959	0.458434752	-0.075923474	0.940198647	0.962854036	-0.446047207	0.441315861	-1.010720997	0.323654617	0.686994717	0.216666667	chr1	158962764	158962765
19	9	2	0.783333333	0.216666667	AIM2	rs1633292	-0.190401455	0.346777118	-0.54906003	0.588755466	0.725290478	0.179761043	0.249791236	0.719645114	0.479676723	0.901243799	0.065625355	0.298231299	0.220048517	0.827958412	0.951033312	-0.362428164	0.320464587	-1.130946066	0.270828815	0.962016892	0.371312527	0.309027426	1.201552015	0.242913203	0.920154809	0.469117315	0.326631463	1.436228187	0.165668082	0.950910497	-0.556424445	0.314782426	-1.767647745	0.091648658	0.537295311	0.216666667	chr1	158971428	158971429
18	11	1	0.783333333	0.216666667	AIM2	rs1633293	0.850261712	0.429452627	1.979873119	0.06097312	0.296604092	-0.088985184	0.338131491	-0.263167395	0.7949864	0.951744282	-0.309174368	0.394200507	-0.784307383	0.441617618	0.853124943	-0.459656929	0.430603562	-1.067471264	0.297877596	0.962016892	-0.131234301	0.426966082	-0.307364698	0.761593225	0.920154809	-0.034805959	0.458434752	-0.075923474	0.940198647	0.962854036	-0.446047207	0.441315861	-1.010720997	0.323654617	0.686994717	0.216666667	chr1	158971549	158971550
17	11	2	0.75	0.25	AIM2	rs10908697	-0.332026896	0.438708756	-0.756827602	0.457560927	0.659197946	-0.466538137	0.305392876	-1.527665423	0.141518409	0.883999206	-0.718368604	0.346297286	-2.074427473	0.050523694	0.853124943	0.09645373	0.419708199	0.229811404	0.820462011	0.962016892	-0.813199137	0.365980023	-2.221976846	0.037406257	0.637544973	-0.898022809	0.389244893	-2.307089509	0.031333309	0.950910497	0.527984035	0.413800824	1.275937613	0.215910322	0.655442048	0.25	chr1	158971843	158971844
20	8	2	0.8	0.2	AIM2	rs16841379	-0.152610123	0.366769254	-0.416093011	0.681563558	0.793601403	0.436486888	0.249028971	1.75275546	0.094232707	0.800978009	0.307182011	0.307616635	0.998587124	0.329362943	0.853124943	0.395256782	0.33719941	1.172175188	0.254253519	0.962016892	0.254902564	0.332248122	0.767205433	0.451499485	0.920154809	0.050832537	0.360768856	0.140900568	0.889291324	0.962854036	0.091692937	0.355200054	0.258144489	0.798808443	0.87049638	0.2	chr1	158972190	158972191
17	12	1	0.766666667	0.233333333	AIM2	rs12071289	-0.125744006	0.483621595	-0.260004945	0.797392171	0.891820191	0.186134002	0.348331503	0.534358794	0.598705604	0.901243799	-0.48676058	0.40025119	-1.216137746	0.237426274	0.853124943	0.056962919	0.457632152	0.124473157	0.902124452	0.962016892	0.125460771	0.442244374	0.28369105	0.77942525	0.920154809	0.550211929	0.459313175	1.197901472	0.244301333	0.950910497	-0.754584588	0.438009393	-1.722758919	0.099628087	0.537295311	0.233333333	chr1	158973949	158973950
4	15	11	0.383333333	0.616666667	AIM2	rs1623601	-0.765992587	0.390828785	-1.959918551	0.063409785	0.296604092	0.639347881	0.274298467	2.330847447	0.029807728	0.437023439	-0.288225118	0.357904479	-0.805312966	0.429663594	0.853124943	0.17343956	0.399945698	0.433657772	0.668959247	0.962016892	-0.387274765	0.379528944	-1.020409037	0.319146832	0.920154809	-0.417138068	0.406536654	-1.026077387	0.316529912	0.950910497	-0.267354703	0.406462778	-0.657759375	0.5178386	0.749758267	0.383333333	chr1	158974336	158974337
16	9	5	0.683333333	0.316666667	AIM2	rs1615480	-0.530308519	0.321630314	-1.648813857	0.114066467	0.359098137	0.338590947	0.236177132	1.43363138	0.166399851	0.883999206	0.149693765	0.290381436	0.515507353	0.611583183	0.889609413	0.056337824	0.32281232	0.174521914	0.863126897	0.962016892	-0.259916891	0.307478812	-0.845316427	0.407462713	0.920154809	-0.332902546	0.327032733	-1.017948702	0.320287415	0.950910497	0.307790077	0.323296727	0.95203586	0.351908923	0.686994717	0.316666667	chr1	158974793	158974794
20	5	5	0.75	0.25	AIM2	rs1633298	-0.336046569	0.317732217	-1.057640843	0.302234434	0.596535363	0.487724597	0.210723997	2.314518539	0.030848713	0.437023439	0.228703979	0.274261174	0.833891201	0.413727482	0.853124943	0.15771396	0.306251621	0.514981635	0.611944186	0.962016892	-0.034533065	0.298181809	-0.115812112	0.908901776	0.965708137	-0.351525641	0.310244149	-1.133061307	0.269959514	0.950910497	0.418835323	0.301452878	1.389389036	0.179271657	0.622784123	0.25	chr1	158976295	158976296
16	9	5	0.683333333	0.316666667	AIM2	rs856132	-0.530308519	0.321630314	-1.648813857	0.114066467	0.359098137	0.338590947	0.236177132	1.43363138	0.166399851	0.883999206	0.149693765	0.290381436	0.515507353	0.611583183	0.889609413	0.056337824	0.32281232	0.174521914	0.863126897	0.962016892	-0.259916891	0.307478812	-0.845316427	0.407462713	0.920154809	-0.332902546	0.327032733	-1.017948702	0.320287415	0.950910497	0.307790077	0.323296727	0.95203586	0.351908923	0.686994717	0.316666667	chr1	158978763	158978764
11	16	3	0.633333333	0.366666667	AIM2	rs856141	0.87319604	0.378850951	2.304853764	0.031480511	0.296321316	-0.635178688	0.273946275	-2.318625023	0.030583816	0.437023439	0.428463198	0.35026778	1.223244681	0.23478701	0.853124943	-0.083006092	0.400375644	-0.207320534	0.837756751	0.962016892	0.325576529	0.38134552	0.85375732	0.402873508	0.920154809	0.325106742	0.409520845	0.793871047	0.436149886	0.950910497	0.340105624	0.40288119	0.844183428	0.408081246	0.687089875	0.366666667	chr1	158985537	158985538
12	18	0	0.7	0.3	AIM2	rs1361567	1.128588594	0.487890018	2.313202879	0.030934028	0.296321316	-0.869595631	0.347195215	-2.504630232	0.02057138	0.437023439	0.236065365	0.464367628	0.50835879	0.616500633	0.889609413	0.204389845	0.514585967	0.397192807	0.695233391	0.962016892	0.229542181	0.497402954	0.461481339	0.64919777	0.920154809	0.119635585	0.534997807	0.223618832	0.825214966	0.962854036	0.341647208	0.522662511	0.653666947	0.520420444	0.749758267	0.3	chr1	158986621	158986622
11	16	3	0.633333333	0.366666667	AIM2	rs856142	0.87319604	0.378850951	2.304853764	0.031480511	0.296321316	-0.635178688	0.273946275	-2.318625023	0.030583816	0.437023439	0.428463198	0.35026778	1.223244681	0.23478701	0.853124943	-0.083006092	0.400375644	-0.207320534	0.837756751	0.962016892	0.325576529	0.38134552	0.85375732	0.402873508	0.920154809	0.325106742	0.409520845	0.793871047	0.436149886	0.950910497	0.340105624	0.40288119	0.844183428	0.408081246	0.687089875	0.366666667	chr1	158987912	158987913
10	17	1	0.616666667	0.316666667	AIM2	rs4657618	0.876909165	0.552126472	1.588239669	0.128734386	0.390800816	-0.777517347	0.391536036	-1.985812993	0.061675966	0.748922439	0.054252125	0.513779415	0.105594198	0.917011177	0.963215544	0.392235648	0.554464136	0.707413919	0.487896375	0.962016892	0.295263183	0.563056589	0.524393442	0.606069458	0.920154809	0.406817692	0.573361598	0.709530763	0.486612046	0.950910497	0.258323745	0.593933507	0.434937146	0.668508125	0.800326628	0.316666667	chr1	159002699	159002700
17	12	1	0.766666667	0.233333333	AIM2	rs9887904	-0.125744006	0.483621595	-0.260004945	0.797392171	0.891820191	0.186134002	0.348331503	0.534358794	0.598705604	0.901243799	-0.48676058	0.40025119	-1.216137746	0.237426274	0.853124943	0.056962919	0.457632152	0.124473157	0.902124452	0.962016892	0.125460771	0.442244374	0.28369105	0.77942525	0.920154809	0.550211929	0.459313175	1.197901472	0.244301333	0.950910497	-0.754584588	0.438009393	-1.722758919	0.099628087	0.537295311	0.233333333	chr1	159008805	159008806
16	11	3	0.716666667	0.283333333	AIM2	rs2276404	-0.182138778	0.326531828	-0.557797931	0.582880498	0.725290478	-0.089472235	0.237343053	-0.376974317	0.709975169	0.951744282	-0.055292575	0.280948586	-0.196806738	0.845871034	0.957722745	-0.089691161	0.310262919	-0.28908115	0.775353824	0.962016892	-0.116976407	0.299805802	-0.390173927	0.700337393	0.920154809	0.173296835	0.320161401	0.541279599	0.594011246	0.950910497	0.242691056	0.31331947	0.774580194	0.447221821	0.691004681	0.283333333	chr1	159010159	159010160
17	8	5	0.7	0.3	AIM2	rs856064	-0.340480031	0.412116088	-0.826175053	0.417992879	0.641618189	-0.087761629	0.302565116	-0.290058648	0.774616173	0.951744282	-0.246473835	0.353928359	-0.696394705	0.493818374	0.870273256	-0.172600512	0.393969548	-0.438106227	0.665782709	0.962016892	0.115900608	0.382213341	0.303235381	0.764694162	0.920154809	0.16959053	0.408743469	0.414907009	0.682418121	0.950910497	-0.797486452	0.365183915	-2.183794024	0.040465155	0.491362599	0.3	chr1	159013494	159013495
10	11	9	0.516666667	0.483333333	AIM2	rs856042	0.178511051	0.293060819	0.609126295	0.548974481	0.717889705	-0.143762327	0.211722396	-0.679013323	0.504544919	0.901243799	0.008584816	0.252729973	0.033968334	0.973223205	0.973223205	0.118715669	0.278201305	0.42672578	0.673921896	0.962016892	0.008625641	0.270420551	0.031897135	0.974855305	0.989029275	0.263359056	0.283990648	0.927351157	0.364280668	0.950910497	0.365012107	0.274259593	1.330900056	0.19749246	0.622784123	0.483333333	chr1	159016434	159016435
9	12	9	0.5	0.5	AIM2	rs866484	0.319555591	0.307268833	1.039986997	0.310172363	0.596535363	-0.208697549	0.223518392	-0.93369296	0.361074678	0.901243799	-0.049335481	0.269143872	-0.183305235	0.856316807	0.957722745	0.07604115	0.297318288	0.25575672	0.800627172	0.962016892	-0.004010415	0.288211424	-0.013914838	0.989029275	0.989029275	0.210523951	0.3053672	0.689412456	0.498111526	0.950910497	0.404247153	0.291311615	1.387679492	0.179784555	0.622784123	0.5	chr1	159016686	159016687
15	10	5	0.666666667	0.333333333	AIM2	rs856043	-0.497429774	0.450782748	-1.103480059	0.282303693	0.571328903	-0.00577234	0.33568015	-0.017195954	0.986442622	0.986442622	-0.281889423	0.391580571	-0.719875919	0.479537537	0.870273256	-0.124509824	0.437364523	-0.284682039	0.778676213	0.962016892	0.085381059	0.423717841	0.201504516	0.842243182	0.931482813	0.267872993	0.450652894	0.594410901	0.558587603	0.950910497	-0.766380728	0.415518957	-1.844394138	0.079280035	0.537295311	0.333333333	chr1	159017450	159017451
18	8	4	0.733333333	0.266666667	AIM2	rs856046	-0.433034553	0.485797809	-0.891388443	0.382820682	0.625764577	-0.216011051	0.355181735	-0.608170493	0.549596209	0.901243799	-0.337586207	0.416622432	-0.810292919	0.426859383	0.853124943	-0.165697434	0.466328074	-0.355323737	0.725891123	0.962016892	-0.00867684	0.452694917	-0.019167081	0.984888765	0.989029275	0.404945865	0.476923656	0.849079009	0.405412929	0.950910497	-0.178645344	0.476493107	-0.374916954	0.71148191	0.817242734	0.266666667	chr1	159018150	159018151
11	10	9	0.533333333	0.466666667	AIM2	rs1057024	-0.406026573	0.336261489	-1.207472715	0.240674499	0.571328903	0.02914197	0.251672736	0.115793114	0.90891665	0.986442622	-0.250434535	0.292210252	-0.857035418	0.401100239	0.853124943	-0.153199696	0.32693945	-0.468587368	0.644192196	0.962016892	-0.095517922	0.317400649	-0.300938017	0.76642114	0.920154809	0.115120437	0.339882086	0.338706987	0.738193746	0.962854036	-0.429031877	0.322611598	-1.329871213	0.197825545	0.622784123	0.466666667	chr1	159020456	159020457
13	10	7	0.6	0.4	AIM2	rs856049	-0.201025331	0.366135967	-0.549045571	0.588765212	0.725290478	-0.024428922	0.266914755	-0.091523309	0.927944222	0.986442622	-0.287336683	0.30894411	-0.930060402	0.362908727	0.853124943	-0.046806104	0.348356426	-0.134362682	0.894395212	0.962016892	-0.007654441	0.337303884	-0.022693011	0.9821094	0.989029275	-0.075910452	0.361026479	-0.210262836	0.835489226	0.962854036	-0.606860165	0.330693263	-1.835114997	0.080693888	0.537295311	0.4	chr1	159020621	159020622
12	12	5	0.6	0.366666667	AIM2	rs1101993	-0.57590195	0.45827103	-1.256684172	0.223347866	0.571328903	-0.262627591	0.331019505	-0.793390079	0.436862671	0.901243799	-0.407987725	0.3914837	-1.04215763	0.30977316	0.853124943	-0.060943169	0.430936778	-0.14142021	0.888952781	0.962016892	-0.056575605	0.43257962	-0.13078657	0.897250751	0.965396378	0.596798402	0.442013022	1.35018285	0.192040081	0.950910497	-1.041172188	0.390301812	-2.667607878	0.014788168	0.315078495	0.366666667	chr1	159027104	159027105
11	9	10	0.516666667	0.483333333	AIM2	rs12094741	0.374566267	0.331554485	1.129727646	0.271330482	0.571328903	0.304937481	0.238099044	1.28071695	0.214257781	0.901243799	0.295675921	0.284707534	1.038525101	0.310836258	0.853124943	0.101004613	0.321976754	0.313701569	0.756842505	0.962016892	0.322104335	0.304349279	1.058337763	0.301924069	0.920154809	-0.17457612	0.332501101	-0.525039223	0.605055412	0.950910497	0.757727965	0.285443792	2.654561029	0.014827223	0.315078495	0.483333333	chr1	159028874	159028875
15	10	5	0.666666667	0.333333333	AIM2	rs856054	0.072368862	0.476393722	0.151909773	0.88070807	0.930003384	-0.098550282	0.344414467	-0.286138624	0.777575656	0.951744282	-0.062890922	0.407254472	-0.154426597	0.878747914	0.963215544	0.002868244	0.45048173	0.006367058	0.994979955	0.994979955	0.080725803	0.435651378	0.185299087	0.854772464	0.931482813	-0.05813614	0.466984758	-0.124492585	0.902109258	0.962854036	-0.400103198	0.452104248	-0.884979958	0.386188568	0.687089875	0.333333333	chr1	159031730	159031731
7	13	10	0.45	0.55	AIM2	rs861318	0.390864336	0.400656012	0.975560891	0.340386932	0.602768525	0.29792489	0.28935005	1.02963483	0.314895272	0.901243799	0.325522936	0.342909998	0.949295554	0.353268102	0.853124943	0.059669607	0.386922144	0.154216056	0.878911857	0.962016892	0.269049901	0.370073358	0.727017752	0.475242378	0.920154809	0.310558771	0.395710281	0.784813502	0.441327208	0.950910497	0.679164656	0.366912259	1.851027428	0.078282612	0.537295311	0.45	chr1	159032431	159032432
6	14	9	0.433333333	0.533333333	AIM2	rs1057027	0.507343555	0.435425313	1.165167802	0.257660382	0.571328903	0.557562594	0.317124947	1.75817954	0.094011764	0.800978009	0.415073022	0.389984923	1.064330946	0.299860715	0.853124943	0.148564165	0.41335984	0.359406383	0.723057924	0.962016892	0.572068795	0.411035292	1.391775368	0.179276779	0.920154809	0.049972169	0.44958723	0.11115122	0.912604336	0.962854036	0.541562248	0.437888363	1.236758713	0.23050324	0.675612944	0.433333333	chr1	159032586	159032587
14	10	6	0.633333333	0.366666667	AIM2	rs1772407	-0.022074011	0.360488	-0.061233692	0.951752141	0.958064307	-0.221011072	0.256512044	-0.86160115	0.398638824	0.901243799	-0.379172328	0.296888944	-1.277152065	0.215489473	0.853124943	-0.223758023	0.337207113	-0.663562583	0.514189672	0.962016892	-0.262291183	0.324770857	-0.807619212	0.428363522	0.920154809	0.159737003	0.351612473	0.454298455	0.654274811	0.950910497	-0.285354213	0.342656933	-0.832769414	0.414345871	0.687089875	0.366666667	chr1	159036133	159036134
14	10	6	0.633333333	0.366666667	AIM2	rs1633266	-0.022074011	0.360488	-0.061233692	0.951752141	0.958064307	-0.221011072	0.256512044	-0.86160115	0.398638824	0.901243799	-0.379172328	0.296888944	-1.277152065	0.215489473	0.853124943	-0.223758023	0.337207113	-0.663562583	0.514189672	0.962016892	-0.262291183	0.324770857	-0.807619212	0.428363522	0.920154809	0.159737003	0.351612473	0.454298455	0.654274811	0.950910497	-0.285354213	0.342656933	-0.832769414	0.414345871	0.687089875	0.366666667	chr1	159036186	159036187
20	7	3	0.783333333	0.216666667	AIM2	rs3754460	0.346133532	0.368343708	0.939702577	0.358054188	0.619916088	0.080549319	0.271651454	0.296517165	0.769747888	0.951744282	-0.195666184	0.318595508	-0.614152364	0.545711267	0.889609413	-0.23601956	0.35160952	-0.67125475	0.509375197	0.962016892	0.148943164	0.342404096	0.434992356	0.66800558	0.920154809	0.223383377	0.365277322	0.61154461	0.547403082	0.950910497	0.09394186	0.362651806	0.259041479	0.79812552	0.87049638	0.216666667	chr1	159037055	159037056
16	9	5	0.683333333	0.316666667	AIM2	rs2570916	-0.025909503	0.486891762	-0.053214093	0.958064307	0.958064307	-0.279009668	0.347222199	-0.803547899	0.430660253	0.901243799	-0.032987285	0.416202375	-0.0792578	0.937577989	0.963215544	0.025043225	0.460155019	0.054423453	0.957112237	0.980175183	-0.142654779	0.44431165	-0.321069184	0.751331421	0.920154809	0.2528484	0.474021159	0.533411633	0.599349462	0.950910497	-0.027823579	0.470338662	-0.059156479	0.953386805	0.964736648	0.316666667	chr1	159042855	159042856
19	8	3	0.766666667	0.233333333	AIM2	rs3737522	0.373735617	0.36893179	1.013020907	0.322580473	0.596535363	0.065151681	0.273174902	0.238498049	0.813806735	0.958146875	-0.180286087	0.320603822	-0.562332931	0.579842974	0.889609413	-0.234771349	0.353397277	-0.664326989	0.513710102	0.962016892	0.165111778	0.343734251	0.48034718	0.635946429	0.920154809	0.214922374	0.367327429	0.585097539	0.564716792	0.950910497	0.140960429	0.36370039	0.387572939	0.702232493	0.817242734	0.233333333	chr1	159051654	159051655
12	16	2	0.666666667	0.333333333	AIM2	rs855865	-0.236601872	0.409752424	-0.577426413	0.569791158	0.725290478	-0.493160519	0.278956506	-1.767876027	0.091609528	0.800978009	-0.366154189	0.343901067	-1.064707918	0.299097739	0.853124943	-0.614946892	0.366521733	-1.677791072	0.108210032	0.962016892	-0.511602611	0.360900435	-1.417572721	0.170983162	0.920154809	0.709201104	0.374008158	1.896218273	0.071774593	0.950910497	0.049669343	0.398810849	0.124543611	0.902069352	0.929637548	0.333333333	chr1	159058587	159058588
10	15	5	0.583333333	0.416666667	AIM2	rs855873	-0.276105249	0.400701203	-0.689055204	0.49833176	0.668684513	0.38114777	0.281319928	1.354855211	0.189860904	0.901243799	0.174534201	0.344304209	0.50691858	0.617493592	0.889609413	0.041640357	0.382847951	0.108764739	0.91442167	0.962016892	-0.077953502	0.370260172	-0.210537097	0.835277938	0.931482813	-0.470002139	0.38365868	-1.225052796	0.234119108	0.950910497	0.254459457	0.38747745	0.656707783	0.518501353	0.749758267	0.416666667	chr1	159077921	159077922
8	14	8	0.5	0.5	AIM2	rs2518562	-0.283769072	0.35876564	-0.790959447	0.437810058	0.641618189	0.270485917	0.256882909	1.052954121	0.304327525	0.901243799	0.123946207	0.310060989	0.399747828	0.693379083	0.911417116	0.04169274	0.343958981	0.12121428	0.904673675	0.962016892	-0.166802046	0.331028241	-0.503890683	0.619583636	0.920154809	-0.322649148	0.349800103	-0.922381512	0.366806288	0.950910497	0.221019304	0.348375827	0.634427784	0.532652881	0.754591582	0.5	chr1	159085865	159085866
17	12	1	0.766666667	0.233333333	AIM2	rs2852721	-0.266221133	0.575565288	-0.462538549	0.648451973	0.76959654	0.91522914	0.36812272	2.486206612	0.021406144	0.437023439	0.903747133	0.453518235	1.992747068	0.059445544	0.853124943	0.243941028	0.544127053	0.4483163	0.658516296	0.962016892	-0.167023372	0.527900793	-0.316391592	0.754828773	0.920154809	-0.391909871	0.560474837	-0.699246148	0.492071243	0.950910497	0.824433009	0.529080655	1.558236919	0.134120798	0.570013391	0.233333333	chr1	159098273	159098274
18	9	3	0.75	0.25	AIM2	rs1894043	0.352438412	0.481813756	0.731482669	0.472568681	0.668684513	-0.305289046	0.346896594	-0.88005778	0.388788483	0.901243799	0.105564462	0.416473258	0.253472365	0.802368219	0.947240258	0.098457361	0.460621091	0.213749137	0.83280436	0.962016892	-0.097651699	0.445796232	-0.219050078	0.828726022	0.931482813	-0.083172467	0.477846053	-0.174057035	0.863487647	0.962854036	0.353736392	0.464969054	0.760774053	0.455250143	0.691004681	0.25	chr1	159099420	159099421
7	13	10	0.45	0.55	AIM2	rs202189355	-0.712141352	0.347060526	-2.051922647	0.052853625	0.296604092	0.24980545	0.269849704	0.925720676	0.365108006	0.901243799	0.127871302	0.323882356	0.394807867	0.69696603	0.911417116	-0.044310142	0.359253627	-0.123339442	0.903011168	0.962016892	-0.127598702	0.346719838	-0.368016732	0.716544192	0.920154809	0.126437421	0.371663828	0.340192968	0.737090571	0.962854036	-0.088699964	0.366831608	-0.241800223	0.811280522	0.872896764	0.45	NA	NA	NA
7	13	9	0.45	0.516666667	AIM2	rs2518565	-0.674118863	0.354321689	-1.902561665	0.071595728	0.296604092	0.27355365	0.276875572	0.988002111	0.334954667	0.901243799	0.170065879	0.328714495	0.517366536	0.61057537	0.889609413	-0.006508361	0.367172265	-0.017725633	0.986033374	0.994979955	-0.110630034	0.3579628	-0.309054555	0.760476527	0.920154809	0.075208294	0.37629518	0.199865154	0.843604218	0.962854036	-0.043788184	0.373184548	-0.117336542	0.907763723	0.929637548	0.45	chr1	159100322	159100323
7	14	9	0.466666667	0.533333333	AIM2	rs2852723	-0.479179019	0.369069379	-1.298344015	0.208247424	0.55315722	0.40275265	0.263439293	1.528825277	0.141231732	0.883999206	0.226382758	0.324188499	0.698305951	0.492646925	0.870273256	-0.150340709	0.361045504	-0.416403769	0.681339716	0.962016892	-0.012111041	0.350874203	-0.03451676	0.972791066	0.989029275	-0.254271343	0.371835207	-0.683828046	0.501560473	0.950910497	-0.175950292	0.368566362	-0.477391075	0.638014702	0.800326628	0.466666667	chr1	159103934	159103935
19	8	3	0.766666667	0.233333333	AIM2	rs2188118	-0.800154835	0.724738912	-1.104059437	0.282058039	0.571328903	-0.282276092	0.536177175	-0.526460478	0.60408496	0.901243799	-0.61415918	0.623045105	-0.98573791	0.33548367	0.853124943	-0.206468404	0.70309968	-0.293654527	0.771904492	0.962016892	-1.36274171	0.61364557	-2.22073095	0.037502645	0.637544973	-1.058885252	0.693119421	-1.527709684	0.14150746	0.950910497	-0.317882372	0.716794444	-0.44347773	0.661955606	0.800326628	0.233333333	chr1	159105905	159105906
16	9	5	0.683333333	0.316666667	AIM2	rs12047287	0.411255021	0.357170765	1.151424083	0.262499139	0.571328903	0.042155295	0.26646044	0.158204704	0.875806945	0.986442622	0.296296412	0.308120015	0.961626633	0.34717995	0.853124943	0.179725443	0.345834071	0.519686921	0.608716742	0.962016892	0.32913268	0.329121708	1.000033338	0.328678927	0.920154809	-0.365325858	0.352019969	-1.037798677	0.311166525	0.950910497	0.662993173	0.325011305	2.039908038	0.054136526	0.537295311	0.316666667	chr1	159107330	159107331
19	8	3	0.766666667	0.233333333	AIM2	rs16841691	0.443356657	0.444440738	0.997560797	0.329848965	0.596535363	0.216743014	0.325883796	0.665092947	0.513229809	0.901243799	0.167887222	0.387114136	0.433689205	0.668936778	0.902533749	0.135281403	0.428858521	0.315445296	0.75553696	0.962016892	0.52973737	0.399679419	1.325405675	0.199276362	0.920154809	-0.318116856	0.440347198	-0.722422801	0.478003219	0.950910497	0.505722437	0.425308036	1.189073317	0.247682939	0.679130638	0.233333333	chr1	159110452	159110453
19	8	3	0.766666667	0.233333333	AIM2	rs2852727	-0.800154835	0.724738912	-1.104059437	0.282058039	0.571328903	-0.282276092	0.536177175	-0.526460478	0.60408496	0.901243799	-0.61415918	0.623045105	-0.98573791	0.33548367	0.853124943	-0.206468404	0.70309968	-0.293654527	0.771904492	0.962016892	-1.36274171	0.61364557	-2.22073095	0.037502645	0.637544973	-1.058885252	0.693119421	-1.527709684	0.14150746	0.950910497	-0.317882372	0.716794444	-0.44347773	0.661955606	0.800326628	0.233333333	chr1	159117195	159117196
19	8	3	0.766666667	0.233333333	AIM2	rs16841729	0.443356657	0.444440738	0.997560797	0.329848965	0.596535363	0.216743014	0.325883796	0.665092947	0.513229809	0.901243799	0.167887222	0.387114136	0.433689205	0.668936778	0.902533749	0.135281403	0.428858521	0.315445296	0.75553696	0.962016892	0.52973737	0.399679419	1.325405675	0.199276362	0.920154809	-0.318116856	0.440347198	-0.722422801	0.478003219	0.950910497	0.505722437	0.425308036	1.189073317	0.247682939	0.679130638	0.233333333	chr1	159121307	159121308
4	14	11	0.366666667	0.6	AIM2	rs2518570	0.879738212	0.461368994	1.906799597	0.071015582	0.296604092	-0.133251841	0.378653924	-0.351909309	0.728587024	0.951744282	0.657990944	0.421926144	1.559493181	0.134564022	0.853124943	0.848602215	0.421500277	2.013289815	0.05773944	0.962016892	0.481151069	0.467623896	1.028927463	0.315797488	0.920154809	0.107461668	0.500717566	0.214615335	0.832240378	0.962854036	0.244237727	0.503466047	0.485112607	0.632867676	0.800326628	0.366666667	chr1	159127111	159127112
18	10	2	0.766666667	0.233333333	AIM2	rs16841735	0.062026342	0.419066613	0.148010699	0.883746295	0.930003384	-0.145698246	0.301881106	-0.482634531	0.634348144	0.901243799	-0.242356623	0.354517585	-0.683623698	0.501686936	0.870273256	-0.036199887	0.39618337	-0.091371547	0.928063355	0.962016892	0.19678224	0.381117999	0.516328906	0.611019237	0.920154809	0.06758881	0.410665237	0.164583715	0.870845564	0.962854036	-1.076350567	0.329979996	-3.261866115	0.003726977	0.288208718	0.233333333	chr1	159128664	159128665
12	12	6	0.6	0.4	AIM2	rs2814779	0.456927176	0.341640743	1.337449307	0.195382467	0.53572612	0.021121387	0.257615982	0.081987876	0.935432787	0.986442622	0.4583437	0.287338318	1.595136019	0.125622187	0.853124943	0.338557307	0.328137588	1.031754116	0.313924296	0.962016892	0.062281111	0.325260248	0.191480855	0.84998818	0.931482813	0.065692315	0.3485072	0.188496292	0.852297309	0.962854036	0.863454281	0.287568709	3.002601649	0.006781382	0.288208718	0.4	chr1	159128922	159128923
18	8	3	0.733333333	0.233333333	AIM2	rs1103577	-0.657227342	0.719394569	-0.913583964	0.37181817	0.619916088	-0.328580192	0.551167835	-0.596152698	0.557760869	0.901243799	-0.688498905	0.63578193	-1.082916754	0.291729088	0.853124943	-0.394882374	0.670914705	-0.588573139	0.562736467	0.962016892	-1.444428338	0.623806819	-2.315505848	0.031323097	0.637544973	-0.957998258	0.701907837	-1.36484907	0.187459689	0.950910497	-0.381823344	0.736439356	-0.518472214	0.609817859	0.800326628	0.233333333	chr1	159130524	159130525
14	11	5	0.65	0.35	AIM2	rs863027	-0.494427173	0.350334562	-1.411300016	0.17280078	0.48960221	-0.302695059	0.257036484	-1.17763461	0.252116618	0.901243799	-0.476124177	0.295652277	-1.610419446	0.122236245	0.853124943	0.269006938	0.341434124	0.787873616	0.439573825	0.962016892	-0.210874077	0.332139263	-0.634896566	0.532352979	0.920154809	0.531645241	0.340020229	1.563569445	0.132863859	0.950910497	-0.528299583	0.334824042	-1.577842438	0.12954761	0.570013391	0.35	chr1	159134197	159134198
18	12	0	0.8	0.2	AIM2	rs11582615	1.117740898	0.515668702	2.167556213	0.041833597	0.296321316	-0.009104799	0.412981062	-0.02204653	0.982618981	0.986442622	0.402749434	0.47967957	0.839621822	0.410577609	0.853124943	0.080720144	0.538833358	0.149805395	0.882347606	0.962016892	0.563288595	0.507113609	1.110773967	0.279222434	0.920154809	-0.459924419	0.549994847	-0.836234052	0.412437869	0.950910497	0.939133867	0.511534813	1.835913888	0.080571304	0.537295311	0.2	chr1	159134553	159134554
10	15	5	0.583333333	0.416666667	AIM2	rs863035	0.331221346	0.410900772	0.806085968	0.429227565	0.641618189	-0.421336599	0.287714081	-1.464428148	0.157887658	0.883999206	-0.204056179	0.353875512	-0.576632664	0.570317544	0.889609413	0.149790316	0.392943091	0.381201044	0.706883483	0.962016892	0.499187606	0.365753876	1.364818362	0.186756268	0.920154809	0.27409666	0.404497221	0.677623099	0.505408526	0.950910497	-0.190959432	0.400871626	-0.476360559	0.638736427	0.800326628	0.416666667	chr1	159146890	159146891
6	16	7	0.466666667	0.5	AIM2	rs3026943	-0.300192289	0.347306858	-0.864343108	0.397647925	0.637737238	-0.227775727	0.241363672	-0.943703441	0.356582732	0.901243799	-0.106714891	0.302167239	-0.353164992	0.727659886	0.916286061	-0.085372954	0.331301579	-0.257689549	0.799279374	0.962016892	-0.131045284	0.32228127	-0.406617748	0.688607118	0.920154809	-0.055365287	0.33507501	-0.165232515	0.870419701	0.962854036	0.106383752	0.333340237	0.319144646	0.752926166	0.842088476	0.466666667	chr1	159162135	159162136
9	17	4	0.583333333	0.416666667	AIM2	rs2814774	0.553615636	0.3325123	1.664947838	0.110773493	0.359098137	-0.106009682	0.255078915	-0.415595627	0.68192189	0.94513787	-0.159889564	0.30042066	-0.532218936	0.600160708	0.889609413	-0.265151477	0.329307871	-0.805178074	0.429739711	0.962016892	0.37346258	0.313179207	1.192488426	0.246370642	0.920154809	-0.231733089	0.343021331	-0.675564659	0.506688761	0.950910497	-0.141193542	0.340364609	-0.414830269	0.682473431	0.8056978	0.416666667	chr1	159165562	159165563
19	10	1	0.8	0.2	AIM2	rs965358	0.781215203	0.422872691	1.847400456	0.078826621	0.296604092	-0.240361138	0.325895401	-0.737540749	0.468955203	0.901243799	-0.182732006	0.387732995	-0.471283094	0.642297796	0.902533749	-0.746258312	0.398949825	-1.870556809	0.075409392	0.962016892	0.147183248	0.415821798	0.35395751	0.72689984	0.920154809	-0.035127582	0.446790627	-0.07862202	0.938077633	0.962854036	0.366297203	0.433134275	0.845689719	0.407259055	0.687089875	0.2	chr1	159170558	159170559
9	16	5	0.566666667	0.433333333	AIM2	rs876694	-0.636520674	0.289477763	-2.198858619	0.039232098	0.296321316	0.166922205	0.229579326	0.727078556	0.475205908	0.901243799	0.262166524	0.268456104	0.976571291	0.339897932	0.853124943	0.313270551	0.295646344	1.059612463	0.301356985	0.962016892	-0.301967011	0.286209023	-1.055057623	0.303386827	0.920154809	-0.262751987	0.309411428	-0.849199362	0.405347472	0.950910497	0.302370182	0.303066834	0.997701323	0.329782389	0.686994717	0.433333333	chr1	159176517	159176518
12	13	5	0.616666667	0.383333333	AIM2	rs1474747	0.830111049	0.28309354	2.93228538	0.007959926	0.135318746	-0.098220893	0.242372855	-0.405247087	0.689394682	0.94513787	-0.290205501	0.280251094	-1.035519601	0.312204311	0.853124943	-0.438199914	0.302898472	-1.446689085	0.162746513	0.962016892	0.14780676	0.30573104	0.483453559	0.633776292	0.920154809	-0.183457483	0.326949386	-0.561118909	0.58065534	0.950910497	-0.295574467	0.318196152	-0.928906481	0.363492639	0.686994717	0.383333333	chr1	159178722	159178723
10	17	3	0.616666667	0.383333333	AIM2	rs2814773	-0.620207295	0.337183763	-1.839374735	0.080042132	0.296604092	0.010052384	0.263032843	0.03821722	0.969875476	0.986442622	0.267143326	0.305087297	0.875629137	0.391137458	0.853124943	0.435274519	0.329982507	1.319083618	0.201344589	0.962016892	-0.25209994	0.327762931	-0.769153299	0.450367236	0.920154809	-0.371504306	0.346740543	-1.071418712	0.296140812	0.950910497	0.377240274	0.341194524	1.105645747	0.281386243	0.68336659	0.383333333	chr1	159179690	159179691
10	17	3	0.616666667	0.383333333	AIM2	rs2852714	-0.620207295	0.337183763	-1.839374735	0.080042132	0.296604092	0.010052384	0.263032843	0.03821722	0.969875476	0.986442622	0.267143326	0.305087297	0.875629137	0.391137458	0.853124943	0.435274519	0.329982507	1.319083618	0.201344589	0.962016892	-0.25209994	0.327762931	-0.769153299	0.450367236	0.920154809	-0.371504306	0.346740543	-1.071418712	0.296140812	0.950910497	0.377240274	0.341194524	1.105645747	0.281386243	0.68336659	0.383333333	chr1	159179724	159179725
10	17	3	0.616666667	0.383333333	AIM2	rs28561897	-0.620207295	0.337183763	-1.839374735	0.080042132	0.296604092	0.010052384	0.263032843	0.03821722	0.969875476	0.986442622	0.267143326	0.305087297	0.875629137	0.391137458	0.853124943	0.435274519	0.329982507	1.319083618	0.201344589	0.962016892	-0.25209994	0.327762931	-0.769153299	0.450367236	0.920154809	-0.371504306	0.346740543	-1.071418712	0.296140812	0.950910497	0.377240274	0.341194524	1.105645747	0.281386243	0.68336659	0.383333333	NA	NA	NA
15	12	3	0.7	0.3	AIM2	rs2852716	0.31859913	0.398289942	0.79991759	0.432714653	0.641618189	-0.249290753	0.287611405	-0.866762404	0.395868133	0.901243799	-0.269413314	0.340604005	-0.790986923	0.437794373	0.853124943	-0.475286586	0.367766451	-1.292359822	0.210273013	0.962016892	0.250856347	0.365759827	0.685849919	0.500310195	0.920154809	0.368382751	0.388015845	0.949401309	0.353215582	0.950910497	0.131398421	0.389519004	0.337335072	0.739212753	0.837774454	0.3	chr1	159183689	159183690
9	14	7	0.533333333	0.466666667	AIM2	rs862988	-0.247398516	0.354084634	-0.698698819	0.492406325	0.668684513	0.295210711	0.251180517	1.175293031	0.253031498	0.901243799	0.277056183	0.300171842	0.922991912	0.366495447	0.853124943	-0.101353865	0.337785777	-0.300053679	0.767086249	0.962016892	0.274812976	0.322097135	0.853199072	0.403175991	0.920154809	0.148473106	0.349540849	0.424766108	0.675327613	0.950910497	0.314864585	0.339114346	0.928490904	0.363703085	0.686994717	0.466666667	chr1	159191089	159191090
11	14	5	0.6	0.4	AIM2	rs2746041	0.194325319	0.380392127	0.510855259	0.614781213	0.746520044	-0.389402408	0.263748539	-1.476415413	0.154671468	0.883999206	-0.469208816	0.310773378	-1.509810197	0.145992409	0.853124943	0.037466312	0.361639255	0.10360134	0.918468759	0.962016892	-0.429719439	0.337316987	-1.273933589	0.216606171	0.920154809	-0.158521282	0.373523008	-0.424394961	0.675593982	0.950910497	-0.336961492	0.362356476	-0.929917124	0.362981195	0.686994717	0.4	chr1	159191130	159191131
11	16	3	0.633333333	0.366666667	AIM2	rs862989	0.054466504	0.404057492	0.134798896	0.894054527	0.930003384	-0.142032797	0.291007008	-0.488073459	0.630555045	0.901243799	-0.034170025	0.345491722	-0.098902588	0.922153631	0.963215544	-0.131225919	0.380961071	-0.344460179	0.733925882	0.962016892	-0.791811243	0.326905512	-2.422140996	0.024561209	0.637544973	-0.205567626	0.393629268	-0.522236639	0.606971245	0.950910497	0.206344296	0.387890811	0.531964899	0.600333567	0.800326628	0.366666667	chr1	159191488	159191489
11	14	5	0.6	0.4	AIM2	rs862991	-0.077306547	0.324993076	-0.237871366	0.814286393	0.898887576	-0.136058437	0.23372443	-0.582131859	0.56667579	0.901243799	-0.425377226	0.262263244	-1.62194755	0.119733163	0.853124943	-0.189140027	0.304779175	-0.620580547	0.541552811	0.962016892	0.218326744	0.293841388	0.743008826	0.465707769	0.920154809	-0.27799485	0.313123498	-0.887812163	0.384697757	0.950910497	-0.429463617	0.300078008	-1.431173245	0.167094941	0.622784123	0.4	chr1	159194573	159194574
16	13	1	0.75	0.25	AIM2	rs862994	0.051542276	0.394059018	0.130798366	0.897179735	0.930003384	-0.0449161	0.285235573	-0.157470192	0.876378564	0.986442622	-0.506870237	0.318344473	-1.592206809	0.126280007	0.853124943	-0.386752175	0.362888125	-1.065761451	0.298632135	0.962016892	0.37604151	0.351140578	1.070914424	0.296362281	0.920154809	-0.332108798	0.379506028	-0.875108098	0.391414426	0.950910497	-0.811106314	0.337191278	-2.405478337	0.025449889	0.370698357	0.25	chr1	159195545	159195546
15	11	4	0.683333333	0.316666667	AIM2	rs2814776	1.266422916	0.349225508	3.626375758	0.001581591	0.067217629	0.153925648	0.32066211	0.480024436	0.636172093	0.901243799	-0.015924936	0.380702027	-0.041830448	0.967029033	0.973223205	0.050689826	0.420744585	0.120476478	0.905250961	0.962016892	0.449762645	0.395366156	1.137585093	0.268107268	0.920154809	0.072038073	0.436186292	0.165154371	0.87040199	0.962854036	-0.330739663	0.424112931	-0.779838668	0.444186842	0.691004681	0.316666667	chr1	159201361	159201362
16	11	3	0.716666667	0.283333333	AIM2	rs863004	-0.672985167	0.37816246	-1.779619182	0.089615915	0.317389698	0.285153014	0.287031453	0.993455633	0.331797965	0.901243799	-0.418809898	0.334548795	-1.251864913	0.224383825	0.853124943	-0.081333451	0.382990309	-0.212364253	0.833870637	0.962016892	0.150577804	0.369624318	0.407380675	0.687851301	0.920154809	-0.476644407	0.383747011	-1.242079789	0.227900182	0.950910497	-0.560958481	0.372282615	-1.506808159	0.146755919	0.594012054	0.283333333	chr1	159207040	159207041
9	17	4	0.583333333	0.416666667	AIM2	rs863006	-0.758247407	0.412547633	-1.837963296	0.080257578	0.296604092	0.38191394	0.310821062	1.22872606	0.232766685	0.901243799	0.166409958	0.378250946	0.439945914	0.664470905	0.902533749	0.045211119	0.419969488	0.107653343	0.915292588	0.962016892	0.230261408	0.403470493	0.570701977	0.574258414	0.920154809	0.021745664	0.435609236	0.049920116	0.960657813	0.972094216	-0.436278419	0.418700437	-1.041982238	0.30926788	0.686994717	0.416666667	chr1	159207957	159207958
14	12	4	0.666666667	0.333333333	AIM2	rs11265143	0.955657204	0.319138638	2.994489201	0.006908263	0.135318746	-0.306523551	0.267774595	-1.144707363	0.265210092	0.901243799	-0.377834927	0.315309169	-1.19829984	0.244149562	0.853124943	0.036214518	0.360213277	0.100536322	0.92087221	0.962016892	-0.110982786	0.347880898	-0.319025238	0.752858974	0.920154809	-0.344294619	0.366005011	-0.940682801	0.35756314	0.950910497	-0.475645835	0.353349284	-1.34610669	0.192620545	0.622784123	0.333333333	chr1	159209590	159209591
8	19	3	0.583333333	0.416666667	AIM2	rs863007	-1.745235945	0.380199291	-4.590318779	1.59E-04	0.01347307	0.39321285	0.380029935	1.034689147	0.31258307	0.901243799	0.153155053	0.458830142	0.333794664	0.741844702	0.916286061	0.07250213	0.508342069	0.14262469	0.887946175	0.962016892	-0.155331764	0.491077951	-0.316307754	0.754891506	0.920154809	0.174215832	0.526041976	0.331182378	0.743788763	0.962854036	-0.092942963	0.519454585	-0.178924136	0.859712264	0.902167191	0.416666667	chr1	159211806	159211807
12	15	3	0.65	0.35	AIM2	rs11265148	0.294111032	0.432052845	0.680729303	0.503480104	0.668684513	-0.297255132	0.309502089	-0.960430132	0.347767537	0.901243799	-0.409068777	0.362581669	-1.128211415	0.271955721	0.853124943	-0.31549629	0.407027798	-0.775122218	0.446908403	0.962016892	-0.648657806	0.373631081	-1.736091668	0.097198149	0.917982514	-0.050885565	0.427945673	-0.1189066	0.906479474	0.962854036	-0.335562446	0.415548147	-0.80751761	0.428420746	0.687089875	0.35	chr1	159225623	159225624
6	17	7	0.483333333	0.516666667	AIM2	rs10489849	0.583409103	0.406395532	1.435569678	0.165853401	0.486122036	-0.08123272	0.307807989	-0.263907121	0.794423969	0.951744282	-0.253993708	0.359826187	-0.705878888	0.488021036	0.870273256	0.111237791	0.401752726	0.276881235	0.784578346	0.962016892	-0.148660611	0.38819972	-0.382948784	0.70560659	0.920154809	-0.280870544	0.412858952	-0.680306294	0.503742475	0.950910497	-0.660658512	0.385310333	-1.714614056	0.101137941	0.537295311	0.483333333	chr1	159226974	159226975
12	15	3	0.65	0.35	AIM2	rs11265153	0.294111032	0.432052845	0.680729303	0.503480104	0.668684513	-0.297255132	0.309502089	-0.960430132	0.347767537	0.901243799	-0.409068777	0.362581669	-1.128211415	0.271955721	0.853124943	-0.31549629	0.407027798	-0.775122218	0.446908403	0.962016892	-0.648657806	0.373631081	-1.736091668	0.097198149	0.917982514	-0.050885565	0.427945673	-0.1189066	0.906479474	0.962854036	-0.335562446	0.415548147	-0.80751761	0.428420746	0.687089875	0.35	chr1	159236566	159236567
10	15	4	0.583333333	0.383333333	AIM2	rs6660102	0.44928288	0.396755503	1.132392308	0.270863772	0.571328903	0.07020561	0.309544536	0.226802936	0.822879081	0.958146875	0.113548639	0.363745981	0.312164654	0.758146596	0.92060658	-0.135595072	0.375976711	-0.360647528	0.722144068	0.962016892	0.687712591	0.36009687	1.909798855	0.070607512	0.917982514	0.177034398	0.40714323	0.434820931	0.668348051	0.950910497	-0.207976773	0.410620682	-0.506493662	0.618048298	0.800326628	0.383333333	chr1	159241273	159241274
9	14	4	0.533333333	0.366666667	AIM2	rs12072644	0.424681978	0.463798397	0.915660727	0.371949653	0.619916088	0.014075304	0.326773729	0.04307355	0.966117128	0.986442622	0.039681163	0.390229289	0.101686788	0.920129483	0.963215544	0.179086922	0.421164563	0.425218402	0.675717594	0.962016892	0.727799964	0.391898192	1.857114883	0.07973546	0.917982514	0.109074383	0.446811605	0.244117167	0.809900933	0.962854036	-0.100233751	0.44391014	-0.225797389	0.823902972	0.875396908	0.366666667	chr1	159245496	159245497
13	14	3	0.666666667	0.333333333	AIM2	rs16841937	0.460779922	0.383753756	1.200717685	0.243229934	0.571328903	-0.232896535	0.28267326	-0.823907202	0.419251787	0.901243799	-0.287306871	0.333294382	-0.862021343	0.398412786	0.853124943	-0.192010831	0.372576142	-0.515359975	0.611684375	0.962016892	-0.411463728	0.351593927	-1.170281103	0.254998043	0.920154809	0.050596091	0.388646084	0.130185517	0.897658644	0.962854036	-0.363309036	0.374936836	-0.96898731	0.343580129	0.686994717	0.333333333	chr1	159247790	159247791
17	11	2	0.75	0.25	AIM2	rs61828205	-0.977672989	0.359443462	-2.719963204	0.012828622	0.181738816	0.276335934	0.296544463	0.931853289	0.362002732	0.901243799	0.098595018	0.356685529	0.276420013	0.78492773	0.939702212	0.078563929	0.394666317	0.199064187	0.84412728	0.962016892	-0.078569519	0.381960616	-0.205700577	0.839005813	0.931482813	-0.281445182	0.405031172	-0.694872891	0.494752273	0.950910497	0.63640977	0.379152707	1.678505145	0.108068995	0.540344974	0.25	chr1	159258076	159258077
19	8	3	0.766666667	0.233333333	AIM2	rs10908702	-0.067857311	0.463867673	-0.146285924	0.885090858	0.930003384	-0.218179841	0.332608016	-0.655966877	0.518968582	0.901243799	0.04392546	0.396639799	0.110743956	0.912870977	0.963215544	-0.702909398	0.410925471	-1.710552029	0.101898216	0.962016892	0.334750569	0.418194317	0.800466567	0.432403596	0.920154809	0.755063062	0.423963611	1.780961955	0.089390358	0.950910497	0.665669593	0.424147923	1.569427919	0.13149424	0.570013391	0.233333333	chr1	159258587	159258588
15	12	3	0.7	0.3	AIM2	rs2325927	0.285831463	0.351338269	0.81355061	0.425031184	0.641618189	-0.173108912	0.255559581	-0.677372028	0.50556458	0.901243799	0.023020373	0.305008982	0.075474409	0.940551649	0.963215544	-0.177135657	0.335015647	-0.528738458	0.602531093	0.962016892	-0.337014313	0.318009243	-1.059762636	0.301290227	0.920154809	0.154747972	0.348087166	0.444566726	0.661180864	0.950910497	-0.20809065	0.341702009	-0.608982812	0.549067789	0.76509446	0.3	chr1	159266648	159266649
15	12	2	0.7	0.266666667	AIM2	rs10489853	0.110508425	0.374289274	0.295248709	0.770847153	0.885432541	-0.146416123	0.28217043	-0.518892512	0.609530027	0.901243799	0.110437912	0.333272199	0.33137451	0.743808685	0.916286061	0.047635706	0.345538719	0.137859241	0.891730177	0.962016892	-0.322035748	0.351565049	-0.916006153	0.37057709	0.920154809	0.007880652	0.374903923	0.021020458	0.98343764	0.98343764	-0.163895039	0.376964186	-0.434776154	0.668380015	0.800326628	0.266666667	chr1	159279024	159279025
9	15	6	0.55	0.45	AIM2	rs67443337	-0.902322145	0.307694466	-2.932526401	0.007955569	0.135318746	0.080609212	0.263883879	0.305472288	0.763013836	0.951744282	0.111398957	0.311344942	0.357799154	0.724064767	0.916286061	-0.043122592	0.345116303	-0.124950898	0.901750834	0.962016892	0.109550861	0.333295018	0.328690366	0.745644951	0.920154809	0.228520516	0.354534134	0.644565625	0.526187739	0.950910497	0.385925776	0.342693437	1.126154559	0.272805585	0.68336659	0.45	chr1	159280187	159280188
9	10	10	0.466666667	0.5	AIM2	rs10908703	0.685224923	0.303920088	2.254622017	0.03552497	0.296321316	-0.02167369	0.242912143	-0.089224397	0.929791027	0.986442622	-0.066222602	0.289040631	-0.22911174	0.821108696	0.951033312	0.19499266	0.318676838	0.611882122	0.547509336	0.962016892	-0.137281681	0.280381452	-0.489624687	0.629726793	0.920154809	-0.157230702	0.32794728	-0.479438958	0.636827265	0.950910497	-0.681342566	0.283717203	-2.401484851	0.026166943	0.370698357	0.466666667	chr1	159282211	159282212
12	13	5	0.616666667	0.383333333	ANXA5	rs1158024	0.075287596	0.287290416	0.262060939	0.795827878	0.991704643	0.079790574	0.29350894	0.271850575	0.788391659	0.925781844	-0.006667429	0.270091401	-0.024685824	0.980538637	0.995770935	-0.153639732	0.283358913	-0.542208925	0.593382264	0.960200391	-0.162779878	0.26150173	-0.622481072	0.540326599	0.796510448	0.051566527	0.268340012	0.19216861	0.849456265	0.927999378	-0.161253485	0.29021384	-0.555636785	0.584330822	0.881895858	0.383333333	chr4	121576465	121576466
7	13	10	0.45	0.55	ANXA5	rs11731548	-0.375586273	0.261611378	-1.435664899	0.165826593	0.894575281	-0.216535531	0.276104104	-0.784253214	0.441648707	0.825523618	-0.057906434	0.257009972	-0.225308123	0.823917702	0.995770935	0.061905207	0.271503883	0.228008551	0.821845025	0.989701863	0.078196304	0.250841507	0.311735902	0.758315111	0.964830233	-0.073170897	0.255374132	-0.28652431	0.777284322	0.927999378	-0.250065001	0.273114255	-0.915605819	0.37026858	0.881895858	0.45	chr4	121578509	121578510
14	12	4	0.666666667	0.333333333	ANXA5	rs11098622	-0.209434614	0.316838866	-0.661013013	0.515791016	0.894575281	-0.308839524	0.320069343	-0.964914418	0.345568852	0.825523618	0.032543912	0.300383303	0.108341282	0.914753488	0.995770935	-0.060359169	0.317147732	-0.19031878	0.850887104	0.989701863	0.078025633	0.293084731	0.2662221	0.792664578	0.964830233	0.050833869	0.298570908	0.170257275	0.866437431	0.927999378	0.059862122	0.324950127	0.184219414	0.855608653	0.93458524	0.333333333	chr4	121579986	121579987
14	13	3	0.683333333	0.316666667	ANXA5	rs4505847	0.009791381	0.315331269	0.031051093	0.975522017	0.993050691	-0.013885983	0.322189855	-0.043098758	0.966029983	0.986350881	-0.188462311	0.29310999	-0.642974712	0.52719945	0.995770935	-0.128138625	0.311429044	-0.411453675	0.684908876	0.989701863	-0.167903348	0.286865176	-0.585304045	0.564580513	0.801290536	-0.110380843	0.293328676	-0.376304304	0.71046573	0.927999378	-0.05631518	0.320121176	-0.175918322	0.862043457	0.93458524	0.316666667	chr4	121580868	121580869
10	14	6	0.566666667	0.433333333	ANXA5	rs7690087	0.361504954	0.271801205	1.330034406	0.197772682	0.894575281	0.218474744	0.285222614	0.765979741	0.452212836	0.825523618	-0.019132907	0.265611532	-0.07203342	0.943256963	0.995770935	-0.060528006	0.280322343	-0.215922874	0.831131381	0.989701863	-0.14968725	0.257490742	-0.581330608	0.56720566	0.801290536	0.059713833	0.263828313	0.226335954	0.823128648	0.927999378	0.170056515	0.285116968	0.596444738	0.557253747	0.881895858	0.433333333	chr4	121581654	121581655
13	13	4	0.65	0.35	ANXA5	rs6534300	0.13894747	0.30100879	0.461606021	0.649109795	0.975642581	0.015319904	0.309100748	0.049562818	0.960939158	0.986350881	-0.275750213	0.277511896	-0.993651866	0.331704619	0.995770935	0.053064562	0.299759699	0.177023669	0.861186042	0.989701863	-0.067045733	0.277064817	-0.241985734	0.811138665	0.964830233	-0.010164154	0.282354582	-0.035997837	0.971624077	0.971624077	-0.19394419	0.304418852	-0.637096517	0.530946793	0.881895858	0.35	chr4	121587498	121587499
15	13	2	0.716666667	0.283333333	ANXA5	rs17051373	0.683437132	0.284306853	2.403871471	0.025537148	0.75760206	0.498570389	0.309471956	1.611035765	0.122101324	0.825523618	-0.27083155	0.295488896	-0.916554066	0.369782731	0.995770935	0.310178063	0.311065462	0.997147227	0.330044954	0.854520592	0.159721006	0.292362608	0.546311333	0.590609613	0.808680855	0.254747736	0.294444226	0.865181631	0.396715404	0.752205343	0.46991946	0.309619048	1.517734335	0.143992712	0.881895858	0.283333333	chr4	121590336	121590337
17	11	2	0.75	0.25	ANXA5	rs10518393	0.552775167	0.295734535	1.86916001	0.075611786	0.894575281	0.373613539	0.315994761	1.182340928	0.250285297	0.825523618	-0.371950275	0.288586071	-1.288871196	0.211460915	0.995770935	0.273302238	0.311032097	0.878694644	0.389510514	0.854520592	0.204758755	0.289482308	0.707327352	0.48713912	0.773629667	0.24002565	0.29345888	0.817919194	0.422587271	0.752205343	0.3635702	0.314623051	1.155573946	0.260834492	0.881895858	0.25	chr4	121591697	121591698
17	11	2	0.75	0.25	ANXA5	rs200406564	0.552775167	0.295734535	1.86916001	0.075611786	0.894575281	0.373613539	0.315994761	1.182340928	0.250285297	0.825523618	-0.371950275	0.288586071	-1.288871196	0.211460915	0.995770935	0.273302238	0.311032097	0.878694644	0.389510514	0.854520592	0.204758755	0.289482308	0.707327352	0.48713912	0.773629667	0.24002565	0.29345888	0.817919194	0.422587271	0.752205343	0.3635702	0.314623051	1.155573946	0.260834492	0.881895858	0.25	NA	NA	NA
12	11	7	0.583333333	0.416666667	ANXA5	rs13114712	-0.336585908	0.279572628	-1.203930124	0.242012125	0.894575281	-0.172896162	0.29293364	-0.590222968	0.561339418	0.851650704	0.166786462	0.268863359	0.620339131	0.541708678	0.995770935	-0.244801222	0.281602504	-0.869314789	0.39450257	0.854520592	-0.192063737	0.261761472	-0.733735699	0.471222893	0.773629667	-0.341403263	0.25929897	-1.316639484	0.202148661	0.752205343	-0.368673419	0.282425018	-1.305385132	0.205883543	0.881895858	0.416666667	chr4	121594378	121594379
20	7	3	0.783333333	0.216666667	ANXA5	rs11726956	-0.357507496	0.323373809	-1.10555489	0.281424689	0.894575281	-0.276739037	0.334486079	-0.827355917	0.417338316	0.825523618	0.050488156	0.312036668	0.161801998	0.873008433	0.995770935	-0.261799914	0.324863727	-0.805876103	0.429345917	0.854520592	-0.047490673	0.304896996	-0.155759729	0.877709965	0.964830233	0.042776235	0.310334239	0.137839238	0.891680593	0.927999378	0.150808054	0.336339132	0.448380932	0.658470407	0.887937367	0.216666667	chr4	121597185	121597186
17	11	2	0.75	0.25	ANXA5	rs61544661	0.552775167	0.295734535	1.86916001	0.075611786	0.894575281	0.373613539	0.315994761	1.182340928	0.250285297	0.825523618	-0.371950275	0.288586071	-1.288871196	0.211460915	0.995770935	0.273302238	0.311032097	0.878694644	0.389510514	0.854520592	0.204758755	0.289482308	0.707327352	0.48713912	0.773629667	0.24002565	0.29345888	0.817919194	0.422587271	0.752205343	0.3635702	0.314623051	1.155573946	0.260834492	0.881895858	0.25	chr4	121598003	121598004
15	13	2	0.716666667	0.283333333	ANXA5	rs4306979	-0.535589161	0.366535721	-1.461219552	0.158757685	0.894575281	-0.386177208	0.383955391	-1.005786656	0.325967564	0.825523618	-0.499153473	0.344282097	-1.449838598	0.161875109	0.995770935	-0.090717944	0.380963198	-0.238127841	0.81409008	0.989701863	-0.214655139	0.349700343	-0.613825933	0.545922891	0.796510448	-0.592369023	0.334995642	-1.768288741	0.091538819	0.752205343	-0.949689105	0.331373822	-2.86591469	0.009250885	0.375266962	0.283333333	chr4	121599273	121599274
13	15	2	0.683333333	0.316666667	ANXA5	rs6534302	0.711522357	0.29003528	2.453226926	0.022979861	0.75760206	0.515999378	0.316723028	1.629181753	0.1181845	0.825523618	-0.192273141	0.305921954	-0.628503898	0.53645056	0.995770935	0.114980933	0.325242673	0.353523515	0.727220374	0.989701863	0.040995961	0.301574079	0.135939936	0.89316347	0.964830233	0.224065001	0.303130603	0.739169846	0.467986296	0.757286915	0.546136981	0.312245679	1.749061771	0.094883234	0.868542593	0.316666667	chr4	121599712	121599713
15	11	4	0.683333333	0.316666667	ANXA5	rs58924493	-0.327268469	0.331241115	-0.988006784	0.334397214	0.894575281	-0.273475115	0.341048028	-0.801866873	0.431610794	0.825523618	0.065105126	0.317734008	0.204904494	0.839619788	0.995770935	-0.030741102	0.335930581	-0.091510282	0.927954448	0.989701863	0.079212892	0.310278879	0.255295791	0.800978389	0.964830233	0.15592718	0.314426486	0.495909815	0.625108321	0.869291258	-0.033192203	0.344168786	-0.096441642	0.924084283	0.93458524	0.316666667	chr4	121599873	121599874
18	11	1	0.783333333	0.216666667	ANXA5	rs62319933	0.589390875	0.330843314	1.781480389	0.089303404	0.894575281	0.376123528	0.353283089	1.064651946	0.29912249	0.825523618	-0.211663932	0.329956724	-0.64148998	0.528144596	0.995770935	0.426015682	0.339474342	1.254927485	0.223291853	0.854520592	0.403280183	0.313415056	1.286728814	0.212192986	0.773629667	0.455693257	0.316023746	1.441958909	0.164062378	0.752205343	0.410124407	0.349330797	1.174028775	0.253526486	0.881895858	0.216666667	chr4	121606333	121606334
16	12	2	0.733333333	0.266666667	ANXA5	rs4490484	-0.474574214	0.365551343	-1.298242292	0.208281729	0.894575281	-0.404016165	0.378066032	-1.068639155	0.297362993	0.825523618	-0.292580325	0.3508528	-0.8339119	0.413716077	0.995770935	0.054809613	0.376546787	0.145558573	0.885657977	0.989701863	-0.00131731	0.348439008	-0.003780603	0.997019207	0.997019207	-0.413528809	0.342934436	-1.205853847	0.241285063	0.752205343	-0.759150114	0.348626535	-2.177545414	0.04098687	0.521118773	0.266666667	chr4	121608562	121608563
15	11	4	0.683333333	0.316666667	ANXA5	rs71599146	-0.327268469	0.331241115	-0.988006784	0.334397214	0.894575281	-0.273475115	0.341048028	-0.801866873	0.431610794	0.825523618	0.065105126	0.317734008	0.204904494	0.839619788	0.995770935	-0.030741102	0.335930581	-0.091510282	0.927954448	0.989701863	0.079212892	0.310278879	0.255295791	0.800978389	0.964830233	0.15592718	0.314426486	0.495909815	0.625108321	0.869291258	-0.033192203	0.344168786	-0.096441642	0.924084283	0.93458524	0.316666667	NA	NA	NA
14	11	4	0.65	0.316666667	ANXA5	rs3811745	-0.321385172	0.342822767	-0.93746741	0.35970191	0.894575281	-0.258377078	0.352309597	-0.733380755	0.471835988	0.825523618	0.025893611	0.323197879	0.080116896	0.936940549	0.995770935	-0.099511169	0.330762113	-0.300854194	0.766631	0.989701863	0.088847359	0.320889783	0.276878119	0.784715059	0.964830233	0.169049105	0.324890159	0.520326949	0.608548173	0.869291258	-0.023200367	0.355988004	-0.065171765	0.948684279	0.948684279	0.316666667	chr4	121610203	121610204
7	17	6	0.516666667	0.483333333	ANXA5	rs7654348	0.484241008	0.332762327	1.455215835	0.160396073	0.894575281	0.330416048	0.349376338	0.945731043	0.355041404	0.825523618	0.014074127	0.327690801	0.042949413	0.96614762	0.995770935	0.226952375	0.342635266	0.662373076	0.514936437	0.89164988	0.248894906	0.315552272	0.788759671	0.439066936	0.773629667	0.052981527	0.32565646	0.162691467	0.872316733	0.927999378	0.397510819	0.343923164	1.155812868	0.260738891	0.881895858	0.483333333	chr4	121610958	121610959
11	14	5	0.6	0.4	ANXA5	rs17442542	0.215400927	0.300193153	0.717541106	0.480946628	0.894575281	0.134051463	0.309085163	0.43370397	0.668926225	0.925781844	-0.255145986	0.279711046	-0.912177011	0.372028929	0.995770935	0.327444384	0.292695293	1.118721047	0.275893251	0.854520592	0.262384816	0.272714482	0.962122781	0.346936497	0.773629667	0.045170664	0.283422811	0.159375542	0.874895907	0.927999378	0.053073266	0.308469146	0.172053728	0.865042579	0.93458524	0.4	chr4	121612780	121612781
12	14	4	0.633333333	0.366666667	ANXA5	rs4460015	0.199539747	0.322521329	0.618686981	0.542776013	0.894575281	0.211339476	0.329319575	0.641745866	0.527981639	0.851650704	-0.006053438	0.305466577	-0.019817022	0.984376424	0.995770935	0.396048945	0.310917366	1.273807733	0.216649929	0.854520592	0.363936855	0.287706535	1.264958597	0.21974377	0.773629667	0.044031053	0.303598951	0.14503032	0.886069898	0.927999378	0.122702151	0.329540739	0.37234289	0.713368767	0.908459684	0.366666667	chr4	121614579	121614580
9	15	6	0.55	0.45	ANXA5	rs7675417	0.338298907	0.305425161	1.107632738	0.280546405	0.894575281	0.282934576	0.315068987	0.898008335	0.379362028	0.825523618	0.013524474	0.294916674	0.045858628	0.96385623	0.995770935	0.359735492	0.301521726	1.193066569	0.246149002	0.854520592	0.286900174	0.281286943	1.019955532	0.319356857	0.773629667	0.139264929	0.291693424	0.477435958	0.637983277	0.873546333	0.294071647	0.312704276	0.940414539	0.357697482	0.881895858	0.45	chr4	121623600	121623601
9	15	6	0.55	0.45	ANXA5	rs6851687	-0.258757962	0.342098199	-0.756385045	0.4578205	0.894575281	-0.215148743	0.351151205	-0.612695444	0.546656121	0.851650704	0.258690989	0.320509299	0.807124753	0.428642051	0.995770935	-0.344429425	0.335489634	-1.026646996	0.316267776	0.854520592	-0.218100216	0.314399837	-0.693703338	0.495470686	0.773629667	-0.064390678	0.323306628	-0.199162878	0.844051066	0.927999378	0.09111737	0.351683255	0.259089303	0.798089114	0.93458524	0.45	NA	NA	NA
9	15	6	0.55	0.45	ANXA5	rs6856774	-0.258757962	0.342098199	-0.756385045	0.4578205	0.894575281	-0.215148743	0.351151205	-0.612695444	0.546656121	0.851650704	0.258690989	0.320509299	0.807124753	0.428642051	0.995770935	-0.344429425	0.335489634	-1.026646996	0.316267776	0.854520592	-0.218100216	0.314399837	-0.693703338	0.495470686	0.773629667	-0.064390678	0.323306628	-0.199162878	0.844051066	0.927999378	0.09111737	0.351683255	0.259089303	0.798089114	0.93458524	0.45	chr4	121624950	121624951
8	13	9	0.483333333	0.516666667	ANXA5	rs4833753	0.263615347	0.319553568	0.824948845	0.418673263	0.894575281	0.254546879	0.327076161	0.77824956	0.445102679	0.825523618	0.229984802	0.300597926	0.765091114	0.452730442	0.995770935	0.345128167	0.313021945	1.102568597	0.282690466	0.854520592	0.524676938	0.274880439	1.908745997	0.070056673	0.445360276	0.562478132	0.277073944	2.030065056	0.05520823	0.752205343	0.474014557	0.313219405	1.513362675	0.145093121	0.881895858	0.483333333	chr4	121629718	121629719
12	12	5	0.6	0.366666667	ANXA5	rs60035947	0.012137351	0.347248364	0.034952939	0.972463769	0.993050691	-0.060364189	0.353684868	-0.17067224	0.866196293	0.962047628	0.025679321	0.32041588	0.080143722	0.936919482	0.995770935	-0.035180269	0.328562059	-0.107073436	0.915797519	0.989701863	0.245960518	0.313955925	0.783423718	0.442557532	0.773629667	0.268597254	0.318655721	0.842907365	0.409248088	0.752205343	0.179429473	0.350673509	0.511671023	0.614484521	0.881895858	0.366666667	chr4	121633085	121633086
20	8	2	0.8	0.2	ANXA5	rs4460016	-0.328069125	0.356752347	-0.919599066	0.368225455	0.894575281	-0.215856422	0.36879072	-0.585308713	0.564577433	0.851650704	-0.07644825	0.341120661	-0.224109115	0.824838408	0.995770935	-0.257309482	0.356403172	-0.721961817	0.478280716	0.868713954	-0.317171154	0.326442072	-0.971600112	0.342308479	0.773629667	-0.357977724	0.330500577	-1.083137969	0.291027486	0.752205343	-0.599477824	0.345734041	-1.733927683	0.097589055	0.868542593	0.2	chr4	121634526	121634527
8	16	6	0.533333333	0.466666667	ANXA5	rs11722834	0.029094673	0.35796696	0.081277538	0.935990899	0.991704643	0.09325732	0.36525171	0.255323433	0.800957326	0.925781844	-0.021589741	0.336012553	-0.064252781	0.949376657	0.995770935	0.223999836	0.351625686	0.637040595	0.530982513	0.89164988	0.25312913	0.323661912	0.78207883	0.44289775	0.773629667	-0.039435825	0.334044263	-0.118055687	0.907145459	0.927999378	-0.035823562	0.363637008	-0.09851462	0.922457965	0.93458524	0.466666667	chr4	121635896	121635897
8	16	6	0.533333333	0.466666667	ANXA5	rs12499696	0.029094673	0.35796696	0.081277538	0.935990899	0.991704643	0.09325732	0.36525171	0.255323433	0.800957326	0.925781844	-0.021589741	0.336012553	-0.064252781	0.949376657	0.995770935	0.223999836	0.351625686	0.637040595	0.530982513	0.89164988	0.25312913	0.323661912	0.78207883	0.44289775	0.773629667	-0.039435825	0.334044263	-0.118055687	0.907145459	0.927999378	-0.035823562	0.363637008	-0.09851462	0.922457965	0.93458524	0.466666667	chr4	121636451	121636452
17	11	2	0.75	0.25	ANXA5	rs4833754	-0.127632337	0.33580986	-0.380073226	0.707707933	0.984156345	-0.261503958	0.339537326	-0.770177349	0.449772672	0.825523618	-0.056567807	0.316037027	-0.178991074	0.859660364	0.995770935	-0.096407814	0.333461042	-0.289112675	0.77533003	0.989701863	-0.189623354	0.306244291	-0.619189842	0.542451032	0.796510448	-0.179444834	0.312051431	-0.575048907	0.571368577	0.833636121	-0.306755558	0.335716883	-0.91373289	0.371229452	0.881895858	0.25	chr4	121638113	121638114
16	11	3	0.716666667	0.283333333	ANXA5	rs11098630	-0.172811235	0.388668802	-0.444623375	0.661140573	0.975642581	-0.072165023	0.398684946	-0.181007644	0.858097144	0.962047628	-0.340830365	0.35889753	-0.949659267	0.353087497	0.995770935	-0.140726214	0.385984422	-0.364590399	0.719062881	0.989701863	-0.35531752	0.349625831	-1.016279373	0.321062924	0.773629667	-0.49865066	0.347838003	-1.433571533	0.166416746	0.752205343	-0.307663671	0.390986103	-0.786891576	0.440136046	0.881895858	0.283333333	chr4	121638527	121638528
13	14	3	0.666666667	0.333333333	ANXA5	rs5020375	0.170035164	0.333540856	0.509788115	0.615515922	0.944498569	0.323948076	0.335539306	0.965454926	0.345304479	0.825523618	0.049485835	0.31481211	0.157191651	0.876595351	0.995770935	0.398578797	0.32120327	1.240892711	0.228329617	0.854520592	0.249143248	0.302935836	0.822429105	0.42007358	0.773629667	0.097780004	0.312497577	0.312898437	0.757444068	0.927999378	0.214179384	0.337720524	0.6341912	0.53280427	0.881895858	0.333333333	chr4	121638727	121638728
11	11	8	0.55	0.45	ANXA5	rs11098631	-0.080495398	0.27335823	-0.294468538	0.771291054	0.991704643	0.047036727	0.279697611	0.168169928	0.868058708	0.962047628	0.026356448	0.257042652	0.102537255	0.919303078	0.995770935	-0.012066867	0.271601506	-0.044428571	0.964982549	0.989701863	-0.193700609	0.247631085	-0.782214434	0.442819791	0.773629667	-0.177993118	0.252692877	-0.704385182	0.488931465	0.7628226	-0.075644477	0.277791342	-0.272306821	0.788045592	0.93458524	0.45	chr4	121641015	121641016
18	9	3	0.75	0.25	ANXA5	rs2390235	-0.359367627	0.2979951	-1.205951465	0.241248213	0.894575281	-0.249452123	0.310108468	-0.804402808	0.430177342	0.825523618	-0.030114856	0.289150689	-0.104149348	0.918039119	0.995770935	-0.070571224	0.305156583	-0.231262336	0.819349398	0.989701863	-0.230910462	0.278066093	-0.830415745	0.415645244	0.773629667	-0.467913999	0.268862196	-1.740348799	0.096433048	0.752205343	-0.43045878	0.298619368	-1.441496518	0.164191468	0.881895858	0.25	chr4	121644221	121644222
17	12	1	0.766666667	0.233333333	ANXA5	rs11937669	0.420523504	0.365532306	1.150441415	0.26289447	0.894575281	0.340022882	0.377864329	0.899854407	0.378401209	0.825523618	-0.301763681	0.347556963	-0.868242371	0.395075957	0.995770935	-0.027391299	0.373652161	-0.073306946	0.94225563	0.989701863	-0.354170548	0.336878703	-1.051329588	0.305055446	0.773629667	0.069229854	0.351425554	0.196997212	0.845723873	0.927999378	0.19144243	0.380586883	0.503018992	0.620185945	0.881895858	0.233333333	chr4	121646583	121646584
9	11	10	0.483333333	0.516666667	ANXA5	rs725882	-0.100042931	0.285954538	-0.349856071	0.72993107	0.984300988	-0.075503449	0.292567067	-0.258072275	0.79886343	0.925781844	0.207334198	0.265352395	0.781354162	0.443314506	0.995770935	-0.219816175	0.280295731	-0.78422948	0.441662328	0.854520592	0.04488185	0.262828399	0.170764843	0.866043286	0.964830233	0.077951314	0.26712655	0.291814176	0.773291945	0.927999378	0.211253196	0.287680584	0.734332477	0.470866803	0.881895858	0.483333333	chr4	121647166	121647167
16	4	10	0.6	0.4	ANXA5	rs10434038	-0.136012747	0.252562779	-0.538530448	0.595873822	0.930399477	0.004498359	0.259835595	0.01731233	0.986350881	0.986350881	0.002623306	0.238689537	0.01099045	0.991334808	0.995770935	0.023503028	0.252106172	0.093226707	0.926607173	0.989701863	-0.161099358	0.230553342	-0.698750913	0.492374427	0.773629667	-0.210116637	0.232876507	-0.902266356	0.377148294	0.752205343	-0.03665313	0.258224005	-0.141943155	0.888477863	0.93458524	0.4	chr4	121649142	121649143
12	13	5	0.616666667	0.383333333	ANXA5	rs6817933	0.048700429	0.290163816	0.167837707	0.868316804	0.991704643	0.185318315	0.293911041	0.630525192	0.535153109	0.851650704	0.286111831	0.265286432	1.078501559	0.293042775	0.995770935	0.384879256	0.275389718	1.397580339	0.176830274	0.854520592	0.413423608	0.250538304	1.650141319	0.113792443	0.595736908	0.310666016	0.262384765	1.184009351	0.249638478	0.752205343	0.529559288	0.271401583	1.951201914	0.064500987	0.717573482	0.383333333	chr4	121651124	121651125
10	12	8	0.533333333	0.466666667	ANXA5	rs6823721	0.151183418	0.273816017	0.552135041	0.586684625	0.930399477	0.246738603	0.276609399	0.892010913	0.382494584	0.825523618	-0.053893658	0.258598957	-0.208406325	0.836919803	0.995770935	0.167398682	0.271022084	0.617656982	0.543441989	0.895672908	0.359975962	0.240424202	1.497253434	0.1492078	0.694000489	0.259834777	0.251087475	1.034837667	0.312515308	0.752205343	0.047035248	0.279997428	0.16798457	0.868202707	0.93458524	0.466666667	chr4	121651898	121651899
13	15	2	0.683333333	0.316666667	ANXA5	rs11937561	-0.163474831	0.376650936	-0.434022101	0.668698847	0.975642581	-0.032005938	0.386510589	-0.082807403	0.934788929	0.986350881	0.159267102	0.353407029	0.450661953	0.656851759	0.995770935	-0.019093186	0.375125934	-0.050898069	0.959887776	0.989701863	0.408580458	0.335319665	1.218480455	0.236553801	0.773629667	0.239709137	0.349218216	0.686416474	0.499960168	0.7628226	-0.138484722	0.383167683	-0.361420674	0.721395856	0.908459684	0.316666667	chr4	121653470	121653471
9	13	8	0.516666667	0.483333333	ANXA5	rs202001150	-0.10218154	0.280227232	-0.364638152	0.719027755	0.984300988	-0.198760618	0.28393977	-0.700009786	0.491603953	0.825523618	-0.060354138	0.263527606	-0.229023966	0.821066001	0.995770935	-0.183048254	0.275867748	-0.663536263	0.514206189	0.89164988	-0.293040828	0.249750892	-1.173332459	0.25379942	0.773629667	-0.16137521	0.259998161	-0.620678275	0.541489721	0.803209753	-0.16143929	0.283405548	-0.569640542	0.574965182	0.881895858	0.483333333	NA	NA	NA
11	16	3	0.633333333	0.366666667	ANXA5	rs7684567	0.663483693	0.387648005	1.711562255	0.101708681	0.894575281	0.704695215	0.393857073	1.78921559	0.08801467	0.825523618	0.51772414	0.371607568	1.393201281	0.178132109	0.995770935	0.293316782	0.405294245	0.723713167	0.477226964	0.868713954	0.537077489	0.360946666	1.487969109	0.151622311	0.694000489	0.679486815	0.35661958	1.905354763	0.070518104	0.752205343	0.389092595	0.411725338	0.945029512	0.355391116	0.881895858	0.366666667	chr4	121656614	121656615
19	9	2	0.783333333	0.216666667	ANXA5	rs17384008	-0.220548518	0.369552994	-0.596798082	0.557022183	0.901363169	-0.303928682	0.374967334	-0.810547092	0.426716567	0.825523618	-0.265500477	0.344965259	-0.769644104	0.450082214	0.995770935	0.299627453	0.363703575	0.823823226	0.419298449	0.854520592	-0.331011698	0.334057263	-0.990883105	0.333023381	0.773629667	-0.418909273	0.335601657	-1.248233626	0.225683872	0.752205343	-0.27039503	0.373978425	-0.723023073	0.477642017	0.881895858	0.216666667	chr4	121659719	121659720
19	9	2	0.783333333	0.216666667	ANXA5	rs11098633	-0.292070607	0.420032527	-0.695352354	0.494457929	0.894575281	-0.351658833	0.427253511	-0.823068328	0.41971806	0.825523618	-0.253915006	0.394892843	-0.642997235	0.527185119	0.995770935	-0.552510842	0.403639099	-1.368823888	0.185519489	0.854520592	-0.343805989	0.382327861	-0.899243878	0.378718791	0.773629667	-0.304344866	0.390916469	-0.77854194	0.444934087	0.757286915	-0.420670544	0.421726395	-0.997496359	0.329879497	0.881895858	0.216666667	chr4	121662510	121662511
19	9	2	0.783333333	0.216666667	ANXA5	rs11098637	-0.292070607	0.420032527	-0.695352354	0.494457929	0.894575281	-0.351658833	0.427253511	-0.823068328	0.41971806	0.825523618	-0.253915006	0.394892843	-0.642997235	0.527185119	0.995770935	-0.552510842	0.403639099	-1.368823888	0.185519489	0.854520592	-0.343805989	0.382327861	-0.899243878	0.378718791	0.773629667	-0.304344866	0.390916469	-0.77854194	0.444934087	0.757286915	-0.420670544	0.421726395	-0.997496359	0.329879497	0.881895858	0.216666667	chr4	121679315	121679316
11	11	8	0.55	0.45	ANXA5	rs12511956	0.239260002	0.373616259	0.640389693	0.528845612	0.894575281	0.280525816	0.380568234	0.737123571	0.469203512	0.825523618	0.223077904	0.350726816	0.636044618	0.531618904	0.995770935	0.079000306	0.373671016	0.211416736	0.834600357	0.989701863	0.050540888	0.345795486	0.146158322	0.885190345	0.964830233	0.348231762	0.343798986	1.012893512	0.322639907	0.752205343	0.315989496	0.376996209	0.838176852	0.411370402	0.881895858	0.45	chr4	121685787	121685788
14	14	2	0.7	0.3	ANXA5	rs13120425	0.036354815	0.403917569	0.090005531	0.929135755	0.991704643	-0.370413994	0.404799985	-0.915054367	0.37055132	0.825523618	-0.097784189	0.378594879	-0.258281858	0.798703847	0.995770935	-0.348662747	0.393300153	-0.886505496	0.385385088	0.854520592	-0.040644781	0.370396318	-0.109733221	0.913662831	0.964830233	-0.275715387	0.372231345	-0.740709752	0.46707153	0.757286915	-0.221350776	0.40757259	-0.543095344	0.592782628	0.881895858	0.3	chr4	121686530	121686531
16	12	2	0.733333333	0.266666667	ANXA5	rs6857766	0.33504271	0.37188272	0.900936483	0.377838772	0.894575281	0.213446013	0.384441892	0.555210077	0.584617394	0.852966362	-0.416240428	0.343944577	-1.21019622	0.23964995	0.995770935	-0.004908679	0.375806993	-0.013061702	0.989701863	0.989701863	-0.368356809	0.338158321	-1.089302809	0.288363351	0.773629667	-0.312353297	0.347105739	-0.89987938	0.378388223	0.752205343	-0.394515186	0.37528523	-1.051240909	0.305095217	0.881895858	0.266666667	chr4	121690129	121690130
16	12	2	0.733333333	0.266666667	ANXA5	rs1383232	-0.166497393	0.424093294	-0.392596147	0.698574343	0.984156345	-0.426816121	0.424823914	-1.00468949	0.326483418	0.825523618	-0.294878153	0.394301883	-0.747848707	0.462844625	0.995770935	-0.421634202	0.411909959	-1.023607692	0.317668239	0.854520592	-0.311159274	0.384408028	-0.809450509	0.427332939	0.773629667	-0.453331047	0.384756575	-1.178228199	0.25188509	0.752205343	-0.345403915	0.42580109	-0.811186075	0.42635766	0.881895858	0.266666667	chr4	121691267	121691268
14	14	2	0.7	0.3	ANXA5	rs6830321	0.036354815	0.403917569	0.090005531	0.929135755	0.991704643	-0.370413994	0.404799985	-0.915054367	0.37055132	0.825523618	-0.097784189	0.378594879	-0.258281858	0.798703847	0.995770935	-0.348662747	0.393300153	-0.886505496	0.385385088	0.854520592	-0.040644781	0.370396318	-0.109733221	0.913662831	0.964830233	-0.275715387	0.372231345	-0.740709752	0.46707153	0.757286915	-0.221350776	0.40757259	-0.543095344	0.592782628	0.881895858	0.3	chr4	121693599	121693600
16	10	4	0.7	0.3	ANXA5	rs2306416	-0.065259916	0.313728173	-0.208014205	0.837222034	0.991704643	-0.22806631	0.31700591	-0.71943867	0.479801239	0.825523618	-0.117845382	0.293648945	-0.401313826	0.692243531	0.995770935	0.130844736	0.31009364	0.421952339	0.677348118	0.989701863	-0.124292149	0.286735076	-0.433473822	0.669090738	0.888792175	-0.307091161	0.285351374	-1.076186026	0.294053013	0.752205343	-0.243272791	0.314601675	-0.773272396	0.44797859	0.881895858	0.3	chr4	121696532	121696533
16	12	2	0.733333333	0.266666667	ANXA5	rs1131239	-0.232743249	0.350748178	-0.663562246	0.514189884	0.894575281	-0.303200783	0.356026677	-0.851623777	0.40403034	0.825523618	-0.153565964	0.330958367	-0.464003871	0.647418904	0.995770935	0.111383084	0.350578872	0.317711912	0.753841043	0.989701863	-0.247185385	0.320517275	-0.771207682	0.449174942	0.773629667	-0.338080622	0.322447044	-1.048484173	0.306333404	0.752205343	-0.376025858	0.350571422	-1.072608415	0.295618799	0.881895858	0.266666667	chr4	121696589	121696590
17	11	2	0.75	0.25	ANXA5	rs72911871	-0.214785167	0.342312317	-0.627453808	0.537125272	0.894575281	-0.298899801	0.346950781	-0.861504908	0.398690607	0.825523618	-0.234372159	0.320238555	-0.731867402	0.47233871	0.995770935	-0.266771291	0.337613196	-0.790168438	0.438261758	0.854520592	-0.609489286	0.287597416	-2.11924465	0.04615679	0.405423284	-0.495954861	0.303768964	-1.632671269	0.117443525	0.752205343	-0.317529546	0.344097565	-0.922789284	0.366598614	0.881895858	0.25	chr4	121699991	121699992
12	14	4	0.633333333	0.366666667	ANXA5	rs199911491	0.05692983	0.339293527	0.16778932	0.868354397	0.991704643	0.006249954	0.346910302	0.018016053	0.985796124	0.986350881	-0.308333184	0.311495089	-0.98984926	0.333516732	0.995770935	-0.375190435	0.326553285	-1.148940927	0.263498971	0.854520592	-0.613964555	0.281074919	-2.184344862	0.040419455	0.405423284	-0.376886406	0.306027611	-1.231543797	0.231733286	0.752205343	-0.23395254	0.341125093	-0.685826239	0.500324827	0.881895858	0.366666667	NA	NA	NA
17	9	4	0.716666667	0.283333333	ANXA5	rs7680787	0.064005009	0.275939763	0.23195283	0.818820047	0.991704643	0.146122953	0.280501935	0.520933851	0.607862813	0.872577264	0.421068064	0.242508845	1.736299819	0.097160619	0.995770935	0.34939181	0.263142367	1.327767222	0.198508079	0.854520592	0.458239457	0.23282145	1.968201201	0.062388096	0.445360276	0.303852686	0.24920324	1.219296692	0.23625039	0.752205343	0.27841048	0.274036234	1.01596229	0.321210377	0.881895858	0.283333333	chr4	121702909	121702910
12	14	4	0.633333333	0.366666667	ANXA5	rs1552069	0.05692983	0.339293527	0.16778932	0.868354397	0.991704643	0.006249954	0.346910302	0.018016053	0.985796124	0.986350881	-0.308333184	0.311495089	-0.98984926	0.333516732	0.995770935	-0.375190435	0.326553285	-1.148940927	0.263498971	0.854520592	-0.613964555	0.281074919	-2.184344862	0.040419455	0.405423284	-0.376886406	0.306027611	-1.231543797	0.231733286	0.752205343	-0.23395254	0.341125093	-0.685826239	0.500324827	0.881895858	0.366666667	chr4	121704779	121704780
7	16	7	0.5	0.5	ANXA5	rs12499214	-0.340422533	0.294359724	-1.156484755	0.260470187	0.894575281	-0.424687183	0.296031354	-1.434602034	0.16612602	0.825523618	-0.39703197	0.27146189	-1.462569832	0.158391076	0.995770935	-0.567648657	0.274364042	-2.068961563	0.051080942	0.854520592	-0.681601312	0.235360909	-2.895983513	0.008642961	0.272555585	-0.559192144	0.255727705	-2.186670171	0.040227052	0.752205343	-0.452729886	0.292169117	-1.549547369	0.136190143	0.881895858	0.5	chr4	121705971	121705972
16	9	5	0.683333333	0.316666667	ANXA5	rs13137821	-0.0975005	0.327124331	-0.298053343	0.768591376	0.991704643	-0.107376141	0.334132192	-0.321358263	0.751115461	0.925781844	0.134281178	0.306293705	0.438406589	0.665568458	0.995770935	0.256127139	0.320212527	0.799866081	0.432743846	0.854520592	0.242669887	0.295937658	0.820003404	0.421424421	0.773629667	0.290390922	0.299327054	0.970145928	0.343015831	0.752205343	0.08446816	0.332522053	0.254022729	0.801948656	0.93458524	0.316666667	chr4	121706651	121706652
18	11	1	0.783333333	0.216666667	ANXA5	rs9997310	0.155133229	0.405784058	0.382304887	0.706076915	0.984156345	-0.110807134	0.41535596	-0.266776319	0.792243537	0.925781844	-0.364026887	0.373851274	-0.973721136	0.341278554	0.995770935	-0.01547475	0.403749053	-0.038327645	0.969788479	0.989701863	-0.146036518	0.372073357	-0.392493888	0.698648738	0.914407907	-0.143252758	0.3787597	-0.378215419	0.709066818	0.927999378	-0.385926287	0.405010914	-0.952878736	0.351491576	0.881895858	0.216666667	chr4	121707524	121707525
16	14	0	0.766666667	0.233333333	ANXA5	rs28585030	0.545016515	0.463278645	1.176433493	0.252585598	0.894575281	0.424111554	0.479871753	0.883801873	0.386809799	0.825523618	-0.522572102	0.43421575	-1.203484908	0.242180627	0.995770935	0.175703727	0.47271919	0.371687316	0.713849621	0.989701863	0.021668186	0.438622445	0.04940054	0.961066942	0.983160435	0.113356092	0.445728631	0.254316381	0.80172482	0.927999378	-0.252165617	0.482787286	-0.52231205	0.606919656	0.881895858	0.233333333	chr4	121708189	121708190
17	12	1	0.766666667	0.233333333	ANXA5	rs6534315	-0.009139161	0.397912241	-0.02296778	0.981892818	0.993050691	0.349234224	0.399374601	0.874452763	0.391762963	0.825523618	0.232772726	0.370020398	0.629080794	0.536080082	0.995770935	0.168209338	0.392853757	0.428172914	0.672884618	0.989701863	0.169726083	0.363043819	0.467508533	0.644951034	0.869706698	0.306241084	0.365327606	0.838264285	0.411322404	0.752205343	-0.185330176	0.402221824	-0.460766086	0.649702551	0.887937367	0.233333333	chr4	121709529	121709530
9	14	7	0.533333333	0.466666667	ANXA5	rs13138303	0.03171918	0.333198195	0.095196134	0.925061588	0.991704643	0.335298612	0.332572453	1.008197188	0.324836203	0.825523618	0.299242858	0.305920217	0.978172875	0.339123808	0.995770935	0.677379337	0.295559981	2.291850661	0.032349315	0.854520592	0.373945664	0.294545952	1.269566469	0.218128544	0.773629667	0.441759132	0.295737235	1.493755537	0.150113755	0.752205343	-0.360730261	0.32929592	-1.09545925	0.285720492	0.881895858	0.466666667	chr4	121710085	121710086
16	11	3	0.716666667	0.283333333	ANXA5	rs4833757	-0.711656133	0.378642889	-1.879491611	0.074125933	0.894575281	-0.661243379	0.392477693	-1.684792257	0.106833945	0.825523618	-0.143255875	0.382855574	-0.374177327	0.712023883	0.995770935	-0.463275912	0.39301003	-1.178789028	0.251666486	0.854520592	-0.371997758	0.36643962	-1.015167951	0.321579978	0.773629667	-0.447505712	0.369274763	-1.211850243	0.239029339	0.752205343	0.059851437	0.41556	0.144025981	0.886853152	0.93458524	0.283333333	chr4	121712379	121712380
14	10	6	0.633333333	0.366666667	ANXA5	rs12648997	-0.413618508	0.338488025	-1.221959057	0.235262788	0.894575281	-0.300592825	0.351880829	-0.854246098	0.402608788	0.825523618	0.006464918	0.328807775	0.019661695	0.984498865	0.995770935	-0.562125446	0.324984346	-1.729700073	0.098356628	0.854520592	-0.346892953	0.312227318	-1.111026911	0.279116022	0.773629667	-0.280166561	0.321194222	-0.872265257	0.392927841	0.752205343	0.218346024	0.352686477	0.619093836	0.542513069	0.881895858	0.366666667	chr4	121714254	121714255
10	15	3	0.583333333	0.35	ANXA5	rs2892966	0.282422349	0.448071749	0.630306082	0.5360023	0.894575281	0.731529505	0.456884945	1.601124118	0.125845232	0.825523618	0.384092618	0.42113904	0.912032801	0.373178854	0.995770935	0.562013944	0.438647451	1.281242926	0.215525795	0.854520592	0.761296277	0.408739988	1.862544157	0.078063516	0.463176863	0.573450214	0.432929691	1.324580469	0.201022739	0.752205343	-0.26787289	0.470886002	-0.568869937	0.576107794	0.881895858	0.35	chr4	121723411	121723412
16	9	5	0.683333333	0.316666667	ANXA5	rs1031923	0.228625113	0.33522638	0.682002154	0.502691086	0.894575281	0.103770609	0.345556313	0.30030014	0.766900868	0.925781844	-0.257377249	0.313116308	-0.821986087	0.420320087	0.995770935	0.361142408	0.3266922	1.105451578	0.28146841	0.854520592	0.042416302	0.310682836	0.136526054	0.892705816	0.964830233	0.211903418	0.312925898	0.677168044	0.505691387	0.7628226	-0.240409985	0.340292033	-0.706481381	0.487654089	0.881895858	0.316666667	chr4	121726748	121726749
12	11	7	0.583333333	0.416666667	ANXA5	rs4833762	-0.337089801	0.338986948	-0.994403482	0.33134725	0.894575281	-0.480828101	0.338541258	-1.420293949	0.170199432	0.825523618	-0.062082375	0.325300797	-0.19084606	0.850479201	0.995770935	-0.589525648	0.318990083	-1.848100238	0.078721405	0.854520592	-0.349632819	0.308833884	-1.132106409	0.270351694	0.773629667	-0.535066328	0.301963016	-1.771959807	0.090911938	0.752205343	0.289422199	0.346690788	0.834813641	0.413219423	0.881895858	0.416666667	chr4	121727037	121727038
16	9	5	0.683333333	0.316666667	ANXA5	rs17051392	0.228625113	0.33522638	0.682002154	0.502691086	0.894575281	0.103770609	0.345556313	0.30030014	0.766900868	0.925781844	-0.257377249	0.313116308	-0.821986087	0.420320087	0.995770935	0.361142408	0.3266922	1.105451578	0.28146841	0.854520592	0.042416302	0.310682836	0.136526054	0.892705816	0.964830233	0.211903418	0.312925898	0.677168044	0.505691387	0.7628226	-0.240409985	0.340292033	-0.706481381	0.487654089	0.881895858	0.316666667	chr4	121731506	121731507
16	7	7	0.65	0.35	ANXA5	rs17051396	0.293409154	0.313875381	0.934795055	0.360519475	0.894575281	0.183738078	0.324848675	0.565611291	0.577652112	0.852966362	-0.097910691	0.299914751	-0.326461739	0.747306299	0.995770935	0.393760768	0.305797696	1.287651193	0.21187756	0.854520592	0.188185805	0.290897452	0.646914586	0.524695909	0.796510448	0.257858398	0.293640594	0.878142882	0.389803022	0.752205343	-0.126722491	0.32426028	-0.390804852	0.699877996	0.908459684	0.35	chr4	121731942	121731943
8	14	7	0.5	0.466666667	ANXA5	rs6838346	0.012971342	0.342280716	0.037896795	0.970145694	0.993050691	0.100742542	0.347384937	0.29000262	0.774799604	0.925781844	-0.001639597	0.305495003	-0.005367016	0.995770935	0.995770935	0.518254097	0.314922417	1.64565642	0.11545996	0.854520592	0.173273306	0.310167947	0.558643494	0.58260636	0.808680855	0.058437862	0.311003358	0.187901063	0.852847537	0.927999378	-0.447322683	0.327717565	-1.364964017	0.187424135	0.881895858	0.466666667	chr4	121734988	121734989
14	15	1	0.716666667	0.283333333	ANXA5	rs2390227	0.387908152	0.388122275	0.999448309	0.328955509	0.894575281	0.526327315	0.389305918	1.351963302	0.190769654	0.825523618	0.075822791	0.372493153	0.203554859	0.840660928	0.995770935	0.510475241	0.377819686	1.351108108	0.191039046	0.854520592	0.575337675	0.341995641	1.682295346	0.107322999	0.595736908	0.35987355	0.362350659	0.99316378	0.331936831	0.752205343	-0.144860706	0.402327882	-0.360056342	0.722400888	0.908459684	0.283333333	chr4	121735558	121735559
12	11	7	0.583333333	0.416666667	ANXA5	rs4833765	-0.079908157	0.286473502	-0.278937342	0.783021376	0.991704643	0.04149846	0.293112542	0.141578589	0.888762295	0.962047628	-0.129796995	0.267892475	-0.48451154	0.63303795	0.995770935	0.203316953	0.281106005	0.723275025	0.477490458	0.868713954	0.0078842	0.263204237	0.029954686	0.976386054	0.98748135	0.216585546	0.263667692	0.821433767	0.42062754	0.752205343	-0.13081409	0.290170488	-0.450818038	0.656741062	0.887937367	0.416666667	chr4	121736719	121736720
14	9	7	0.616666667	0.383333333	ANXA5	rs2706784	-0.072869971	0.287377405	-0.253568896	0.802294625	0.991704643	0.087190377	0.293467274	0.297104259	0.769305829	0.925781844	0.045872253	0.269963502	0.169920201	0.866699201	0.995770935	0.24924183	0.280161638	0.889635827	0.38373982	0.854520592	0.024307065	0.263902434	0.092106255	0.927486625	0.964830233	0.052378108	0.268385978	0.195159629	0.847143847	0.927999378	0.031630548	0.292315998	0.108206693	0.914858955	0.93458524	0.383333333	chr4	121738548	121738549
18	9	3	0.75	0.25	ANXA5	rs199689148	9.18E-04	0.343232882	0.002675113	0.997890821	0.997890821	0.05118524	0.350527946	0.14602328	0.885295636	0.962047628	-0.264837901	0.316937153	-0.835616457	0.412777573	0.995770935	0.317206056	0.333227794	0.951919565	0.351966533	0.854520592	0.069918887	0.314407452	0.222383047	0.826164292	0.964830233	0.055020492	0.320125719	0.171871514	0.865184038	0.927999378	-0.211516991	0.345626939	-0.611980627	0.547120017	0.881895858	0.25	NA	NA	NA
11	9	9	0.516666667	0.45	ANXA5	rs4833766	-0.027688891	0.292854029	-0.094548438	0.925614361	0.991704643	0.108007236	0.296920711	0.36375784	0.719855821	0.925781844	-0.056666093	0.261122281	-0.217009796	0.830399121	0.995770935	0.348088021	0.276414369	1.25929785	0.222422095	0.854520592	-0.042935638	0.267318766	-0.160615876	0.874007193	0.964830233	0.025766785	0.266315646	0.096752801	0.923885694	0.934384396	-0.18384491	0.290322277	-0.63324424	0.533749052	0.881895858	0.45	chr4	121740804	121740805
9	10	11	0.466666667	0.533333333	ANXA5	rs4833767	0.036307146	0.282308013	0.128608273	0.898891361	0.991704643	-0.082596688	0.288004594	-0.28678948	0.777084041	0.925781844	-0.005887642	0.265079422	-0.022210859	0.98248945	0.995770935	-0.371379966	0.268056979	-1.38545158	0.180454728	0.854520592	0.022261725	0.258959834	0.085965939	0.932307865	0.964830233	-0.06965835	0.263152604	-0.26470705	0.793815893	0.927999378	0.141800991	0.285240229	0.497128302	0.62426336	0.881895858	0.466666667	chr4	121740844	121740845
19	10	1	0.8	0.2	ANXA5	rs57550245	-0.033012944	0.379119408	-0.087077959	0.931434529	0.991704643	-0.115499108	0.386622927	-0.298738383	0.768075821	0.925781844	-0.092143998	0.355342508	-0.259310373	0.797920831	0.995770935	-0.76283696	0.337135644	-2.262700414	0.034377543	0.854520592	-0.616668177	0.320659592	-1.923124058	0.068129698	0.445360276	-0.523382219	0.334973343	-1.562459311	0.133124722	0.752205343	0.092567024	0.384692469	0.240626037	0.812178552	0.93458524	0.2	chr4	121741781	121741782
13	10	7	0.6	0.4	ANXA5	rs28640980	0.275287141	0.425671993	0.646711895	0.524824547	0.894575281	0.424407602	0.429375072	0.988430931	0.334194381	0.825523618	0.547170676	0.385429405	1.419639157	0.170387752	0.995770935	-0.011060325	0.42626136	-0.025947285	0.979544377	0.989701863	0.880243434	0.344291484	2.55668082	0.018374534	0.272555585	0.548269155	0.382977558	1.431596037	0.166975221	0.752205343	0.940135232	0.385546422	2.438448859	0.02371943	0.375266962	0.4	chr4	121743128	121743129
13	10	7	0.6	0.4	ANXA5	rs28532673	0.275287141	0.425671993	0.646711895	0.524824547	0.894575281	0.424407602	0.429375072	0.988430931	0.334194381	0.825523618	0.547170676	0.385429405	1.419639157	0.170387752	0.995770935	-0.011060325	0.42626136	-0.025947285	0.979544377	0.989701863	0.880243434	0.344291484	2.55668082	0.018374534	0.272555585	0.548269155	0.382977558	1.431596037	0.166975221	0.752205343	0.940135232	0.385546422	2.438448859	0.02371943	0.375266962	0.4	chr4	121743167	121743168
13	10	7	0.6	0.4	ANXA5	rs72678650	0.275287141	0.425671993	0.646711895	0.524824547	0.894575281	0.424407602	0.429375072	0.988430931	0.334194381	0.825523618	0.547170676	0.385429405	1.419639157	0.170387752	0.995770935	-0.011060325	0.42626136	-0.025947285	0.979544377	0.989701863	0.880243434	0.344291484	2.55668082	0.018374534	0.272555585	0.548269155	0.382977558	1.431596037	0.166975221	0.752205343	0.940135232	0.385546422	2.438448859	0.02371943	0.375266962	0.4	chr4	121744844	121744845
9	13	8	0.516666667	0.483333333	ANXA5	rs10034501	0.258647883	0.313631477	0.824687258	0.4188185	0.894575281	-0.042567156	0.325475266	-0.130784609	0.897190485	0.962047628	-0.065868236	0.298762193	-0.220470451	0.827634078	0.995770935	0.10885245	0.315090854	0.345463692	0.733182349	0.989701863	-0.402263896	0.278755917	-1.443068544	0.163752924	0.694000489	-0.282597028	0.290961789	-0.971251344	0.342478037	0.752205343	-0.11519512	0.32276373	-0.356902307	0.724726265	0.908459684	0.483333333	chr4	121747428	121747429
19	8	3	0.766666667	0.233333333	ANXA5	rs56083871	0.338623706	0.302311579	1.120114908	0.275312342	0.894575281	0.234656783	0.313837185	0.747702292	0.462931086	0.825523618	-0.05157208	0.291890515	-0.176682958	0.861450312	0.995770935	-0.455736911	0.292125363	-1.560073067	0.133686887	0.854520592	-0.397068429	0.27194022	-1.460131311	0.159053649	0.694000489	-0.359949596	0.279642059	-1.287179753	0.212038733	0.752205343	0.066879476	0.315827226	0.211759691	0.834336216	0.93458524	0.233333333	chr4	121749532	121749533
14	9	7	0.616666667	0.383333333	ANXA5	rs11934307	0.345064998	0.410433969	0.840732064	0.409969129	0.894575281	0.488515907	0.412827556	1.183341327	0.249897309	0.825523618	0.558830328	0.372200631	1.501422302	0.148133914	0.995770935	-0.061631073	0.413549945	-0.149029334	0.882952379	0.989701863	0.91998587	0.325803158	2.823747553	0.010172633	0.272555585	0.585186578	0.367935246	1.590460778	0.126673483	0.752205343	0.903729575	0.37526075	2.40827098	0.025298896	0.375266962	0.383333333	chr4	121756358	121756359
14	9	7	0.616666667	0.383333333	ANXA5	rs28394772	0.345064998	0.410433969	0.840732064	0.409969129	0.894575281	0.488515907	0.412827556	1.183341327	0.249897309	0.825523618	0.558830328	0.372200631	1.501422302	0.148133914	0.995770935	-0.061631073	0.413549945	-0.149029334	0.882952379	0.989701863	0.91998587	0.325803158	2.823747553	0.010172633	0.272555585	0.585186578	0.367935246	1.590460778	0.126673483	0.752205343	0.903729575	0.37526075	2.40827098	0.025298896	0.375266962	0.383333333	chr4	121757387	121757388
15	8	7	0.633333333	0.366666667	ANXA5	rs4075065	0.326796873	0.381036829	0.857651672	0.400767442	0.894575281	0.276523937	0.391469309	0.7063745	0.487719172	0.825523618	0.297849118	0.358003947	0.831971605	0.414786023	0.995770935	-0.062682871	0.384143318	-0.163175743	0.871940176	0.989701863	0.683372869	0.322726823	2.117496352	0.046320547	0.405423284	0.491784643	0.345527341	1.423287201	0.169340695	0.752205343	0.521495689	0.377021728	1.383197969	0.181134655	0.881895858	0.366666667	chr4	121762750	121762751
11	14	5	0.6	0.4	ANXA5	rs4833233	-0.55654294	0.339335947	-1.640094264	0.115880304	0.894575281	-0.61608839	0.342843698	-1.796994942	0.086734829	0.825523618	-0.673020383	0.304746804	-2.208457559	0.038464353	0.995770935	-0.628790782	0.329986926	-1.905502103	0.070498001	0.854520592	-0.625675464	0.301017473	-2.078535369	0.050108496	0.405423284	-0.61733198	0.308234363	-2.002800641	0.058276395	0.752205343	-0.403635682	0.355397905	-1.135728929	0.268866131	0.881895858	0.4	chr4	121767588	121767589
18	10	2	0.766666667	0.233333333	ANXA5	rs58649165	-0.769134024	0.317163698	-2.425038012	0.024409672	0.75760206	-0.810530506	0.32116475	-2.523721876	0.019738514	0.825523618	-0.618318326	0.30859973	-2.003625625	0.058181371	0.995770935	-0.417568841	0.34394647	-1.214051829	0.238205162	0.854520592	-0.315441277	0.321806562	-0.980220152	0.338136028	0.773629667	-0.315761916	0.327747992	-0.963428989	0.346296116	0.752205343	-0.248655718	0.360484963	-0.689781111	0.497884321	0.881895858	0.233333333	chr4	121772596	121772597
12	8	10	0.533333333	0.466666667	ANXA5	rs11726779	-0.196194723	0.305238618	-0.642758523	0.527337013	0.894575281	-0.089114974	0.31433631	-0.283502005	0.779568165	0.925781844	0.037431455	0.289190334	0.129435361	0.898244906	0.995770935	-0.088231567	0.305022696	-0.289262301	0.775217104	0.989701863	0.316480765	0.274106934	1.15458869	0.261229	0.773629667	0.316394846	0.279270056	1.132935088	0.270011329	0.752205343	0.190920828	0.310347815	0.615183413	0.545043128	0.881895858	0.466666667	chr4	121782045	121782046
11	15	4	0.616666667	0.383333333	AOC3	rs9892506	-0.246297281	0.409170765	-0.601942518	0.553656472	0.991875567	-0.258853039	0.415533718	-0.622941117	0.540030004	0.897748838	-0.866111694	0.38981184	-2.221871183	0.037414423	0.824794787	-0.464066483	0.420178235	-1.104451503	0.281891892	0.75470998	-0.39329391	0.385765614	-1.019515208	0.319560871	0.944390857	0.042124122	0.421035046	0.10004897	0.921254443	0.995654573	-0.082434427	0.414130153	-0.199054396	0.844134841	0.979936088	0.383333333	chr17	42752473	42752474
13	15	2	0.683333333	0.316666667	AOC3	rs59999845	-0.294382351	0.384021334	-0.766578117	0.451864497	0.991875567	-0.288660523	0.390603568	-0.739011487	0.468080428	0.897748838	-0.441629873	0.397201635	-1.111853108	0.278768649	0.824794787	0.022000372	0.407749095	0.053955662	0.957480498	0.957480498	0.038466735	0.372762981	0.103193549	0.918788485	0.990727018	0.358121392	0.38956833	0.919277478	0.368389714	0.995654573	-0.428333016	0.379754766	-1.127920054	0.272075989	0.762078976	0.316666667	chr17	42774038	42774039
7	11	12	0.416666667	0.583333333	AOC3	rs873084	0.089171103	0.32656063	0.273061401	0.787473334	0.991875567	0.041126187	0.332305944	0.123760009	0.902682213	0.988066018	-0.250190802	0.339045563	-0.737926785	0.4687255	0.824794787	0.408153047	0.330837201	1.233697559	0.230945757	0.75470998	0.037228089	0.313171292	0.118874526	0.906504576	0.990727018	0.080398464	0.333376757	0.241163975	0.811767098	0.995654573	0.26699365	0.323388024	0.825613907	0.418304155	0.83660831	0.416666667	chr17	42778076	42778077
10	16	4	0.6	0.4	AOC3	rs3744239	-0.166249903	0.401099394	-0.414485551	0.682721905	0.991875567	0.006194592	0.409243539	0.01513669	0.988066018	0.988066018	-0.390247914	0.414104935	-0.942388948	0.356709523	0.824794787	0.25510763	0.418099938	0.610159453	0.548302852	0.75470998	0.176504917	0.38374181	0.459957482	0.650273421	0.944390857	0.265881393	0.406866731	0.653485214	0.520535261	0.995654573	0.030559549	0.40447258	0.075554068	0.940489029	0.979936088	0.4	chr17	42779035	42779036
16	12	2	0.733333333	0.266666667	AOC3	rs9915528	-0.02339987	0.365168855	-0.06407959	0.949512915	0.991875567	-0.385658114	0.361438688	-1.067008395	0.298081725	0.897748838	-0.17352917	0.38149667	-0.454864181	0.653874315	0.824794787	0.273715543	0.377789412	0.724518832	0.47674267	0.75470998	0.327883668	0.342330904	0.957797452	0.3490628	0.944390857	0.456211264	0.35913939	1.270290246	0.217875667	0.995654573	-0.390787189	0.356778664	-1.095321073	0.285779616	0.762078976	0.266666667	chr17	42786921	42786922
16	12	2	0.733333333	0.266666667	AOC3	rs2290042	-0.02339987	0.365168855	-0.06407959	0.949512915	0.991875567	-0.385658114	0.361438688	-1.067008395	0.298081725	0.897748838	-0.17352917	0.38149667	-0.454864181	0.653874315	0.824794787	0.273715543	0.377789412	0.724518832	0.47674267	0.75470998	0.327883668	0.342330904	0.957797452	0.3490628	0.944390857	0.456211264	0.35913939	1.270290246	0.217875667	0.995654573	-0.390787189	0.356778664	-1.095321073	0.285779616	0.762078976	0.266666667	chr17	42795144	42795145
10	16	4	0.6	0.4	AOC3	rs61995868	-0.166249903	0.401099394	-0.414485551	0.682721905	0.991875567	0.006194592	0.409243539	0.01513669	0.988066018	0.988066018	-0.390247914	0.414104935	-0.942388948	0.356709523	0.824794787	0.25510763	0.418099938	0.610159453	0.548302852	0.75470998	0.176504917	0.38374181	0.459957482	0.650273421	0.944390857	0.265881393	0.406866731	0.653485214	0.520535261	0.995654573	0.030559549	0.40447258	0.075554068	0.940489029	0.979936088	0.4	chr17	42805830	42805831
10	16	4	0.6	0.4	AOC3	rs9891429	-0.166249903	0.401099394	-0.414485551	0.682721905	0.991875567	0.006194592	0.409243539	0.01513669	0.988066018	0.988066018	-0.390247914	0.414104935	-0.942388948	0.356709523	0.824794787	0.25510763	0.418099938	0.610159453	0.548302852	0.75470998	0.176504917	0.38374181	0.459957482	0.650273421	0.944390857	0.265881393	0.406866731	0.653485214	0.520535261	0.995654573	0.030559549	0.40447258	0.075554068	0.940489029	0.979936088	0.4	chr17	42820406	42820407
10	16	3	0.6	0.366666667	AOC3	rs16968023	-0.212090703	0.462188642	-0.458883417	0.651265833	0.991875567	0.111713727	0.469320565	0.238032883	0.814277281	0.988066018	-0.327291299	0.476746923	-0.686509515	0.500274522	0.824794787	0.266514726	0.48230753	0.552582553	0.586672708	0.75470998	0.348155585	0.434747498	0.800822516	0.432645425	0.944390857	0.41370727	0.463833011	0.891931492	0.38303549	0.995654573	0.052408074	0.466497142	0.112343827	0.911670728	0.979936088	0.366666667	chr17	42827029	42827030
10	16	4	0.6	0.4	AOC3	rs3760208	-0.166249903	0.401099394	-0.414485551	0.682721905	0.991875567	0.006194592	0.409243539	0.01513669	0.988066018	0.988066018	-0.390247914	0.414104935	-0.942388948	0.356709523	0.824794787	0.25510763	0.418099938	0.610159453	0.548302852	0.75470998	0.176504917	0.38374181	0.459957482	0.650273421	0.944390857	0.265881393	0.406866731	0.653485214	0.520535261	0.995654573	0.030559549	0.40447258	0.075554068	0.940489029	0.979936088	0.4	chr17	42831795	42831796
16	12	2	0.733333333	0.266666667	AOC3	rs8078218	0.172127977	0.360392274	0.477612838	0.637859438	0.991875567	0.236057553	0.364579487	0.647478977	0.52433781	0.897748838	0.328547773	0.373551021	0.879525833	0.389070143	0.824794787	0.705964103	0.346810277	2.035591646	0.054604183	0.75470998	0.735350674	0.307655687	2.39017416	0.0262923	0.63101519	0.494436989	0.353671683	1.39801124	0.176702585	0.995654573	0.358683209	0.355439605	1.009125612	0.324401187	0.77856285	0.266666667	chr17	42856742	42856743
10	16	4	0.6	0.4	AOC3	rs9563	-0.166249903	0.401099394	-0.414485551	0.682721905	0.991875567	0.006194592	0.409243539	0.01513669	0.988066018	0.988066018	-0.390247914	0.414104935	-0.942388948	0.356709523	0.824794787	0.25510763	0.418099938	0.610159453	0.548302852	0.75470998	0.176504917	0.38374181	0.459957482	0.650273421	0.944390857	0.265881393	0.406866731	0.653485214	0.520535261	0.995654573	0.030559549	0.40447258	0.075554068	0.940489029	0.979936088	0.4	chr17	42857940	42857941
15	13	2	0.716666667	0.283333333	AOC3	rs3941670	-0.004884976	0.37239813	-0.013117616	0.989657782	0.991875567	-0.238783929	0.374813754	-0.63707355	0.530961463	0.897748838	-0.056555671	0.39072956	-0.144743774	0.886293355	0.924827848	0.411484826	0.379540231	1.084166559	0.290581751	0.75470998	0.175949731	0.354545517	0.496268386	0.624859614	0.944390857	-0.018741685	0.380002575	-0.049319889	0.96113045	0.995654573	0.177411648	0.372046739	0.476853121	0.638391414	0.979936088	0.283333333	chr17	42872212	42872213
18	8	4	0.733333333	0.266666667	AOC3	rs324075	-0.070863583	0.462863099	-0.153098364	0.879782271	0.991875567	0.043510323	0.470510536	0.092474706	0.927197415	0.988066018	0.416406036	0.477591568	0.871887327	0.393129322	0.824794787	-0.177922411	0.483474639	-0.368007743	0.716550795	0.818915195	0.151429844	0.442262844	0.342397844	0.735454769	0.944390857	0.079419176	0.472285933	0.168159097	0.868067122	0.995654573	-0.700034982	0.43938297	-1.593222837	0.12605151	0.762078976	0.266666667	chr17	42874505	42874506
9	16	5	0.566666667	0.433333333	AOC3	rs692386	-0.023522889	0.349322776	-0.067338549	0.946949207	0.991875567	0.292290955	0.349229996	0.836958334	0.412039708	0.897748838	0.145501705	0.365362146	0.398239684	0.694473382	0.824794787	0.426126027	0.353874919	1.204171318	0.241920876	0.75470998	0.437914835	0.320617516	1.365848132	0.186437686	0.944390857	0.285507536	0.35102758	0.813347872	0.425144816	0.995654573	0.647405533	0.321219327	2.015462581	0.056833081	0.762078976	0.433333333	chr17	42887544	42887545
19	8	3	0.766666667	0.233333333	AOC3	rs2593595	-0.108386209	0.402991027	-0.268954397	0.790589481	0.991875567	-0.142683428	0.409025499	-0.348837488	0.730684573	0.988066018	0.325331323	0.417776473	0.778721025	0.444830843	0.824794787	-0.225145313	0.419917976	-0.53616498	0.597478734	0.75470998	0.024801822	0.386539661	0.06416372	0.949446726	0.990727018	0.050921894	0.41180009	0.12365683	0.902762915	0.995654573	-0.555522462	0.386934326	-1.435702198	0.165816093	0.762078976	0.233333333	chr17	42904227	42904228
18	11	1	0.783333333	0.216666667	AOC3	rs59186734	-0.051141155	0.36924763	-0.13850097	0.891164043	0.991875567	-0.313019513	0.369119826	-0.848015985	0.405991373	0.897748838	-0.229919197	0.384533245	-0.597917606	0.556288832	0.824794787	0.519652387	0.369901538	1.404839755	0.174688908	0.75470998	0.199151845	0.351081955	0.567251725	0.576557413	0.944390857	0.161219367	0.375334891	0.429534721	0.67190911	0.995654573	0.31695529	0.364555711	0.869428954	0.394441562	0.83660831	0.216666667	NA	NA	NA
14	13	3	0.683333333	0.316666667	AOC3	rs161626	-0.298994993	0.31310361	-0.954939461	0.350472632	0.991875567	-0.322490699	0.317288048	-1.016397247	0.32100812	0.897748838	-0.380103391	0.325331962	-1.16835551	0.255756618	0.824794787	0.339635841	0.326657966	1.039729247	0.310289343	0.75470998	0.099597532	0.305503973	0.326010594	0.747642762	0.944390857	0.001798803	0.326377826	0.005511412	0.995654573	0.995654573	0.429696193	0.307262622	1.398465553	0.176568038	0.762078976	0.316666667	chr17	42907777	42907778
17	12	1	0.766666667	0.233333333	AOC3	rs2229611	0.003798728	0.368645478	0.010304556	0.991875567	0.991875567	-0.338646322	0.367243118	-0.92213116	0.366933828	0.897748838	-0.211099565	0.384232913	-0.549405212	0.588522826	0.824794787	0.512552253	0.369530683	1.387035709	0.179978006	0.75470998	0.27400227	0.347923882	0.787535101	0.439767576	0.944390857	0.301630554	0.370391503	0.814356031	0.424579943	0.995654573	0.234541854	0.366731433	0.639546635	0.529383085	0.977322618	0.233333333	chr17	42911448	42911449
17	12	1	0.766666667	0.233333333	AOC3	rs692198	-0.371345056	0.392465871	-0.946184326	0.354815567	0.991875567	-0.949424155	0.350578027	-2.708167885	0.013169108	0.316058601	-0.478680096	0.407504214	-1.174662935	0.253278106	0.824794787	0.132568505	0.418704899	0.316615604	0.754661159	0.823266719	-0.062609957	0.383518659	-0.163251397	0.871881353	0.990727018	-0.178919593	0.407081527	-0.43951784	0.664776049	0.995654573	0.167080913	0.400871623	0.416794065	0.681058626	0.979936088	0.233333333	chr17	42919378	42919379
13	14	3	0.666666667	0.333333333	AOC3	rs8075320	-0.101306596	0.313234328	-0.323421115	0.749574987	0.991875567	-0.509058188	0.299127906	-1.701807745	0.103551417	0.897748838	-0.116833498	0.328646427	-0.355499065	0.725761712	0.824794787	0.298788683	0.32234099	0.926933564	0.364492443	0.75470998	0.232057059	0.296412041	0.78288675	0.4424334	0.944390857	0.10998158	0.319542918	0.344184064	0.734130511	0.995654573	0.008027149	0.315404913	0.025450299	0.979936088	0.979936088	0.333333333	NA	NA	NA
19	9	2	0.783333333	0.216666667	AOC3	rs2670854	-0.104182768	0.340443798	-0.30602046	0.762602241	0.991875567	-0.400980991	0.335493543	-1.195197341	0.245333431	0.897748838	0.194134879	0.355660769	0.545842826	0.590925935	0.824794787	-0.036586734	0.357254748	-0.102410771	0.919402257	0.957480498	0.380256715	0.316030777	1.203226847	0.242278337	0.944390857	0.213184517	0.345066445	0.61780715	0.543344866	0.995654573	-0.17766277	0.340519364	-0.52174058	0.607310651	0.979936088	0.216666667	chr17	42933665	42933666
12	14	4	0.633333333	0.366666667	AOC3	rs528854	0.687748513	0.336727135	2.042450526	0.053862741	0.991875567	0.235899816	0.371062758	0.63574102	0.531812974	0.897748838	0.002713086	0.386996408	0.007010622	0.994472552	0.994472552	0.187082287	0.383934638	0.487276397	0.631110266	0.757332319	0.003227889	0.35303487	0.009143258	0.992791142	0.992791142	0.007285936	0.376203174	0.019367024	0.984731151	0.995654573	0.459893341	0.356438948	1.290244354	0.210992725	0.762078976	0.366666667	chr17	42946090	42946091
9	14	7	0.533333333	0.466666667	AOC3	rs7218454	-0.238045648	0.335416403	-0.70970187	0.485695365	0.991875567	0.202026553	0.342071457	0.590597515	0.561093024	0.897748838	-0.111879404	0.35546152	-0.314744066	0.756061888	0.824794787	-0.453939801	0.341391473	-1.329675277	0.197889029	0.75470998	-0.132558176	0.323741849	-0.409456412	0.686351105	0.944390857	-0.044801864	0.346226541	-0.129400432	0.898272205	0.995654573	-0.500723913	0.322939746	-1.550518071	0.135957675	0.762078976	0.466666667	chr17	42954067	42954068
14	8	8	0.6	0.4	APLP2	rs4937474	-0.100965623	0.320001111	-0.315516477	0.755483682	0.936477385	0.132274929	0.299740696	0.441297864	0.663507588	0.987551247	-0.10872394	0.3375569	-0.322090704	0.750568374	0.867835846	0.090701123	0.3506943	0.258633011	0.798436487	0.941440037	0.277688787	0.328436181	0.845487807	0.407369205	0.918163319	-0.04617665	0.342218374	-0.134933287	0.893949572	0.984024534	-0.146944094	0.308813576	-0.475834306	0.639105132	0.937966438	0.4	chr11	129973682	129973683
16	8	6	0.666666667	0.333333333	APLP2	rs4936089	0.090688716	0.345727219	0.262312918	0.795636222	0.936477385	0.330334452	0.3170065	1.04204315	0.309240297	0.987551247	0.003020494	0.36532706	0.008267917	0.993481274	0.993481274	-0.37513046	0.370273449	-1.013117361	0.32253548	0.719014069	-0.111504435	0.359744429	-0.309954584	0.759650423	0.966737151	0.051223515	0.369452232	0.138647193	0.891049907	0.984024534	0.270100508	0.329966771	0.818568814	0.42222461	0.915228741	0.333333333	chr11	129975082	129975083
19	8	3	0.766666667	0.233333333	APLP2	rs73577269	0.112438508	0.340957483	0.329772813	0.74483849	0.936477385	0.076372364	0.320484573	0.238302776	0.813956187	0.987551247	0.186315777	0.358329662	0.519956334	0.608532193	0.867835846	0.102904606	0.373662797	0.275394304	0.785704888	0.941440037	0.196962851	0.353324178	0.557456476	0.583109525	0.918163319	0.065393134	0.364588113	0.179361674	0.859373035	0.984024534	-0.14656201	0.329329131	-0.445032026	0.660849956	0.937966438	0.233333333	chr11	129975856	129975857
15	9	6	0.65	0.35	APLP2	rs12288829	0.220269968	0.336244439	0.655088804	0.519522613	0.936477385	0.237263415	0.314642931	0.754071969	0.459178627	0.987551247	0.210644008	0.355372271	0.592741823	0.559683481	0.867835846	0.297069905	0.366260872	0.811088293	0.426412571	0.80206174	0.539020748	0.33352939	1.616111693	0.120994864	0.811525129	0.04121488	0.362432587	0.11371737	0.910542015	0.984024534	0.117659566	0.327767664	0.358972463	0.723199691	0.937966438	0.35	chr11	129976434	129976435
12	9	9	0.55	0.45	APLP2	rs7938683	-0.357673554	0.364705069	-0.980719997	0.337895161	0.936477385	0.070289214	0.349800825	0.200940674	0.84267842	0.987551247	-0.148250324	0.392131672	-0.378062611	0.709178632	0.867835846	-0.553663469	0.390140561	-1.419138444	0.170531871	0.719014069	-0.070984243	0.388026852	-0.18293642	0.856602539	0.966737151	-0.207424524	0.395506518	-0.524452858	0.605456007	0.984024534	-0.075463673	0.360628942	-0.209255732	0.836265201	0.959700595	0.45	chr11	129977083	129977084
15	12	3	0.7	0.3	APLP2	rs3740879	-0.238426738	0.343152534	-0.694812699	0.494789232	0.936477385	-0.245105897	0.321412496	-0.762589818	0.454189321	0.987551247	-0.222567598	0.362916435	-0.613275059	0.54628012	0.867835846	0.24144689	0.376400199	0.641463237	0.528161629	0.81813272	0.165398435	0.359572968	0.459985734	0.650253471	0.918163319	-0.027398009	0.37040697	-0.073967315	0.941736441	0.984024534	0.478779031	0.319286615	1.499527411	0.148621244	0.915228741	0.3	chr11	129990805	129990806
18	12	0	0.8	0.2	APLP2	rs78439173	0.374437366	0.547070092	0.684441301	0.501181063	0.936477385	-0.046854908	0.519183974	-0.090247215	0.928946009	0.987551247	-0.162064679	0.58246975	-0.278237074	0.783551544	0.867835846	1.027588512	0.562688644	1.826211569	0.082071082	0.719014069	0.276649753	0.572764408	0.483007934	0.634087402	0.918163319	-0.086089226	0.590101706	-0.145888794	0.885400494	0.984024534	0.201578017	0.533592486	0.377775217	0.709388947	0.937966438	0.2	chr11	129998384	129998385
17	13	0	0.783333333	0.216666667	APLP2	rs12805829	0.054659852	0.592819616	0.092203177	0.927410546	0.951499132	-0.362513066	0.551000237	-0.657918167	0.517738564	0.987551247	-0.297559076	0.622152103	-0.478273841	0.637396747	0.867835846	0.33761459	0.645115606	0.523339672	0.60621687	0.84757762	-0.114005872	0.616877436	-0.18481122	0.855150288	0.966737151	-0.204513003	0.631307666	-0.323951401	0.749179159	0.984024534	0.118521957	0.573344543	0.206720302	0.838219507	0.959700595	0.216666667	chr11	130003132	130003133
15	10	5	0.666666667	0.333333333	APLP2	rs2875185	-0.488356458	0.297189748	-1.643247998	0.115221481	0.936477385	-0.306162593	0.288768156	-1.060236687	0.301079561	0.987551247	-0.866420447	0.274209293	-3.159704896	0.004724683	0.350317661	-0.348499066	0.337265955	-1.033306388	0.313214447	0.719014069	-0.454054287	0.313444388	-1.448596001	0.162218457	0.915375579	-0.310588028	0.330101545	-0.94088632	0.357461243	0.910949619	-0.175062747	0.303198667	-0.577386269	0.569817774	0.937135434	0.333333333	chr11	130015295	130015296
7	14	9	0.466666667	0.533333333	APLP2	rs7117411	-0.827937635	0.385928147	-2.1453155	0.043776081	0.936477385	-0.386451395	0.391055268	-0.988227053	0.334291868	0.987551247	-0.436972526	0.439318054	-0.99466098	0.331224879	0.771980815	-1.400827315	0.352569209	-3.973198116	6.93E-04	0.054721164	-1.156199968	0.364969204	-3.16793843	0.004635498	0.366204304	-0.790900464	0.420813948	-1.879454013	0.074131294	0.895051511	-0.537345685	0.395442924	-1.358845116	0.188612739	0.915228741	0.466666667	chr11	130033383	130033384
12	9	9	0.55	0.45	APLP2	rs7105789	-0.4651239	0.256082926	-1.816301879	0.083627917	0.936477385	-0.274976854	0.251546857	-1.093143667	0.286712467	0.987551247	0.080476997	0.290074093	0.277436002	0.784158162	0.867835846	-0.340180199	0.292374885	-1.163506909	0.257674138	0.719014069	-0.217748847	0.282854385	-0.769826662	0.449976227	0.918163319	-0.07911078	0.293513395	-0.269530393	0.790152232	0.984024534	-0.210142821	0.262658493	-0.800061017	0.432633373	0.915228741	0.45	chr11	130034588	130034589
14	11	5	0.65	0.35	APLP2	rs1020777	0.822665043	0.415884419	1.978109796	0.061185042	0.936477385	0.708025412	0.396192347	1.787074933	0.088369698	0.987551247	0.30613419	0.473182165	0.646968996	0.52466138	0.867835846	0.903125943	0.45520899	1.983980903	0.060481959	0.719014069	0.721112537	0.4446216	1.621856738	0.119752711	0.811525129	0.542014039	0.468800636	1.156171721	0.260595351	0.895051511	0.230243257	0.43556365	0.528609899	0.602618735	0.937966438	0.35	chr11	130034601	130034602
14	13	3	0.683333333	0.316666667	APLP2	rs10894169	-0.168677919	0.358873074	-0.470021107	0.643184337	0.936477385	-0.018285117	0.338652975	-0.053993671	0.957450576	0.987551247	0.464813022	0.366820111	1.267141602	0.218977404	0.695390622	-0.485095434	0.380605329	-1.274536629	0.216396598	0.719014069	-0.178210254	0.373606632	-0.476999708	0.638288754	0.918163319	-0.135182003	0.383926598	-0.352103771	0.728269308	0.984024534	-0.012362453	0.349178121	-0.035404432	0.972091633	0.972091633	0.316666667	chr11	130035192	130035193
9	10	11	0.466666667	0.533333333	APLP2	rs2168948	-0.523356736	0.260041989	-2.012585503	0.057158206	0.936477385	-0.363815084	0.254539154	-1.429308923	0.167623677	0.987551247	-0.080310286	0.299113851	-0.268494038	0.790938999	0.867835846	-0.440606694	0.295781217	-1.489637165	0.151186174	0.719014069	-0.503212833	0.274578117	-1.832676396	0.081069079	0.811525129	-0.216686793	0.299437826	-0.723645357	0.477267738	0.984024534	-0.284880897	0.267787677	-1.063831245	0.299485577	0.915228741	0.466666667	chr11	130036470	130036471
10	11	9	0.516666667	0.483333333	APLP2	rs10894170	-0.285988251	0.329861525	-0.866994873	0.395743632	0.936477385	-0.285212351	0.308960088	-0.923136554	0.366421816	0.987551247	0.122008257	0.353163997	0.345471956	0.733176227	0.867835846	-0.392277156	0.357523546	-1.097206494	0.284973637	0.719014069	-0.563616107	0.327198151	-1.722552848	0.099666049	0.811525129	0.062482939	0.358069104	0.174499665	0.863144162	0.984024534	0.244784078	0.320528457	0.763689064	0.453547837	0.918725105	0.483333333	chr11	130038008	130038009
11	10	9	0.533333333	0.466666667	APLP2	rs3808986	-0.094324969	0.26341621	-0.358083389	0.723855167	0.936477385	0.056089787	0.247746017	0.226400357	0.823079213	0.987551247	0.331796926	0.269174598	1.232645756	0.231330096	0.695390622	0.288737844	0.282394031	1.022464403	0.318196176	0.719014069	0.453293922	0.256711357	1.765772759	0.091970603	0.811525129	0.068518894	0.281621736	0.243301156	0.81013298	0.984024534	-0.06435977	0.255361346	-0.252034111	0.803464941	0.959700595	0.466666667	chr11	130040688	130040689
19	10	1	0.8	0.2	APLP2	rs4937492	-0.283598083	0.450438678	-0.629604198	0.535744077	0.936477385	-0.043158219	0.426739032	-0.101134921	0.920402753	0.987551247	-0.275301849	0.475884692	-0.578505368	0.569076032	0.867835846	-0.236066934	0.49522231	-0.476688811	0.638506495	0.869689882	-0.301442965	0.468817965	-0.642985097	0.527192842	0.918163319	-0.012124198	0.485291864	-0.024983311	0.98030416	0.984024534	0.406750942	0.431047789	0.943633056	0.356087941	0.915228741	0.2	chr11	130042442	130042443
10	12	8	0.533333333	0.466666667	APLP2	rs56248945	-0.227175974	0.327562578	-0.693534577	0.495574398	0.936477385	-0.041066978	0.310887409	-0.132095983	0.896165848	0.987551247	0.036628665	0.349411198	0.104829684	0.91750577	0.963194886	-0.239852913	0.358992287	-0.668128318	0.511328951	0.807899742	0.06743898	0.344633515	0.195683173	0.846739229	0.966737151	-0.026173482	0.353564124	-0.074027538	0.941689095	0.984024534	-0.37872914	0.309837094	-1.222349252	0.235118309	0.915228741	0.466666667	chr11	130043016	130043017
17	7	6	0.683333333	0.316666667	APLP2	rs7105369	-0.254868313	0.236758115	-1.076492405	0.2939192	0.936477385	0.025207439	0.228251862	0.11043695	0.91311149	0.987551247	-0.226014773	0.251785821	-0.897646943	0.379550309	0.771980815	0.013926118	0.266306192	0.052293633	0.958788983	0.99161276	0.086262502	0.252526378	0.341597988	0.736048036	0.957712929	-0.151004524	0.257486347	-0.58645643	0.563820337	0.984024534	-0.110821812	0.234159342	-0.473275212	0.640899452	0.937966438	0.316666667	chr11	130055192	130055193
10	12	8	0.533333333	0.466666667	APLP2	rs7119951	-0.251942173	0.255072628	-0.987727203	0.334530961	0.936477385	0.078539425	0.244360365	0.3214082	0.751078157	0.987551247	-0.296993583	0.267534776	-1.110112066	0.279501034	0.749728445	-0.091279428	0.285041217	-0.320232383	0.751956682	0.941440037	-0.033557113	0.271586476	-0.123559589	0.902838973	0.970902233	-0.428639024	0.262331087	-1.633961986	0.117170443	0.895051511	-0.248279849	0.246684315	-1.006467921	0.32564754	0.915228741	0.466666667	chr11	130055543	130055544
13	13	4	0.65	0.35	APLP2	rs982125	0.447977254	0.296364467	1.511575453	0.145544975	0.936477385	0.315555315	0.284763907	1.108129603	0.280336681	0.987551247	0.299350252	0.322678633	0.927703982	0.364101803	0.771980815	0.175084055	0.339596225	0.515565375	0.611543346	0.84757762	0.180121589	0.32254752	0.558434272	0.582453799	0.918163319	0.643826631	0.302014383	2.131774733	0.044998354	0.895051511	0.146517004	0.30036782	0.487791948	0.630751116	0.937966438	0.35	chr11	130062430	130062431
6	12	12	0.4	0.6	APLP2	rs73583411	0.343009802	0.324266866	1.057800961	0.302163107	0.936477385	-0.043852599	0.312279161	-0.140427554	0.889660426	0.987551247	0.067131382	0.350780434	0.191377214	0.850068343	0.907505393	-0.145493978	0.363045894	-0.400759189	0.69264563	0.882564593	-0.511529463	0.328038761	-1.55935677	0.133856021	0.813432743	-0.373056074	0.345758154	-1.078950907	0.29284702	0.895051511	0.113602262	0.321167706	0.35371633	0.727077961	0.937966438	0.4	chr11	130065426	130065427
6	18	6	0.5	0.5	APLP2	rs112826009	-0.216485831	0.320499781	-0.675463274	0.506751863	0.936477385	-0.127306071	0.302863794	-0.420341003	0.678506306	0.987551247	-0.239560276	0.337748072	-0.709286881	0.485947508	0.867835846	-0.207579404	0.351857198	-0.589953552	0.561516687	0.838670107	-0.313122692	0.330322436	-0.947930437	0.353946521	0.918163319	-0.76424464	0.302911661	-2.52299511	0.019769633	0.895051511	-0.380703976	0.302370127	-1.259066096	0.221822701	0.915228741	0.5	chr11	130070910	130070911
9	15	6	0.55	0.45	APLP2	rs7116302	-0.429557149	0.298977214	-1.436755477	0.165519811	0.936477385	-0.035860663	0.294046649	-0.121955694	0.904093618	0.987551247	-0.287383351	0.324546383	-0.885492386	0.385918557	0.771980815	-0.005437148	0.343112477	-0.015846546	0.987506405	0.99161276	0.04893367	0.326066983	0.150072446	0.882139515	0.970902233	-0.341248819	0.326038793	-1.046650972	0.307158761	0.895051511	-0.528158041	0.280527838	-1.882729512	0.073665565	0.915228741	0.45	chr11	130075798	130075799
16	10	4	0.7	0.3	APLP2	rs7946313	0.107343183	0.45541934	0.235701854	0.815947494	0.936477385	-0.255738673	0.42445854	-0.60250566	0.55328869	0.987551247	0.157029647	0.479865294	0.327236934	0.74672828	0.867835846	0.212172489	0.497223108	0.42671486	0.673929726	0.880235839	-0.042795887	0.474725405	-0.090148719	0.929023338	0.970902233	0.257873671	0.483477537	0.533372599	0.599376003	0.984024534	0.260346042	0.4377281	0.594766574	0.558354222	0.937135434	0.3	chr11	130079780	130079781
13	14	3	0.666666667	0.333333333	APLP2	rs59524649	-0.386154934	0.301364385	-1.281355574	0.214037709	0.936477385	0.140981254	0.292156513	0.482553865	0.634404478	0.987551247	-0.309366893	0.323147537	-0.957354947	0.349280833	0.771980815	-0.014350412	0.342658219	-0.041879667	0.966990261	0.99161276	0.138360068	0.324419584	0.426484943	0.674094588	0.918163319	-0.487587788	0.316603146	-1.540059832	0.138479634	0.895051511	-0.356624027	0.29272205	-1.218302574	0.236619963	0.915228741	0.333333333	chr11	130081563	130081564
12	14	4	0.633333333	0.366666667	APLP2	rs10750427	-0.334010981	0.302744541	-1.103276641	0.282389979	0.936477385	0.131837746	0.290917563	0.453179053	0.655067588	0.987551247	-0.472444924	0.311914778	-1.514660276	0.144765778	0.695390622	-0.067843825	0.340676889	-0.199144196	0.844065492	0.980605498	0.015369027	0.324212391	0.047404194	0.962639022	0.970902233	-0.497696504	0.314127211	-1.584378832	0.12805208	0.895051511	-0.598423414	0.271652945	-2.202896845	0.038907427	0.915228741	0.366666667	chr11	130086204	130086205
9	16	5	0.566666667	0.433333333	APLP2	rs3819106	-0.356627644	0.314625622	-1.133498417	0.269780131	0.936477385	0.070293269	0.303884202	0.231315971	0.819308277	0.987551247	-0.40488907	0.330309754	-1.225785994	0.233848683	0.695390622	0.026105318	0.354873758	0.073562267	0.942054891	0.99161276	0.068902618	0.337131097	0.204379301	0.840024899	0.966737151	-0.392940743	0.335145776	-1.172447248	0.254146712	0.895051511	-0.462283572	0.297053504	-1.556229989	0.134596402	0.915228741	0.433333333	chr11	130109849	130109850
12	13	4	0.616666667	0.35	APLP2	rs11221967	-0.304414166	0.298939627	-1.018313193	0.320690191	0.936477385	0.165083504	0.29012361	0.569010928	0.575683736	0.987551247	-0.468982127	0.311830766	-1.503963616	0.14821897	0.695390622	-0.081008747	0.287186951	-0.282076698	0.780782968	0.941440037	0.019546922	0.316120837	0.061833702	0.951309034	0.970902233	-0.355108891	0.313068742	-1.134284082	0.270088345	0.895051511	-0.45100752	0.285630121	-1.578991456	0.130024394	0.915228741	0.35	chr11	130112104	130112105
14	13	3	0.683333333	0.316666667	APLP2	rs11221969	-0.248413896	0.322978214	-0.769135147	0.450377779	0.936477385	0.254109494	0.302410189	0.840280863	0.410216346	0.987551247	-0.498165048	0.327949167	-1.519031299	0.143667571	0.695390622	-0.040258358	0.358522307	-0.112289687	0.911660163	0.99161276	0.114588203	0.340076152	0.336948657	0.739499857	0.957712929	-0.289812344	0.343789085	-0.842994603	0.408730901	0.933470198	-0.52324314	0.295716911	-1.769405536	0.091347719	0.915228741	0.316666667	chr11	130113341	130113342
13	11	5	0.616666667	0.35	APLP2	rs12281267	0.090555316	0.493212489	0.183603047	0.856173528	0.936477385	-0.426463398	0.44930472	-0.94916296	0.353867059	0.987551247	0.213144257	0.517644433	0.411758041	0.684896176	0.867835846	0.547600803	0.524596015	1.043852387	0.309007396	0.719014069	0.017708557	0.479439127	0.036935986	0.970902233	0.970902233	0.124481694	0.514204467	0.242085983	0.811178578	0.984024534	0.04717345	0.478915966	0.098500474	0.92251544	0.97078885	0.35	chr11	130117204	130117205
11	14	5	0.6	0.4	APLP2	rs12269733	0.233836953	0.307518944	0.760398531	0.455469721	0.936477385	0.102187193	0.291794521	0.350202576	0.729674804	0.987551247	0.101546238	0.328110674	0.309487762	0.76000049	0.867835846	-0.2287324	0.337689615	-0.677345083	0.505581329	0.807899742	0.079452095	0.324108715	0.245140261	0.808727485	0.966737151	-0.074174652	0.33232916	-0.223196339	0.825539493	0.984024534	-0.036448734	0.301623798	-0.120841704	0.904965187	0.97078885	0.4	chr11	130118109	130118110
7	12	11	0.433333333	0.566666667	APLP2	rs747180	-0.08647571	0.339248577	-0.254903679	0.801277203	0.936477385	0.012773592	0.31896571	0.040046913	0.968434019	0.987551247	-0.581244891	0.33525793	-1.733724512	0.097625826	0.695390622	-0.205338913	0.369366346	-0.555922096	0.584139249	0.839036376	-0.312751454	0.347132142	-0.900957925	0.377827633	0.918163319	-0.297637817	0.356798498	-0.83419022	0.413562746	0.933470198	-0.273696854	0.323409876	-0.846284773	0.406934544	0.915228741	0.433333333	chr11	130120691	130120692
11	12	7	0.566666667	0.433333333	APLP2	rs3758817	0.267181315	0.279317109	0.956551912	0.349676743	0.936477385	-0.015352677	0.267852858	-0.057317579	0.954834104	0.987551247	0.109193208	0.300076717	0.363884308	0.719582334	0.867835846	-0.130290475	0.311167349	-0.418715123	0.679675774	0.880235839	0.138588877	0.29555484	0.468910869	0.643964726	0.918163319	0.158737763	0.302582831	0.524609285	0.605349126	0.984024534	-0.223433897	0.271850471	-0.821899981	0.420368009	0.915228741	0.433333333	chr11	130125640	130125641
16	8	6	0.666666667	0.333333333	APLP2	rs12274471	0.210764448	0.293134967	0.719001388	0.480065045	0.936477385	-0.012334077	0.278547909	-0.044279914	0.965099636	0.987551247	0.103574683	0.312213795	0.331742815	0.743371538	0.867835846	-0.350394155	0.315804974	-1.109527029	0.27974745	0.719014069	0.11694173	0.307895423	0.379809901	0.707900481	0.947866746	0.188477976	0.314027858	0.600195081	0.554798521	0.984024534	-0.167196024	0.284880207	-0.586899404	0.563528268	0.937135434	0.333333333	chr11	130132522	130132523
18	7	5	0.716666667	0.283333333	APLP2	rs12576153	0.418946794	0.276019972	1.517813339	0.143972889	0.936477385	-0.105765045	0.271992934	-0.38885218	0.701300179	0.987551247	0.510703274	0.285787957	1.787000679	0.088382035	0.695390622	-0.215601215	0.314913426	-0.684636466	0.501060352	0.807899742	0.18578882	0.300023824	0.619246889	0.542414171	0.918163319	0.313326539	0.30272839	1.035008773	0.312437254	0.895051511	-0.1858934	0.278504282	-0.667470528	0.511740547	0.937135434	0.283333333	chr11	130134217	130134218
17	8	5	0.7	0.3	APLP2	rs7103088	0.17071109	0.36167136	0.472006105	0.641790129	0.936477385	0.024683321	0.341289822	0.072323637	0.943028765	0.987551247	0.195127015	0.381199001	0.511877038	0.614078126	0.867835846	0.555463096	0.379250516	1.464633727	0.157832047	0.719014069	0.403560428	0.368185425	1.096079314	0.285455285	0.918163319	0.285420473	0.383047104	0.745131524	0.46445074	0.984024534	0.025762868	0.351881912	0.073214527	0.942328293	0.97078885	0.3	chr11	130139410	130139411
6	11	13	0.383333333	0.616666667	APLP2	rs959354	-0.081563747	0.314885049	-0.259027055	0.798136501	0.936477385	0.072873765	0.295657659	0.24648022	0.807703868	0.987551247	-0.275429715	0.327249774	-0.841649825	0.409466575	0.78897218	-0.033114596	0.345295152	-0.095902291	0.924507478	0.99161276	-0.029222788	0.328325139	-0.089005637	0.929920817	0.970902233	0.025115371	0.336589235	0.074617274	0.941225463	0.984024534	-0.128533552	0.303983841	-0.422830212	0.676717468	0.937966438	0.383333333	chr11	130139685	130139686
15	12	3	0.7	0.3	APLP2	rs11221980	-0.012683687	0.336572307	-0.037684881	0.97029488	0.982734558	0.208997271	0.312675148	0.668416637	0.5111486	0.987551247	-0.026782429	0.35503639	-0.075435729	0.940582055	0.963194886	-0.385959497	0.358830039	-1.075605314	0.294306762	0.719014069	-0.418634049	0.33834074	-1.23731493	0.229627647	0.918163319	-0.429501357	0.346816622	-1.238410528	0.229229564	0.895051511	0.271889984	0.320343392	0.84874541	0.4055944	0.915228741	0.3	chr11	130149678	130149679
19	9	2	0.783333333	0.216666667	APLP2	rs12805375	0.30514528	0.331762128	0.91977129	0.368137507	0.936477385	0.038158083	0.317559697	0.120160346	0.905498331	0.987551247	0.837802228	0.306608784	2.732479538	0.012476459	0.350317661	-0.380858709	0.361106725	-1.054698466	0.303547297	0.719014069	0.231404238	0.348688182	0.66364233	0.514139629	0.918163319	0.526157917	0.342437443	1.536508137	0.139344856	0.895051511	0.328025077	0.319611206	1.02632533	0.316415789	0.915228741	0.216666667	chr11	130150934	130150935
20	8	2	0.8	0.2	APLP2	rs7105137	0.078319276	0.339110224	0.230955218	0.819584872	0.936477385	-0.116548205	0.317743502	-0.366799649	0.71743849	0.987551247	-0.501504757	0.341077046	-1.470356223	0.156290422	0.695390622	0.211112385	0.368954879	0.572190252	0.573268175	0.838670107	-0.167339637	0.351644583	-0.475877194	0.63907508	0.918163319	-0.007343674	0.362410326	-0.020263424	0.984024534	0.984024534	-0.254829094	0.323914975	-0.786716002	0.44023661	0.915228741	0.2	chr11	130152007	130152008
20	8	2	0.8	0.2	APLP2	rs58887508	0.078319276	0.339110224	0.230955218	0.819584872	0.936477385	-0.116548205	0.317743502	-0.366799649	0.71743849	0.987551247	-0.501504757	0.341077046	-1.470356223	0.156290422	0.695390622	0.211112385	0.368954879	0.572190252	0.573268175	0.838670107	-0.167339637	0.351644583	-0.475877194	0.63907508	0.918163319	-0.007343674	0.362410326	-0.020263424	0.984024534	0.984024534	-0.254829094	0.323914975	-0.786716002	0.44023661	0.915228741	0.2	chr11	130153830	130153831
15	10	5	0.666666667	0.333333333	APLP2	rs11221986	-0.084161244	0.300975119	-0.279628577	0.782498154	0.936477385	-0.076933161	0.282581843	-0.272250901	0.788088006	0.987551247	-0.585600188	0.291313569	-2.01020567	0.057428393	0.695390622	0.342501446	0.321631286	1.064888465	0.29901791	0.719014069	-0.193591481	0.311108229	-0.622264096	0.540466517	0.918163319	-0.409423513	0.309198658	-1.324143887	0.199687814	0.895051511	-0.171828488	0.289447945	-0.593642109	0.559092236	0.937135434	0.333333333	chr11	130155049	130155050
14	11	5	0.65	0.35	APLP2	rs7125179	0.103186697	0.449321784	0.229649888	0.820585889	0.936477385	0.234538442	0.419238814	0.55943876	0.581780559	0.987551247	0.03135844	0.474564914	0.066078294	0.947940537	0.963194886	0.769219794	0.463176954	1.660747126	0.111623024	0.719014069	0.362888992	0.461686607	0.786007188	0.44064274	0.918163319	0.097782439	0.479717988	0.203833171	0.840446207	0.984024534	0.108917104	0.434811411	0.250492745	0.80464075	0.959700595	0.35	chr11	130161933	130161934
16	11	3	0.716666667	0.283333333	APLP2	rs620263	-0.074119665	0.431795645	-0.171654499	0.86535252	0.936477385	0.095847488	0.40511319	0.236594341	0.815264048	0.987551247	0.343992808	0.449626336	0.765063745	0.45274639	0.831789879	0.864200119	0.433972943	1.991368664	0.059607458	0.719014069	0.708010144	0.422548359	1.675571869	0.108649346	0.811525129	0.835307954	0.423658018	1.971656188	0.061966246	0.895051511	0.098834059	0.417687227	0.236622173	0.815242736	0.959700595	0.283333333	chr11	130180926	130180927
18	10	2	0.766666667	0.233333333	APLP2	rs861444	0.562565708	0.289402261	1.943888432	0.06542932	0.936477385	0.297521588	0.28789316	1.033444446	0.313151368	0.987551247	0.58774307	0.305838418	1.921743754	0.06831264	0.695390622	-0.436125112	0.330832023	-1.318267524	0.201612789	0.719014069	-0.143639487	0.325815981	-0.44086078	0.663818962	0.918163319	-0.147570935	0.333991389	-0.441840538	0.66312108	0.984024534	0.607354084	0.273902718	2.217408024	0.037760832	0.915228741	0.233333333	chr11	130182113	130182114
17	11	2	0.75	0.25	APLP2	rs7118100	-0.044126101	0.355935614	-0.123972145	0.902516294	0.951499132	-0.0486596	0.33410486	-0.1456417	0.885593159	0.987551247	-0.023357362	0.375602924	-0.062186316	0.951002545	0.963194886	-0.423499983	0.37880598	-1.117986529	0.276199732	0.719014069	-0.341522424	0.363174006	-0.940382348	0.357713605	0.918163319	-0.083164258	0.37961877	-0.219073094	0.828708326	0.984024534	-0.334930584	0.336810136	-0.994419551	0.331339612	0.915228741	0.25	chr11	130185220	130185221
15	10	5	0.666666667	0.333333333	APLP2	rs1545714	-0.283716909	0.487960036	-0.581434724	0.567136794	0.936477385	-0.09744809	0.461278118	-0.211256694	0.834723626	0.987551247	-0.767613023	0.491128764	-1.562956761	0.133007777	0.695390622	0.459531061	0.529216291	0.868323724	0.395032441	0.780189071	-0.259192441	0.509012816	-0.50920612	0.615916788	0.918163319	-0.50247792	0.513429101	-0.97867051	0.338883524	0.895051511	0.192565586	0.474242621	0.406048671	0.688814674	0.937966438	0.333333333	chr11	130185712	130185713
16	11	3	0.716666667	0.283333333	APLP2	rs62642510	-0.276469715	0.344664328	-0.802141947	0.431455163	0.936477385	-0.014721807	0.328473766	-0.044818822	0.964675178	0.987551247	-0.488986104	0.353378788	-1.383744925	0.180969448	0.695390622	-0.579085785	0.361732012	-1.600869609	0.124342869	0.719014069	-0.552094483	0.343830343	-1.605717743	0.12326964	0.811525129	-0.211407781	0.370615906	-0.57042285	0.574444231	0.984024534	-0.503298423	0.320383233	-1.570926226	0.131145849	0.915228741	0.283333333	chr11	130188151	130188152
18	10	2	0.766666667	0.233333333	APLP2	rs478745	-0.121811946	0.645850733	-0.188606965	0.852211658	0.936477385	-0.254218942	0.604295066	-0.420686774	0.678257705	0.987551247	-0.346320103	0.677727116	-0.511002283	0.614680023	0.867835846	0.703276604	0.691012074	1.017748648	0.320380284	0.719014069	0.09089514	0.672747849	0.135110265	0.893811359	0.970902233	0.200790272	0.688549545	0.291613398	0.773443359	0.984024534	0.026973453	0.625643756	0.043113118	0.966018672	0.972091633	0.233333333	chr11	130190321	130190322
15	13	2	0.716666667	0.283333333	APLP2	rs641355	0.163389115	0.340021279	0.480526147	0.63582131	0.936477385	-0.004862614	0.320959358	-0.015150247	0.98805533	0.98805533	-0.107416307	0.359915261	-0.298448881	0.768293684	0.867835846	-0.055979066	0.374188339	-0.14960131	0.88250664	0.99161276	-0.081474272	0.355532807	-0.229161052	0.820960844	0.966737151	-0.216502419	0.361845489	-0.598328364	0.55601989	0.984024534	-0.328873175	0.323047795	-1.018032562	0.320248492	0.915228741	0.283333333	chr11	130191891	130191892
18	11	1	0.783333333	0.216666667	APLP2	rs577740	0.063967758	0.353847344	0.180777838	0.858275257	0.936477385	-0.047190756	0.332289688	-0.142016913	0.888420319	0.987551247	-0.471295609	0.359152392	-1.312244102	0.203600968	0.695390622	-0.033839837	0.387717759	-0.087279565	0.931276205	0.99161276	-0.335571095	0.361373832	-0.928598214	0.363648737	0.918163319	-0.471778414	0.363687592	-1.29720789	0.20863082	0.895051511	-0.358202343	0.333736347	-1.073309357	0.295311552	0.915228741	0.216666667	chr11	130192805	130192806
18	11	1	0.783333333	0.216666667	APLP2	rs7108945	-0.004387909	0.448185796	-0.009790379	0.992280946	0.992280946	0.180435925	0.418910081	0.430727101	0.671055454	0.987551247	0.406879754	0.464410703	0.876120535	0.390876362	0.771980815	-0.005221011	0.490793443	-0.010637898	0.99161276	0.99161276	0.207324434	0.464461567	0.446375865	0.659894654	0.918163319	0.650584525	0.456827387	1.424136431	0.169097695	0.895051511	0.565910493	0.415868063	1.360793347	0.188005636	0.915228741	0.216666667	chr11	130193365	130193366
17	11	2	0.75	0.25	APLP2	rs4245086	0.154905773	0.329361705	0.47032114	0.642973515	0.936477385	-0.033307782	0.310743021	-0.107187548	0.91565763	0.987551247	-0.170524537	0.347302939	-0.490996527	0.6285208	0.867835846	0.347828575	0.354533871	0.981087007	0.337718381	0.719014069	0.197537802	0.342032846	0.577540445	0.569715557	0.918163319	-0.292355549	0.347589673	-0.841093888	0.409770952	0.933470198	-0.248791382	0.315843614	-0.787704328	0.439670712	0.915228741	0.25	chr11	130196971	130196972
17	11	2	0.75	0.25	APLP2	rs2324002	0.154905773	0.329361705	0.47032114	0.642973515	0.936477385	-0.033307782	0.310743021	-0.107187548	0.91565763	0.987551247	-0.170524537	0.347302939	-0.490996527	0.6285208	0.867835846	0.347828575	0.354533871	0.981087007	0.337718381	0.719014069	0.197537802	0.342032846	0.577540445	0.569715557	0.918163319	-0.292355549	0.347589673	-0.841093888	0.409770952	0.933470198	-0.248791382	0.315843614	-0.787704328	0.439670712	0.915228741	0.25	chr11	130197061	130197062
15	11	4	0.683333333	0.316666667	APLP2	rs595073	-0.484112206	0.306445671	-1.579765195	0.129106179	0.936477385	-0.151325779	0.302508176	-0.500236987	0.622110042	0.987551247	-0.636467114	0.312485442	-2.036789647	0.054474025	0.695390622	-0.437762391	0.341863345	-1.280518657	0.214326149	0.719014069	-0.652372583	0.306011084	-2.131859327	0.044990623	0.811525129	-0.340087315	0.337926646	-1.006393899	0.325682302	0.895051511	-0.174468521	0.311431907	-0.560214023	0.581261218	0.937135434	0.316666667	chr11	130198091	130198092
16	8	6	0.666666667	0.333333333	APLP2	rs11221995	0.245206018	0.250291757	0.979680759	0.338396084	0.936477385	0.058710268	0.239940928	0.244686342	0.809074321	0.987551247	0.49543053	0.247427706	2.002324386	0.058331314	0.695390622	0.231737186	0.27568003	0.840602008	0.410040378	0.790077802	0.342766559	0.255784842	1.340058138	0.194546925	0.918163319	0.267772472	0.266867164	1.003392357	0.327094024	0.895051511	-0.046842357	0.247529807	-0.189239257	0.851722356	0.961229516	0.333333333	chr11	130198658	130198659
13	10	7	0.6	0.4	APLP2	rs10791062	0.376924917	0.247297822	1.524174024	0.14238426	0.936477385	0.159204647	0.242187995	0.65735978	0.518090384	0.987551247	0.640219692	0.23680252	2.703601684	0.013303202	0.350317661	0.335152743	0.275863654	1.214921715	0.237880109	0.719014069	0.552881003	0.243063686	2.274634323	0.033533506	0.811525129	0.43160329	0.261744846	1.64894666	0.114039028	0.895051511	0.177185726	0.249280435	0.710788739	0.485035356	0.937135434	0.4	chr11	130199660	130199661
12	17	1	0.683333333	0.316666667	APLP2	rs673297	-0.403385122	0.382202976	-1.055421194	0.303224446	0.936477385	0.158896985	0.36656808	0.433471962	0.669092068	0.987551247	-0.615377329	0.391369798	-1.572367954	0.13081134	0.695390622	-0.184781465	0.427597945	-0.432138337	0.670045702	0.880235839	-0.300514528	0.403074743	-0.745555343	0.464200004	0.918163319	-0.565617975	0.400020712	-1.41397172	0.172024724	0.895051511	0.123272636	0.378678673	0.325533611	0.747998552	0.937966438	0.316666667	chr11	130202684	130202685
15	13	2	0.716666667	0.283333333	APLP2	rs7123119	0.470749745	0.354182036	1.329118071	0.198069652	0.936477385	0.264266031	0.341371518	0.774130287	0.447482076	0.987551247	0.492405605	0.373915991	1.316888329	0.202066681	0.695390622	0.464066184	0.390934029	1.187070324	0.24845505	0.719014069	0.269828823	0.379436987	0.711129469	0.484828553	0.918163319	0.017246107	0.393603324	0.04381596	0.965465068	0.984024534	0.382364344	0.347064982	1.101708223	0.283055913	0.915228741	0.283333333	chr11	130207127	130207128
8	16	6	0.533333333	0.466666667	APLP2	rs704624	0.083971472	0.305787831	0.274606978	0.786301585	0.936477385	0.232108041	0.283092271	0.81990243	0.421480712	0.987551247	-0.345028282	0.314281759	-1.097831077	0.284707005	0.749728445	0.091694868	0.334861668	0.273829098	0.786891255	0.941440037	-0.226658766	0.315104431	-0.719313165	0.479876946	0.918163319	0.026601722	0.326921264	0.081370425	0.935917916	0.984024534	-0.0317291	0.296433156	-0.107036272	0.915776189	0.97078885	0.466666667	chr11	130210121	130210122
10	14	6	0.566666667	0.433333333	APLP2	rs5852	-0.141136223	0.308634257	-0.457292797	0.652156231	0.936477385	-0.316405912	0.282879551	-1.118518152	0.275977885	0.987551247	0.187158476	0.324657108	0.57648045	0.570418515	0.867835846	-0.238327773	0.335648639	-0.710051361	0.485483078	0.807899742	-0.14253638	0.321450012	-0.44341694	0.661998865	0.918163319	-0.015592024	0.331044139	-0.047099532	0.962878951	0.984024534	0.023776568	0.300177104	0.079208468	0.937616757	0.97078885	0.433333333	chr11	130210169	130210170
18	12	0	0.8	0.2	APLP2	rs858724	0.433998356	0.41251905	1.05206864	0.304724138	0.936477385	0.207558637	0.394756702	0.525788761	0.604543524	0.987551247	-0.274175017	0.442488829	-0.619620199	0.54217299	0.867835846	0.521857644	0.449280423	1.161541026	0.258454645	0.719014069	0.20369159	0.43844866	0.464573412	0.647017568	0.918163319	0.123022265	0.450964849	0.272797902	0.787673152	0.984024534	-0.098927029	0.409110525	-0.241810032	0.811273021	0.959700595	0.2	chr11	130211199	130211200
15	15	0	0.75	0.25	APLP2	rs530606	0.447538363	0.402072549	1.113078632	0.278253962	0.936477385	0.204041694	0.385879314	0.528770749	0.602509081	0.987551247	0.189971864	0.434533306	0.437185967	0.66643932	0.867835846	0.752037523	0.422335024	1.780665777	0.089440068	0.719014069	0.515959265	0.415844593	1.240750208	0.22838121	0.918163319	0.566518093	0.42398087	1.336187864	0.195787487	0.895051511	0.327170402	0.394081367	0.83021028	0.415758796	0.915228741	0.25	chr11	130214647	130214648
10	14	6	0.566666667	0.433333333	APLP2	rs576787	-0.141136223	0.308634257	-0.457292797	0.652156231	0.936477385	-0.316405912	0.282879551	-1.118518152	0.275977885	0.987551247	0.187158476	0.324657108	0.57648045	0.570418515	0.867835846	-0.238327773	0.335648639	-0.710051361	0.485483078	0.807899742	-0.14253638	0.321450012	-0.44341694	0.661998865	0.918163319	-0.015592024	0.331044139	-0.047099532	0.962878951	0.984024534	0.023776568	0.300177104	0.079208468	0.937616757	0.97078885	0.433333333	chr11	130217049	130217050
16	11	3	0.716666667	0.283333333	APLP2	rs858725	-0.085165876	0.285451985	-0.298354471	0.768364735	0.936477385	-0.427539851	0.251821719	-1.697787833	0.104319063	0.987551247	0.322236743	0.293473117	1.09801111	0.284630183	0.749728445	-0.295603168	0.306537362	-0.964329977	0.345854869	0.719014069	-0.250460228	0.292789239	-0.855428394	0.401968921	0.918163319	-0.047154816	0.305153154	-0.154528359	0.878668676	0.984024534	0.089966034	0.276187356	0.325742767	0.747842531	0.937966438	0.283333333	chr11	130218082	130218083
6	12	12	0.4	0.6	APLP2	rs858726	-0.135726414	0.294825559	-0.460361763	0.649987973	0.936477385	-0.406662928	0.263640028	-1.542493112	0.137889434	0.987551247	0.405306422	0.299823439	1.351817001	0.190815719	0.695390622	-0.549657056	0.301495849	-1.823099915	0.082557195	0.719014069	-0.505405913	0.288136411	-1.754050837	0.094005477	0.811525129	-0.018992023	0.316243336	-0.060055093	0.952679614	0.984024534	0.523639888	0.263062968	1.990549605	0.059703854	0.915228741	0.4	chr11	130218098	130218099
17	9	4	0.716666667	0.283333333	APLP2	rs516017	0.155165862	0.421419896	0.36819776	0.71641121	0.936477385	0.215701149	0.394101762	0.547323484	0.589926527	0.987551247	-0.417258722	0.436623506	-0.955648784	0.350122366	0.771980815	0.817802747	0.427193039	1.914363465	0.069298171	0.719014069	0.918466677	0.391929546	2.343448425	0.029026637	0.811525129	0.431012248	0.441347942	0.97658153	0.339892979	0.895051511	-1.0896856	0.33304523	-3.271884722	0.003640977	0.28763717	0.283333333	chr11	130219130	130219131
19	9	2	0.783333333	0.216666667	APLP2	rs633498	0.355732574	0.394988149	0.900615815	0.37800539	0.936477385	-0.064715721	0.377643096	-0.171367415	0.865575412	0.987551247	0.533556054	0.408397612	1.306462227	0.205523786	0.695390622	-0.325047644	0.435068536	-0.747118251	0.463276068	0.807899742	-0.395688081	0.410145133	-0.964751375	0.345648626	0.918163319	-0.648966976	0.405652296	-1.599810926	0.124578266	0.895051511	0.250741354	0.385775781	0.649966551	0.522761076	0.937135434	0.216666667	chr11	130221008	130221009
19	9	2	0.783333333	0.216666667	APLP2	rs858723	0.355732574	0.394988149	0.900615815	0.37800539	0.936477385	-0.064715721	0.377643096	-0.171367415	0.865575412	0.987551247	0.533556054	0.408397612	1.306462227	0.205523786	0.695390622	-0.325047644	0.435068536	-0.747118251	0.463276068	0.807899742	-0.395688081	0.410145133	-0.964751375	0.345648626	0.918163319	-0.648966976	0.405652296	-1.599810926	0.124578266	0.895051511	0.250741354	0.385775781	0.649966551	0.522761076	0.937135434	0.216666667	chr11	130224730	130224731
20	8	2	0.8	0.2	APLP2	rs664715	0.281911994	0.388851418	0.724986411	0.476461735	0.936477385	-0.024254792	0.369554842	-0.065632456	0.948291258	0.987551247	0.417995959	0.405187175	1.031612017	0.313989335	0.771980815	-0.451870014	0.419686183	-1.076685467	0.293834902	0.719014069	-0.465896497	0.397106466	-1.173228181	0.253840313	0.918163319	-0.587333971	0.400185492	-1.467654333	0.157016771	0.895051511	0.402831214	0.370786724	1.08642297	0.289605671	0.915228741	0.2	chr11	130229600	130229601
19	8	3	0.766666667	0.233333333	APLP2	rs12787328	-0.037698937	0.382178358	-0.09864226	0.922357839	0.951499132	-0.011357749	0.358862462	-0.03164931	0.975050599	0.987551247	-0.093193863	0.402765641	-0.23138484	0.819255477	0.886591544	0.359705783	0.411182821	0.874807421	0.391574315	0.780189071	0.021716658	0.397994632	0.054565204	0.957000649	0.970902233	0.279694616	0.40342759	0.693295705	0.49572122	0.984024534	0.214732113	0.367030806	0.585052015	0.564746837	0.937135434	0.233333333	chr11	130239405	130239406
18	7	5	0.716666667	0.283333333	APLP2	rs858701	0.230561631	0.474338316	0.486070012	0.631951038	0.936477385	0.158566782	0.44646654	0.355159386	0.72601244	0.987551247	-0.435671272	0.494155761	-0.881647664	0.387947452	0.771980815	0.681649404	0.500719067	1.361341018	0.187835251	0.719014069	0.409263584	0.488564062	0.837686632	0.411639587	0.918163319	-0.010350898	0.509127332	-0.020330667	0.983971528	0.984024534	-0.374554571	0.454412455	-0.824261233	0.419055103	0.915228741	0.283333333	chr11	130243541	130243542
14	13	3	0.683333333	0.316666667	APOBEC3G	rs11089916	0.248732184	0.312223179	0.796648682	0.434569734	0.766595302	0.484192225	0.241850745	2.002029086	0.05836539	0.867310627	-0.120474546	0.254098462	-0.474125443	0.640303058	0.76480643	0.586406535	0.300407468	1.95203714	0.064395713	0.891045087	0.601375941	0.291903159	2.060189899	0.051986748	0.948858099	0.732918468	0.271181957	2.702681539	0.01333038	0.573206341	0.629715223	0.278955083	2.257407237	0.034758102	0.597839348	0.316666667	chr22	38996244	38996245
12	14	4	0.633333333	0.366666667	APOBEC3G	rs2142833	-0.703464304	0.263559625	-2.66908979	0.014359321	0.348815691	-0.330401284	0.243565761	-1.356517775	0.189340012	0.867310627	0.163230097	0.243268306	0.670987928	0.509541774	0.700089041	-0.306230894	0.307078036	-0.997241281	0.330000375	0.975643053	-0.149608309	0.306292294	-0.488449471	0.630293199	0.974248363	-0.488748178	0.283619212	-1.723254834	0.099536783	0.725367445	-0.293820691	0.292338718	-1.005069372	0.326304745	0.78904625	0.366666667	chr22	38996290	38996291
12	14	4	0.633333333	0.366666667	APOBEC3G	rs6001363	-0.703464304	0.263559625	-2.66908979	0.014359321	0.348815691	-0.330401284	0.243565761	-1.356517775	0.189340012	0.867310627	0.163230097	0.243268306	0.670987928	0.509541774	0.700089041	-0.306230894	0.307078036	-0.997241281	0.330000375	0.975643053	-0.149608309	0.306292294	-0.488449471	0.630293199	0.974248363	-0.488748178	0.283619212	-1.723254834	0.099536783	0.725367445	-0.293820691	0.292338718	-1.005069372	0.326304745	0.78904625	0.366666667	chr22	38996474	38996475
19	9	2	0.783333333	0.216666667	APOBEC3G	rs9622902	0.498648994	0.332007727	1.501919846	0.148006172	0.620950221	0.536634267	0.266367701	2.014637153	0.05692619	0.867310627	0.216858524	0.277631419	0.781102243	0.443459441	0.646398507	1.001617371	0.286042675	3.501636149	0.002124134	0.182675517	1.045535332	0.269157336	3.884476451	8.56E-04	0.073620441	1.12820055	0.244674919	4.611018394	1.51E-04	0.012975301	0.732775978	0.303258481	2.416341251	0.02486721	0.534645009	0.216666667	chr22	38997428	38997429
17	12	1	0.766666667	0.233333333	APOBEC3G	rs9611069	0.38261768	0.368575635	1.038098137	0.311030346	0.743016937	-0.466622373	0.297805295	-1.566870637	0.132090642	0.867310627	-0.451552557	0.288256513	-1.566495591	0.132178298	0.494231898	-0.509089164	0.373203227	-1.36410708	0.186976571	0.975643053	-0.971867456	0.317309715	-3.062835494	0.005907074	0.169336125	-0.579616702	0.353494119	-1.639678489	0.115967397	0.725367445	-0.873624125	0.318072846	-2.74661649	0.012089734	0.519858565	0.233333333	chr22	38999606	38999607
19	10	1	0.8	0.2	APOBEC3G	rs112471378	0.100605313	0.427665981	0.23524273	0.81629914	0.973229331	0.620680356	0.329914573	1.881336587	0.073863305	0.867310627	-0.125526835	0.344102792	-0.364794584	0.718912693	0.824353221	0.168916273	0.439686726	0.384174148	0.704711873	0.975643053	0.249286294	0.429036354	0.581037694	0.567399429	0.974248363	0.467458966	0.413015859	1.131818442	0.270470045	0.775893293	0.800798545	0.382140396	2.09556109	0.04842016	0.694022288	0.2	chr22	39003425	39003426
17	12	1	0.766666667	0.233333333	APOBEC3G	rs9607601	0.38261768	0.368575635	1.038098137	0.311030346	0.743016937	-0.466622373	0.297805295	-1.566870637	0.132090642	0.867310627	-0.451552557	0.288256513	-1.566495591	0.132178298	0.494231898	-0.509089164	0.373203227	-1.36410708	0.186976571	0.975643053	-0.971867456	0.317309715	-3.062835494	0.005907074	0.169336125	-0.579616702	0.353494119	-1.639678489	0.115967397	0.725367445	-0.873624125	0.318072846	-2.74661649	0.012089734	0.519858565	0.233333333	chr22	39003432	39003433
16	13	1	0.75	0.25	APOBEC3G	rs5995654	0.636322352	0.35910694	1.771957821	0.090912276	0.460405212	-0.314498359	0.313217948	-1.004087923	0.326766498	0.867310627	-0.339189633	0.301404137	-1.125364888	0.273132383	0.56808362	-0.351362444	0.389226376	-0.902720025	0.376912938	0.975643053	-0.681323373	0.359285076	-1.896330848	0.071758993	0.948858099	-0.370130853	0.3738735	-0.989989536	0.333449762	0.775893293	-0.671143382	0.348257601	-1.927146398	0.067599047	0.716292911	0.25	chr22	39009505	39009506
10	15	5	0.583333333	0.416666667	APOBEC3G	rs6001376	0.42187981	0.309132979	1.364719519	0.18678687	0.711439299	0.076952553	0.268098764	0.287030615	0.776901927	0.945236777	-0.536815369	0.232120507	-2.312658094	0.030969419	0.494231898	-0.115371322	0.331386965	-0.348146833	0.731195648	0.975643053	-0.349135604	0.316710432	-1.102381132	0.282770063	0.974248363	-0.126315688	0.319251371	-0.395662164	0.696345194	0.893389675	-0.156813517	0.314647389	-0.498378575	0.623396908	0.811063749	0.416666667	chr22	39011393	39011394
19	9	2	0.783333333	0.216666667	APOBEC3G	rs1534916	0.091708861	0.3931292	0.23327919	0.817803471	0.973229331	0.608863754	0.299695959	2.031604817	0.055039339	0.867310627	0.604387111	0.288599886	2.094204261	0.048552806	0.494231898	0.236268851	0.402297786	0.587298412	0.563265254	0.975643053	0.620783075	0.37374489	1.660980769	0.111575628	0.948858099	0.412770898	0.380547225	1.084677198	0.29036065	0.775893293	0.525096929	0.368870474	1.423526593	0.169272167	0.78904625	0.216666667	chr22	39017359	39017360
10	13	7	0.55	0.45	APOBEC3G	rs1969643	0.100341497	0.340135289	0.295004666	0.770887111	0.96081582	-0.038308988	0.283732572	-0.135017941	0.89388346	0.960924719	0.460840307	0.255681534	1.802399653	0.085855172	0.494231898	0.146276586	0.349732748	0.418252471	0.680008703	0.975643053	0.251657854	0.339806915	0.740590739	0.467142191	0.974248363	-0.136344773	0.337298993	-0.40422526	0.690134336	0.893389675	-0.059060467	0.334200642	-0.176721585	0.86142035	0.957014246	0.45	chr22	39017662	39017663
13	15	2	0.683333333	0.316666667	APOBEC3G	rs5757432	-0.498724001	0.401555426	-1.241980482	0.227936084	0.711439299	0.071236671	0.346136496	0.205805142	0.838925175	0.949310066	0.692290214	0.299414546	2.312146228	0.031002705	0.494231898	-0.41911399	0.418801855	-1.000745306	0.32834255	0.975643053	-0.051869788	0.420010835	-0.123496309	0.902888469	0.974248363	-0.438880211	0.402070196	-1.091551213	0.287396106	0.775893293	-0.251196993	0.404544764	-0.620937446	0.541322427	0.78904625	0.316666667	chr22	39032913	39032914
12	16	2	0.666666667	0.333333333	APOBEC3G	rs5750726	-0.478072635	0.417197693	-1.1459139	0.2647216	0.711439299	0.100963812	0.357467821	0.28244168	0.780369897	0.945236777	0.753449463	0.305182346	2.468850093	0.022221382	0.494231898	-0.394896546	0.43463833	-0.908563553	0.373890092	0.975643053	0.065532925	0.434068158	0.150973812	0.881437216	0.974248363	-0.475670161	0.414427628	-1.147776184	0.263968921	0.775893293	-0.17966958	0.420155387	-0.427626506	0.673276195	0.827167896	0.333333333	chr22	39038901	39038902
16	12	2	0.733333333	0.266666667	APOBEC3G	rs2413565	-0.491665747	0.382259816	-1.286208298	0.212371147	0.711439299	0.015276718	0.330636229	0.046204005	0.963584221	0.987761991	-0.705762521	0.280550255	-2.51563671	0.0200873	0.494231898	0.615415459	0.386412656	1.592637948	0.126183005	0.975643053	0.257787032	0.396998618	0.649339873	0.523158046	0.974248363	0.112771614	0.393664352	0.28646641	0.777328055	0.928208219	0.256796142	0.385536144	0.666075402	0.512614128	0.78904625	0.266666667	chr22	39042653	39042654
12	13	5	0.616666667	0.383333333	APOBEC3G	rs4821862	-0.143635647	0.290102046	-0.495121111	0.62565553	0.921878311	0.146862043	0.240884533	0.609678175	0.548615664	0.867310627	-0.249854801	0.228802835	-1.092009201	0.287199372	0.56808362	0.627600847	0.267643722	2.344911521	0.028937179	0.829532461	0.441876165	0.278458327	1.586866407	0.127486716	0.948858099	0.25216555	0.284610029	0.886003738	0.385649236	0.775893293	0.206994423	0.282734248	0.732116553	0.472189818	0.78904625	0.383333333	chr22	39045197	39045198
18	8	4	0.733333333	0.266666667	APOBEC3G	rs35321168	0.316067247	0.291633981	1.083780586	0.290748953	0.743016937	-0.319381231	0.239648049	-1.332709502	0.196907724	0.867310627	-0.159139148	0.23905913	-0.665689483	0.512855925	0.700089041	-0.551419177	0.28436542	-1.939121771	0.066040714	0.891045087	-0.513169114	0.281168046	-1.825133121	0.082239278	0.948858099	-0.12881117	0.296387713	-0.43460361	0.668283311	0.893389675	-0.191295151	0.291082307	-0.657185772	0.518200048	0.78904625	0.266666667	chr22	39049036	39049037
14	14	2	0.7	0.3	APOBEC3G	rs2076101	-0.712948903	0.385095973	-1.851353824	0.078233817	0.460405212	0.047991994	0.345738446	0.138810117	0.890922738	0.960924719	0.593558296	0.308727814	1.922594173	0.068199876	0.494231898	-0.579535595	0.408830811	-1.417543834	0.170991497	0.975643053	-0.241408134	0.41612863	-0.580128635	0.568001007	0.974248363	-0.633555724	0.388765986	-1.629658322	0.118083072	0.725367445	-0.253718173	0.403770126	-0.628372822	0.536534754	0.78904625	0.3	chr22	39049548	39049549
13	15	2	0.683333333	0.316666667	APOBEC3G	rs5750735	-0.711518443	0.401674161	-1.77138216	0.091010333	0.460405212	0.076514183	0.358252945	0.213575865	0.832937751	0.949310066	0.651920299	0.316644435	2.058840223	0.052127394	0.494231898	-0.569980371	0.425922325	-1.338226098	0.195133387	0.975643053	-0.138237758	0.433857293	-0.318624949	0.753158254	0.974248363	-0.687874459	0.400622345	-1.717014709	0.100690901	0.725367445	-0.183794008	0.420657109	-0.436921199	0.666628284	0.827167896	0.316666667	chr22	39053649	39053650
22	4	4	0.8	0.2	APOBEC3G	rs5757465	0.008899507	0.386200972	0.02304372	0.98183296	0.994366784	-0.281425504	0.315720236	-0.891376199	0.382827098	0.867310627	0.311873352	0.303786916	1.026618777	0.316280759	0.56808362	0.24415926	0.394347102	0.619148104	0.542478001	0.975643053	-0.08699935	0.389569427	-0.223321811	0.825443111	0.974248363	-0.358060955	0.375637993	-0.953207509	0.351328876	0.775893293	-0.356818011	0.370879569	-0.962085919	0.346954581	0.78904625	0.2	chr22	39081117	39081118
12	13	5	0.616666667	0.383333333	APOBEC3G	rs3736685	0.729890248	0.293145025	2.489860603	0.02123811	0.348815691	0.168090281	0.27541178	0.610323499	0.54819625	0.867310627	-0.08015952	0.268358689	-0.298702905	0.768102518	0.846882264	-0.117720463	0.34278708	-0.343421528	0.734695732	0.975643053	-0.059509279	0.336675002	-0.176755858	0.861393766	0.974248363	0.221258135	0.327901312	0.674770508	0.507183167	0.834213748	0.153927447	0.325637627	0.472695519	0.64130622	0.811063749	0.383333333	chr22	39081385	39081386
12	13	5	0.616666667	0.383333333	APOBEC3G	rs8177832	0.729890248	0.293145025	2.489860603	0.02123811	0.348815691	0.168090281	0.27541178	0.610323499	0.54819625	0.867310627	-0.08015952	0.268358689	-0.298702905	0.768102518	0.846882264	-0.117720463	0.34278708	-0.343421528	0.734695732	0.975643053	-0.059509279	0.336675002	-0.176755858	0.861393766	0.974248363	0.221258135	0.327901312	0.674770508	0.507183167	0.834213748	0.153927447	0.325637627	0.472695519	0.64130622	0.811063749	0.383333333	chr22	39081560	39081561
16	10	4	0.7	0.3	APOBEC3G	rs2413570	-0.466012594	0.377313822	-1.235079571	0.230441495	0.711439299	-0.217141943	0.321976846	-0.674402356	0.507412456	0.867310627	0.349328925	0.305639079	1.142945878	0.265924462	0.56808362	-0.009492187	0.402635211	-0.023575154	0.981414072	0.981414072	-0.124142585	0.393717779	-0.315308556	0.755639311	0.974248363	-0.472510847	0.374276671	-1.262464064	0.220622028	0.775893293	-0.348446836	0.375836303	-0.927123944	0.364395885	0.78904625	0.3	chr22	39085181	39085182
10	13	7	0.55	0.45	APOBEC3G	rs17537581	0.679292013	0.2885791	2.353919647	0.028391975	0.348815691	0.202788347	0.266536478	0.760827744	0.455218754	0.867310627	-0.137861385	0.259779152	-0.53068687	0.601203567	0.745849646	-0.438256719	0.320300346	-1.368268015	0.185690736	0.975643053	-0.345438857	0.318848661	-1.083394408	0.290916313	0.974248363	-0.12636083	0.321119345	-0.393501145	0.697916072	0.893389675	0.007522582	0.31833752	0.023630838	0.981370182	0.981370182	0.45	chr22	39086803	39086804
16	12	2	0.733333333	0.266666667	APOBEC3G	rs80197792	0.852728327	0.357867639	2.382803679	0.026707153	0.348815691	0.153295317	0.334249801	0.458625007	0.651214621	0.875069647	-0.282549794	0.319240873	-0.885067727	0.386142311	0.612107492	0.036764798	0.4155224	0.088478497	0.930334727	0.975643053	-0.160207326	0.405847774	-0.394747331	0.69701003	0.974248363	0.335839973	0.393956547	0.852479736	0.403565973	0.775893293	0.199962085	0.393379879	0.508318029	0.616528725	0.811063749	0.266666667	chr22	39089734	39089735
18	12	0	0.8	0.2	APOBEC3G	rs78128219	0.57526574	0.425743028	1.351204136	0.191008782	0.711439299	0.011124145	0.36964852	0.030093844	0.976276386	0.987761991	-0.350254857	0.349535939	-1.00205678	0.327723557	0.56808362	-0.485219305	0.444913263	-1.090593034	0.28780802	0.975643053	-0.421756178	0.438711843	-0.961351247	0.347315129	0.974248363	0.097751457	0.440443375	0.221938762	0.826505656	0.928208219	0.075594329	0.435230153	0.173688172	0.86377391	0.957014246	0.2	chr22	39089846	39089847
22	4	4	0.8	0.2	APOBEC3G	rs139272	0.008899507	0.386200972	0.02304372	0.98183296	0.994366784	-0.281425504	0.315720236	-0.891376199	0.382827098	0.867310627	0.311873352	0.303786916	1.026618777	0.316280759	0.56808362	0.24415926	0.394347102	0.619148104	0.542478001	0.975643053	-0.08699935	0.389569427	-0.223321811	0.825443111	0.974248363	-0.358060955	0.375637993	-0.953207509	0.351328876	0.775893293	-0.356818011	0.370879569	-0.962085919	0.346954581	0.78904625	0.2	chr22	39091659	39091660
22	4	4	0.8	0.2	APOBEC3G	rs139273	0.008899507	0.386200972	0.02304372	0.98183296	0.994366784	-0.281425504	0.315720236	-0.891376199	0.382827098	0.867310627	0.311873352	0.303786916	1.026618777	0.316280759	0.56808362	0.24415926	0.394347102	0.619148104	0.542478001	0.975643053	-0.08699935	0.389569427	-0.223321811	0.825443111	0.974248363	-0.358060955	0.375637993	-0.953207509	0.351328876	0.775893293	-0.356818011	0.370879569	-0.962085919	0.346954581	0.78904625	0.2	chr22	39091713	39091714
18	11	1	0.783333333	0.216666667	APOBEC3G	rs139274	-0.340063428	0.383661619	-0.886362907	0.385460141	0.766595302	0.055617882	0.32521422	0.17101922	0.865845766	0.956402191	-0.302701341	0.307994153	-0.98281522	0.336886798	0.56808362	0.961668892	0.343622961	2.798616515	0.010762988	0.462808465	0.715471564	0.362446311	1.974007021	0.061680661	0.948858099	0.762237691	0.350776086	2.173003583	0.041369907	0.725367445	0.369733844	0.374861429	0.986321384	0.33520404	0.78904625	0.216666667	chr22	39091716	39091717
[truncated: 33,587 more rows]
