# Supplementary material for: Functional Role of Single-Nucleotide Polymorphisms on IFNG and IFNGR1 in Humans with Cardiovascular Disease
Source: Int J Mol Sci. 2025 Sep 10;26(18):8806. doi: 10.3390/ijms26188806 (PMC12865476; doi:10.3390/ijms26188806)
Supplement: Supplementary file 1 [file ijms-26-08806-s001.zip › supp_table_S3.csv]

Supplemental Table 3. List of antibodies and reagents used in flow cytometry.
Antibody/Reagent name	Source	Dilution
PerCP/Cyanine5.5 anti-human CD3, Clone UCHT1,#300430	Biolegend	0.128472222
Alexa Fluor® 700 anti-human CD8a, Clone RPA-T8 #301028	Biolegend	0.111111111
Pacific Blue™ anti-human CD4, Clone RPA-T4, #300524	Biolegend	0.111111111
PE anti-human CD119 (IFN-γ R α chain) Antibody, Clone GIR-94, #308703	Biolegend	0.09375
APC-Cy7 anti-human CD19, Clone H1B19, #302217	Biolegend	0.111111111
APC-Cy7 anti-human CD14; clone HCD14; #325620	Biolegend	0.111111111
APC-Cy7 anti-human CD41; clone HIP8; #303716	Biolegend	0.111111111
Human TruStain FcX™ (Fc Receptor Blocking Solution) #422302	Biolegend	0.083333333
LIVE/DEAD™ Fixable Blue Dead Cell Stain, #L23105	Thermofisher
