# Supplementary material for: Functional Role of Single-Nucleotide Polymorphisms on IFNG and IFNGR1 in Humans with Cardiovascular Disease
Source: Int J Mol Sci. 2025 Sep 10;26(18):8806. doi: 10.3390/ijms26188806 (PMC12865476; doi:10.3390/ijms26188806)
Supplement: Supplementary file 1 [file ijms-26-08806-s001.zip › supp_table_S4.csv]

Supplemental Table 4. Significant eQTL Mapping Results
Red Highlighted Columns Contain Details on Column Naming Convention
AA (# participants homozygous for one allele)	AB (# participants heterozygous)	BB (# participants homozygous for other allele)	A (single allele frequency)	B	eGene	SNP	B_beta (effect size of SNP on eGene in B cells)	B_se (SE of effect of SNP on eGene in B cells)	B_t (T-score for given SNP-eGene relationship in B cells)	B_P (p-value for given SNP-eGene relationship in B cells)	B_FDR (adj. p-value for given SNP-eGene relationship in B cells)	CD4T_beta	CD4T_se	CD4T_t	CD4T_P	CD4T_FDR	CD8T_beta	CD8T_se	CD8T_t	CD8T_P	CD8T_FDR	CM_beta	CM_se	CM_t	CM_P	CM_FDR	INT_beta	INT_se	INT_t	INT_P	INT_FDR	NCM_beta	NCM_se	NCM_t	NCM_P	NCM_FDR	NK_beta	NK_se	NK_t	NK_P	NK_FDR	MAF (minor allele frequency)	chrom	start	end	group_qtl (cell type where eQTL reached significance)
16	12	2	0.733333333	0.266666667	ADA	rs4812854	0.95076824	0.235474905	4.037662694	0.000593796	0.039784317	0.74420307	0.32805355	2.268541434	0.033962029	0.436951706	0.368288146	0.341935925	1.077067715	0.293668048	0.664424414	0.211323325	0.389705347	0.54226437	0.593344749	0.883424404	1.020621262	0.180250853	5.66222707	1.28E-05	0.000856367	0.907384064	0.265860849	3.413003717	0.002616915	0.175333326	0.599534118	0.334045058	1.794770205	0.087099183	0.662318873	0.266666667	chr20	44701196	44701197	B
8	19	3	0.583333333	0.416666667	AIM2	rs863007	-1.745235945	0.380199291	-4.590318779	0.000158507	0.01347307	0.39321285	0.380029935	1.034689147	0.31258307	0.901243799	0.153155053	0.458830142	0.333794664	0.741844702	0.916286061	0.07250213	0.508342069	0.14262469	0.887946175	0.962016892	-0.155331764	0.491077951	-0.316307754	0.754891506	0.920154809	0.174215832	0.526041976	0.331182378	0.743788763	0.962854036	-0.092942963	0.519454585	-0.178924136	0.859712264	0.902167191	0.416666667	chr1	159211806	159211807	B
18	12	0	0.8	0.2	CCR6.1	rs3093008	-1.319305132	0.294198195	-4.484409334	0.000204076	0.016938337	0.352476821	0.420626776	0.837979988	0.411478489	0.832993038	-0.228862005	0.440477219	-0.519577392	0.608791777	0.934517102	0.143602797	0.430319486	0.333712047	0.741906158	0.960737032	-0.014376418	0.39449866	-0.036442247	0.971273925	0.983538264	-0.067500179	0.420146158	-0.160658803	0.873897598	0.971592041	-0.189591112	0.411727638	-0.46047701	0.649906611	0.95770172	0.2	chr6	167136047	167136048	B
15	11	3	0.683333333	0.283333333	CCR6.1	rs3093007	1.029187336	0.21548887	4.77605797	0.000115216	0.016938337	0.301900559	0.300531439	1.004555664	0.327110786	0.738344425	0.5709148	0.314558412	1.814972284	0.084555631	0.874726417	0.182759223	0.333202868	0.548492347	0.58942485	0.960737032	0.0761386	0.304913948	0.249705206	0.80536213	0.947081885	-0.193746467	0.322640648	-0.600502348	0.554915983	0.971592041	0.065500361	0.316798141	0.206757403	0.838289762	0.985255046	0.283333333	chr6	167136286	167136287	B
15	13	2	0.716666667	0.283333333	CD3D	rs4938493	-1.140544073	0.209663541	-5.439877937	2.14E-05	0.000395492	0.195300943	0.36463846	0.535601602	0.597861283	0.992388236	0.163890001	0.337237122	0.485978532	0.632014815	0.738457908	-0.422713417	0.347694839	-1.215759828	0.237567247	0.69055772	-0.023584349	0.37175145	-0.063441176	0.950015199	0.982508385	-0.139992328	0.402017796	-0.348224205	0.731138388	0.998585945	0.719196529	0.365621857	1.967050151	0.062529203	0.385596749	0.283333333	chr11	118274088	118274089	B
15	13	2	0.716666667	0.283333333	CD3D	rs17122021	-1.140544073	0.209663541	-5.439877937	2.14E-05	0.000395492	0.195300943	0.36463846	0.535601602	0.597861283	0.992388236	0.163890001	0.337237122	0.485978532	0.632014815	0.738457908	-0.422713417	0.347694839	-1.215759828	0.237567247	0.69055772	-0.023584349	0.37175145	-0.063441176	0.950015199	0.982508385	-0.139992328	0.402017796	-0.348224205	0.731138388	0.998585945	0.719196529	0.365621857	1.967050151	0.062529203	0.385596749	0.283333333	chr11	118274970	118274971	B
15	14	1	0.733333333	0.266666667	CD3D	rs3825051	-1.220360546	0.232337275	-5.252538772	3.31E-05	0.000408187	0.323331456	0.392394254	0.823996409	0.419202222	0.992388236	0.307404629	0.362127192	0.848885794	0.405518027	0.738457908	-0.453373389	0.377918224	-1.199660033	0.243631891	0.69055772	0.074915904	0.403423868	0.185700228	0.854461831	0.982508385	0.018886635	0.437824335	0.043137472	0.965999489	0.998585945	0.870739819	0.388072972	2.243752804	0.035757671	0.330758456	0.266666667	chr11	118303913	118303914	B
8	14	8	0.5	0.5	CD3D	rs1945764	0.808253855	0.211525692	3.821067066	0.000995745	0.009210641	-0.113939241	0.309699219	-0.367902901	0.716627816	0.992388236	0.149235093	0.285152036	0.523352718	0.60620795	0.738457908	0.104641523	0.303577442	0.344694658	0.733752126	0.875768666	0.119089716	0.313569926	0.379786791	0.70791738	0.982508385	-0.18738513	0.338751176	-0.553164516	0.585992143	0.998585945	-0.108058647	0.335902452	-0.321696512	0.750862794	0.957997357	0.5	chr11	118312085	118312086	B
20	8	2	0.8	0.2	CD74	rs10055975	1.073024455	0.250893832	4.276806826	0.000335177	0.015082987	0.617521352	0.34495969	1.790126123	0.087864032	0.79018795	-0.047035472	0.314371519	-0.149617473	0.882494044	0.935010629	0.610671826	0.326403521	1.870910659	0.075358194	0.465513696	0.225251955	0.300208464	0.750318469	0.461387646	0.867083263	0.333371862	0.339543162	0.981824696	0.337363246	0.566943574	-0.441716745	0.275063443	-1.605872227	0.123235569	0.940900472	0.2	chr5	150466824	150466825	B
19	9	2	0.783333333	0.216666667	CD79B	rs12946669	-1.275113775	0.253055652	-5.038866999	5.47E-05	0.002187385	-0.981944677	0.275942923	-3.558506465	0.001857209	0.037144176	-0.661976966	0.367364344	-1.801963028	0.085925948	0.310214705	-0.568874234	0.358423975	-1.587154528	0.127421368	0.50968547	-0.857390472	0.304722977	-2.813671883	0.010405515	0.131095651	-0.677675003	0.323817916	-2.092765626	0.048693807	0.575734338	-0.665428445	0.357080711	-1.863523918	0.076433285	0.339165798	0.216666667	chr17	63928646	63928647	B
16	13	1	0.75	0.25	EBF1	rs11738644	1.311801534	0.308213758	4.25614205	0.000352159	0.040146099	-0.787941532	0.339949878	-2.317816785	0.030635787	0.69849595	-0.371955658	0.393263916	-0.945816901	0.35499862	0.987994044	0.075235256	0.410595763	0.183234371	0.856371706	0.95156697	-0.409606717	0.359494445	-1.139396512	0.267368221	0.968207657	-0.610802469	0.355555621	-1.717881629	0.100529883	0.786140756	0.028350784	0.388503502	0.072974334	0.942517143	0.990268644	0.25	chr5	158608077	158608078	B
17	13	0	0.783333333	0.216666667	FBP1	rs548348	-1.344884055	0.346413775	-3.882305356	0.000860496	0.026067089	0.53110747	0.464582033	1.143194167	0.265823683	0.938181174	0.042895472	0.434110145	0.098812416	0.922224363	0.972975981	0.068405539	0.413127814	0.165579602	0.870071483	0.883882142	0.662182264	0.435965066	1.518888359	0.143703376	0.781009421	0.45576828	0.452787886	1.006582319	0.325593824	0.959369843	0.202443991	0.430813837	0.469910605	0.64326199	0.697775718	0.216666667	chr9	94592245	94592246	B
17	13	0	0.783333333	0.216666667	FBP1	rs1042144	-1.344884055	0.346413775	-3.882305356	0.000860496	0.026067089	0.53110747	0.464582033	1.143194167	0.265823683	0.938181174	0.042895472	0.434110145	0.098812416	0.922224363	0.972975981	0.068405539	0.413127814	0.165579602	0.870071483	0.883882142	0.662182264	0.435965066	1.518888359	0.143703376	0.781009421	0.45576828	0.452787886	1.006582319	0.325593824	0.959369843	0.202443991	0.430813837	0.469910605	0.64326199	0.697775718	0.216666667	chr9	94606868	94606869	B
18	11	1	0.783333333	0.216666667	FUT4	rs73519598	1.178900768	0.295016753	3.996046852	0.00065588	0.045255751	0.217269133	0.371215813	0.585290619	0.564589373	0.854214171	-0.169719312	0.343713861	-0.493780819	0.626585944	0.98462978	-0.034677973	0.310524228	-0.11167558	0.912141183	0.980063777	-0.596964516	0.379532758	-1.572893256	0.130689636	0.671999101	-0.108969179	0.342378659	-0.318270943	0.753422962	0.918329567	-0.376262275	0.35746084	-1.052597187	0.304487354	0.538708395	0.216666667	chr11	94519636	94519637	B
14	11	4	0.65	0.316666667	GZMK	rs58896104	1.080459211	0.270417094	3.995528525	0.000710917	0.015233103	0.400286203	0.345461233	1.158700789	0.260226848	0.771617789	0.212595606	0.383538685	0.554300294	0.585518821	0.847195197	-0.056422039	0.407105105	-0.138593297	0.891157528	0.981620291	0.186784179	0.356611785	0.523774554	0.606191437	0.774628185	0.635227286	0.34740183	1.828508749	0.082427798	0.438588812	0.248758387	0.38954114	0.638593364	0.530333095	0.970598422	0.316666667	chr5	55045639	55045640	B
13	13	4	0.65	0.35	GZMK	rs3111191	1.024347425	0.265009627	3.865321552	0.000896065	0.015233103	0.303885604	0.337128483	0.901394037	0.377601113	0.771617789	0.234036419	0.389520672	0.600831831	0.554382226	0.847195197	0.280955406	0.383696183	0.732234041	0.472119617	0.981620291	0.042826754	0.358364686	0.119506067	0.906010331	0.924130538	0.409128212	0.348886144	1.172669707	0.254059402	0.629426836	0.175662081	0.373282331	0.470587721	0.642786225	0.970598422	0.35	chr5	55082363	55082364	B
13	13	4	0.65	0.35	GZMK	rs3091252	1.024347425	0.265009627	3.865321552	0.000896065	0.015233103	0.303885604	0.337128483	0.901394037	0.377601113	0.771617789	0.234036419	0.389520672	0.600831831	0.554382226	0.847195197	0.280955406	0.383696183	0.732234041	0.472119617	0.981620291	0.042826754	0.358364686	0.119506067	0.906010331	0.924130538	0.409128212	0.348886144	1.172669707	0.254059402	0.629426836	0.175662081	0.373282331	0.470587721	0.642786225	0.970598422	0.35	chr5	55106574	55106575	B
20	8	2	0.8	0.2	HLA.DQB1	rs17211861	-0.982693131	0.251843607	-3.901997522	0.000821007	0.04843942	-1.139770749	0.310773161	-3.667532757	0.001434524	0.028212296	-0.924314479	0.29888318	-3.092561039	0.005516735	0.072069725	-0.673044367	0.283009608	-2.378167902	0.026971178	0.217605928	-0.66558465	0.308377811	-2.158341577	0.04262871	0.228644902	-0.829904551	0.318837994	-2.602903567	0.016610041	0.10888805	-0.623511659	0.300774928	-2.0730174	0.050666926	0.370512559	0.2	chr6	32669343	32669344	B
20	8	2	0.8	0.2	HLA.DQB1	rs17212090	-0.982693131	0.251843607	-3.901997522	0.000821007	0.04843942	-1.139770749	0.310773161	-3.667532757	0.001434524	0.028212296	-0.924314479	0.29888318	-3.092561039	0.005516735	0.072069725	-0.673044367	0.283009608	-2.378167902	0.026971178	0.217605928	-0.66558465	0.308377811	-2.158341577	0.04262871	0.228644902	-0.829904551	0.318837994	-2.602903567	0.016610041	0.10888805	-0.623511659	0.300774928	-2.0730174	0.050666926	0.370512559	0.2	chr6	32683031	32683032	B
20	8	2	0.8	0.2	HLA.DQB1	rs9357152	-0.982693131	0.251843607	-3.901997522	0.000821007	0.04843942	-1.139770749	0.310773161	-3.667532757	0.001434524	0.028212296	-0.924314479	0.29888318	-3.092561039	0.005516735	0.072069725	-0.673044367	0.283009608	-2.378167902	0.026971178	0.217605928	-0.66558465	0.308377811	-2.158341577	0.04262871	0.228644902	-0.829904551	0.318837994	-2.602903567	0.016610041	0.10888805	-0.623511659	0.300774928	-2.0730174	0.050666926	0.370512559	0.2	chr6	32697182	32697183	B
11	14	5	0.6	0.4	HLA.DRA	rs9268658	-0.987970316	0.220652778	-4.477488686	0.000207477	0.004232385	-0.725834776	0.292609954	-2.480553942	0.021668536	0.15167975	0.322673813	0.277689012	1.161997051	0.258273435	0.991244124	-0.258395827	0.308594399	-0.837331552	0.411834634	0.681962728	-0.102028796	0.282569604	-0.361074916	0.721650509	0.943051752	0.010047067	0.309978458	0.032412145	0.974449468	0.974449468	-0.039286931	0.269696779	-0.145670744	0.885570512	0.986481429	0.4	chr6	32442938	32442939	B
13	14	3	0.666666667	0.333333333	HLA.DRA	rs8084	-0.996200647	0.223809327	-4.451113187	0.000220966	0.004232385	-0.914409451	0.270976542	-3.374496714	0.00286441	0.040324053	0.314016147	0.281521129	1.115426571	0.27726983	0.991244124	-0.26359073	0.312019655	-0.844788863	0.407750649	0.681962728	-0.171431355	0.284222985	-0.603157956	0.552862844	0.943051752	-0.119753277	0.312426502	-0.383300637	0.705349635	0.974449468	0.154015823	0.270829456	0.568681949	0.57560385	0.846704952	0.333333333	chr6	32443257	32443258	B
11	14	5	0.6	0.4	HLA.DRA	rs2239804	-0.987970316	0.220652778	-4.477488686	0.000207477	0.004232385	-0.725834776	0.292609954	-2.480553942	0.021668536	0.15167975	0.322673813	0.277689012	1.161997051	0.258273435	0.991244124	-0.258395827	0.308594399	-0.837331552	0.411834634	0.681962728	-0.102028796	0.282569604	-0.361074916	0.721650509	0.943051752	0.010047067	0.309978458	0.032412145	0.974449468	0.974449468	-0.039286931	0.269696779	-0.145670744	0.885570512	0.986481429	0.4	chr6	32443745	32443746	B
13	14	3	0.666666667	0.333333333	HLA.DRA	rs7192	-0.996200647	0.223809327	-4.451113187	0.000220966	0.004232385	-0.914409451	0.270976542	-3.374496714	0.00286441	0.040324053	0.314016147	0.281521129	1.115426571	0.27726983	0.991244124	-0.26359073	0.312019655	-0.844788863	0.407750649	0.681962728	-0.171431355	0.284222985	-0.603157956	0.552862844	0.943051752	-0.119753277	0.312426502	-0.383300637	0.705349635	0.974449468	0.154015823	0.270829456	0.568681949	0.57560385	0.846704952	0.333333333	chr6	32443868	32443869	B
12	14	4	0.633333333	0.366666667	HLA.DRA	rs2239803	-0.998578564	0.226748304	-4.403907535	0.000247347	0.004232385	-0.887569493	0.278450265	-3.187533301	0.004429765	0.04182312	0.216754795	0.288182437	0.752144359	0.460312274	0.991244124	-0.330855717	0.311536608	-1.062012326	0.300291409	0.611598904	-0.158117926	0.286880108	-0.551163783	0.58733832	0.943051752	-0.054261033	0.315781747	-0.17183081	0.865215639	0.974449468	0.016644218	0.275047023	0.060514082	0.952318414	0.993930213	0.366666667	chr6	32444055	32444056	B
13	14	3	0.666666667	0.333333333	HLA.DRA	rs7195	-0.996200647	0.223809327	-4.451113187	0.000220966	0.004232385	-0.914409451	0.270976542	-3.374496714	0.00286441	0.040324053	0.314016147	0.281521129	1.115426571	0.27726983	0.991244124	-0.26359073	0.312019655	-0.844788863	0.407750649	0.681962728	-0.171431355	0.284222985	-0.603157956	0.552862844	0.943051752	-0.119753277	0.312426502	-0.383300637	0.705349635	0.974449468	0.154015823	0.270829456	0.568681949	0.57560385	0.846704952	0.333333333	chr6	32444761	32444762	B
13	14	3	0.666666667	0.333333333	HLA.DRA	rs2213586	-0.996200647	0.223809327	-4.451113187	0.000220966	0.004232385	-0.914409451	0.270976542	-3.374496714	0.00286441	0.040324053	0.314016147	0.281521129	1.115426571	0.27726983	0.991244124	-0.26359073	0.312019655	-0.844788863	0.407750649	0.681962728	-0.171431355	0.284222985	-0.603157956	0.552862844	0.943051752	-0.119753277	0.312426502	-0.383300637	0.705349635	0.974449468	0.154015823	0.270829456	0.568681949	0.57560385	0.846704952	0.333333333	chr6	32445316	32445317	B
13	14	3	0.666666667	0.333333333	HLA.DRA	rs2213585	-0.996200647	0.223809327	-4.451113187	0.000220966	0.004232385	-0.914409451	0.270976542	-3.374496714	0.00286441	0.040324053	0.314016147	0.281521129	1.115426571	0.27726983	0.991244124	-0.26359073	0.312019655	-0.844788863	0.407750649	0.681962728	-0.171431355	0.284222985	-0.603157956	0.552862844	0.943051752	-0.119753277	0.312426502	-0.383300637	0.705349635	0.974449468	0.154015823	0.270829456	0.568681949	0.57560385	0.846704952	0.333333333	chr6	32445372	32445373	B
13	14	3	0.666666667	0.333333333	HLA.DRA	rs2227139	-0.996200647	0.223809327	-4.451113187	0.000220966	0.004232385	-0.914409451	0.270976542	-3.374496714	0.00286441	0.040324053	0.314016147	0.281521129	1.115426571	0.27726983	0.991244124	-0.26359073	0.312019655	-0.844788863	0.407750649	0.681962728	-0.171431355	0.284222985	-0.603157956	0.552862844	0.943051752	-0.119753277	0.312426502	-0.383300637	0.705349635	0.974449468	0.154015823	0.270829456	0.568681949	0.57560385	0.846704952	0.333333333	chr6	32445681	32445682	B
10	15	5	0.583333333	0.416666667	HLA.DRA	rs9268670	-0.929847742	0.219094203	-4.244054525	0.000362488	0.005074834	-0.839616227	0.264889861	-3.169680497	0.004616838	0.04182312	0.288884278	0.270049468	1.06974578	0.296875973	0.991244124	-0.147846709	0.301946161	-0.489645931	0.629460343	0.768240826	-0.094115041	0.273605247	-0.343981128	0.734280921	0.943051752	0.044952179	0.299906088	0.149887516	0.882283615	0.974449468	-0.145367955	0.25926476	-0.560693071	0.580940425	0.846704952	0.416666667	chr6	32446509	32446510	B
10	15	5	0.583333333	0.416666667	HLA.DRA	rs7754768	-0.929847742	0.219094203	-4.244054525	0.000362488	0.005074834	-0.839616227	0.264889861	-3.169680497	0.004616838	0.04182312	0.288884278	0.270049468	1.06974578	0.296875973	0.991244124	-0.147846709	0.301946161	-0.489645931	0.629460343	0.768240826	-0.094115041	0.273605247	-0.343981128	0.734280921	0.943051752	0.044952179	0.299906088	0.149887516	0.882283615	0.974449468	-0.145367955	0.25926476	-0.560693071	0.580940425	0.846704952	0.416666667	chr6	32452401	32452402	B
14	12	3	0.666666667	0.3	HOPX	rs12508210	-1.148218606	0.239344096	-4.797355039	0.000109676	0.009761135	-0.322087523	0.290855509	-1.107379828	0.281270906	0.676570559	-0.407525828	0.299075943	-1.362616544	0.188151276	0.721165223	0.07576453	0.30055662	0.252080724	0.803551031	0.967565029	-0.385326536	0.25194013	-1.529436917	0.141819407	0.982107902	-0.205217067	0.326615348	-0.628314218	0.536907937	0.958462374	-0.465396474	0.339603583	-1.370410963	0.18574552	0.718567126	0.3	chr4	56661558	56661559	B
9	15	6	0.55	0.45	IL12A	rs2936301	0.965670459	0.234009218	4.126634266	0.000480018	0.016320616	0.483135616	0.312009994	1.548461986	0.136450466	0.564792396	0.20636712	0.305668586	0.675133555	0.506957114	0.85702777	-0.439949156	0.288342537	-1.525786517	0.141983828	0.841284027	0.075153745	0.296058278	0.25384781	0.802081997	0.963635665	-0.325103983	0.316016003	-1.028757972	0.315297633	0.97594536	0.362973392	0.309905831	1.171237696	0.254621824	0.929732343	0.45	chr3	160026652	160026653	B
6	16	8	0.466666667	0.533333333	IL12A	rs12634498	1.118314332	0.25281401	4.423466619	0.000236053	0.016051607	0.171108546	0.365585673	0.468039527	0.64457749	0.842909026	0.667013783	0.312521766	2.134295448	0.044768507	0.682174427	-0.033764634	0.339025487	-0.099593203	0.92161192	0.979212665	-0.159057321	0.329030597	-0.483411946	0.633805342	0.963635665	-0.20719236	0.358556085	-0.577852024	0.56950901	0.984930518	0.458020621	0.342637082	1.336751464	0.195606447	0.929732343	0.466666667	chr3	160086740	160086741	B
11	14	4	0.6	0.366666667	ITGAM	rs11150614	1.176624124	0.252594836	4.658147968	0.000151438	0.007420478	-0.829916058	0.323072798	-2.568820599	0.01831943	0.101521216	-0.381605461	0.311943996	-1.223314012	0.235429572	0.620984952	0.278907835	0.362050039	0.770357147	0.450092747	0.882181785	0.4206657	0.362464851	1.160569637	0.259483237	0.998224649	0.543380777	0.33948756	1.600591128	0.125145577	0.383258328	0.025532982	0.339402226	0.07522927	0.940779705	0.99729351	0.366666667	chr16	31354694	31354695	B
17	10	3	0.733333333	0.266666667	KLRC4	rs28617693	1.147926007	0.281384289	4.079566808	0.000537198	0.017906605	0.31822335	0.314798662	1.010878981	0.323580752	0.985174042	-0.328978586	0.408370078	-0.80558935	0.429507662	0.788173186	0.47622135	0.386084844	1.233462949	0.231031444	0.863701833	0.64717383	0.341890408	1.892927718	0.072231919	0.679579526	0.748580779	0.358748186	2.086646865	0.049297635	0.621914756	-0.456508236	0.312728451	-1.459759209	0.159154951	0.418828818	0.266666667	chr12	10341893	10341894	B
17	10	3	0.733333333	0.266666667	KLRC4	rs7134079	1.147926007	0.281384289	4.079566808	0.000537198	0.017906605	0.31822335	0.314798662	1.010878981	0.323580752	0.985174042	-0.328978586	0.408370078	-0.80558935	0.429507662	0.788173186	0.47622135	0.386084844	1.233462949	0.231031444	0.863701833	0.64717383	0.341890408	1.892927718	0.072231919	0.679579526	0.748580779	0.358748186	2.086646865	0.049297635	0.621914756	-0.456508236	0.312728451	-1.459759209	0.159154951	0.418828818	0.266666667	chr12	10343632	10343633	B
17	10	3	0.733333333	0.266666667	KLRC4	rs7304620	1.147926007	0.281384289	4.079566808	0.000537198	0.017906605	0.31822335	0.314798662	1.010878981	0.323580752	0.985174042	-0.328978586	0.408370078	-0.80558935	0.429507662	0.788173186	0.47622135	0.386084844	1.233462949	0.231031444	0.863701833	0.64717383	0.341890408	1.892927718	0.072231919	0.679579526	0.748580779	0.358748186	2.086646865	0.049297635	0.621914756	-0.456508236	0.312728451	-1.459759209	0.159154951	0.418828818	0.266666667	chr12	10344291	10344292	B
14	15	1	0.716666667	0.283333333	NT5E	rs9450273	1.039020186	0.252267754	4.118719774	0.00048919	0.020545962	0.668181615	0.329482999	2.027969929	0.05543878	0.145526798	0.39058843	0.339982124	1.148849901	0.263535676	0.481239061	0.041519146	0.364922642	0.1137752	0.910496727	0.998273158	0.014107431	0.340449301	0.041437684	0.967338425	0.967338425	-0.029890726	0.362750374	-0.082400262	0.935108792	0.992445406	0.372170491	0.345284957	1.077864771	0.293320348	0.577078198	0.283333333	chr6	85428169	85428170	B
13	13	4	0.65	0.35	SLC2A3	rs60831155	0.96888771	0.244046336	3.970097341	0.000697822	0.046754059	0.551299993	0.285592807	1.930370722	0.067176312	0.316996796	0.653170413	0.265090164	2.463955668	0.022456452	0.450871323	0.616548595	0.29475956	2.09170008	0.048798479	0.974347783	0.793852206	0.255083669	3.112124775	0.005273568	0.222546572	0.525597986	0.294959049	1.781935451	0.089227139	0.854031186	0.12823614	0.255856417	0.50120353	0.621441243	0.932103888	0.35	chr12	7897407	7897408	B
17	12	1	0.766666667	0.233333333	SORL1	rs11827333	1.416078804	0.279577231	5.065071996	5.14E-05	0.003943218	0.639791266	0.324233021	1.97324524	0.061773076	0.73572463	0.436097951	0.321131273	1.358005238	0.188874938	0.87654438	-0.240426713	0.38606395	-0.622763956	0.540144212	0.997720748	0.316621885	0.381995949	0.828861893	0.416504481	0.803601128	-0.072623276	0.387402473	-0.187462086	0.853097782	0.983144091	-0.035606869	0.346384549	-0.102795778	0.919100369	0.989129044	0.233333333	chr11	121421818	121421819	B
17	12	1	0.766666667	0.233333333	SORL1	rs57784212	1.416078804	0.279577231	5.065071996	5.14E-05	0.003943218	0.639791266	0.324233021	1.97324524	0.061773076	0.73572463	0.436097951	0.321131273	1.358005238	0.188874938	0.87654438	-0.240426713	0.38606395	-0.622763956	0.540144212	0.997720748	0.316621885	0.381995949	0.828861893	0.416504481	0.803601128	-0.072623276	0.387402473	-0.187462086	0.853097782	0.983144091	-0.035606869	0.346384549	-0.102795778	0.919100369	0.989129044	0.233333333	chr11	121423667	121423668	B
17	12	1	0.766666667	0.233333333	SORL1.1	rs11827333	1.395562715	0.28385425	4.916476371	7.30E-05	0.003943218	0.597821742	0.332076254	1.80025441	0.086203397	0.73572463	0.457207456	0.332057018	1.376894422	0.183047303	0.87654438	-0.178277496	0.383607732	-0.464739059	0.646900863	0.997720748	0.395516845	0.378348526	1.045376996	0.307733269	0.803601128	0.002576952	0.389440922	0.006617055	0.994782851	0.998920847	-0.048953872	0.340337709	-0.143839107	0.886998903	0.989129044	0.233333333	chr11	121421818	121421819	B
17	12	1	0.766666667	0.233333333	SORL1.1	rs57784212	1.395562715	0.28385425	4.916476371	7.30E-05	0.003943218	0.597821742	0.332076254	1.80025441	0.086203397	0.73572463	0.457207456	0.332057018	1.376894422	0.183047303	0.87654438	-0.178277496	0.383607732	-0.464739059	0.646900863	0.997720748	0.395516845	0.378348526	1.045376996	0.307733269	0.803601128	0.002576952	0.389440922	0.006617055	0.994782851	0.998920847	-0.048953872	0.340337709	-0.143839107	0.886998903	0.989129044	0.233333333	chr11	121423667	121423668	B
12	13	3	0.616666667	0.316666667	TIGIT	rs9851950	1.115273253	0.255356585	4.367513187	0.000331322	0.025843138	0.183432282	0.322766621	0.568312427	0.576478649	0.756501958	0.214670992	0.295529009	0.726395668	0.476450598	0.675693575	-0.51553027	0.370786445	-1.390369784	0.180490192	0.481924486	-0.332722104	0.364820017	-0.912017128	0.373186894	0.711369569	0.122845643	0.366996043	0.334732883	0.741493631	0.915862491	-0.194609487	0.290774015	-0.669280875	0.511367895	0.91988043	0.316666667	chr3	114335859	114335860	B
6	15	9	0.45	0.55	VPREB3	rs2070464	-0.879486462	0.227433028	-3.867012934	0.000892458	0.026773747	0.483926026	0.217785993	2.222025486	0.037402499	0.71397371	0.432401988	0.287540335	1.503795938	0.147525308	0.796120401	0.894053943	0.227308842	3.933212352	0.000762068	0.045724063	0.567260167	0.249357266	2.274889263	0.033515685	0.759007613	0.521006355	0.274013411	1.901389985	0.071060962	0.635310002	0.407197791	0.276092613	1.474859423	0.155085904	0.541798066	0.45	chr22	23841687	23841688	B
5	18	7	0.466666667	0.533333333	VPREB3	rs735750	-1.124309763	0.245498542	-4.579700376	0.000162571	0.009754254	0.785471948	0.22429467	3.501964399	0.00212249	0.127349402	0.588124697	0.328794431	1.788730714	0.088094978	0.796120401	0.472927606	0.333780847	1.416880597	0.17118296	0.513548879	0.411037578	0.312054339	1.317198728	0.20196446	0.840057053	0.585524038	0.321543669	1.820978285	0.082890075	0.635310002	0.651465138	0.306951705	2.122370155	0.045865336	0.305768903	0.466666667	chr22	23844935	23844936	B
9	15	6	0.55	0.45	CTSW	rs687672	-0.340427262	0.269637961	-1.262534625	0.220597148	0.866631653	-1.079460091	0.192523875	-5.606889479	1.45E-05	0.000266206	-0.916793343	0.259275332	-3.535983678	0.001958728	0.03591001	0.291085406	0.288030531	1.010606082	0.323708352	0.989794435	-0.504549446	0.328365969	-1.536546091	0.139335586	0.450791602	-0.532601161	0.28044805	-1.899108092	0.071375063	0.584599175	-0.7552923	0.228226574	-3.30939683	0.003335814	0.061156595	0.45	chr11	65882512	65882513	CD4T
9	15	6	0.55	0.45	CTSW	rs568617	-0.340427262	0.269637961	-1.262534625	0.220597148	0.866631653	-1.079460091	0.192523875	-5.606889479	1.45E-05	0.000266206	-0.916793343	0.259275332	-3.535983678	0.001958728	0.03591001	0.291085406	0.288030531	1.010606082	0.323708352	0.989794435	-0.504549446	0.328365969	-1.536546091	0.139335586	0.450791602	-0.532601161	0.28044805	-1.899108092	0.071375063	0.584599175	-0.7552923	0.228226574	-3.30939683	0.003335814	0.061156595	0.45	chr11	65885770	65885771	CD4T
9	15	6	0.55	0.45	CTSW	rs656980	-0.340427262	0.269637961	-1.262534625	0.220597148	0.866631653	-1.079460091	0.192523875	-5.606889479	1.45E-05	0.000266206	-0.916793343	0.259275332	-3.535983678	0.001958728	0.03591001	0.291085406	0.288030531	1.010606082	0.323708352	0.989794435	-0.504549446	0.328365969	-1.536546091	0.139335586	0.450791602	-0.532601161	0.28044805	-1.899108092	0.071375063	0.584599175	-0.7552923	0.228226574	-3.30939683	0.003335814	0.061156595	0.45	chr11	65888810	65888811	CD4T
19	9	2	0.783333333	0.216666667	CX3CR1	rs59839417	-0.380973667	0.297928388	-1.278742417	0.214939321	0.826415895	-0.943979231	0.244272488	-3.864451692	0.000897925	0.030529463	-0.475713183	0.286116289	-1.662656762	0.111236147	0.574847485	0.29152535	0.31485966	0.925889807	0.365022127	0.851022265	0.105452991	0.329381596	0.320154472	0.752014907	0.917859427	0.319126579	0.329857429	0.967468216	0.344320957	0.709065748	-0.058788743	0.32361752	-0.181661188	0.857590652	0.974928296	0.216666667	chr3	39249419	39249420	CD4T
19	9	2	0.783333333	0.216666667	CX3CR1	rs4016738	-0.380973667	0.297928388	-1.278742417	0.214939321	0.826415895	-0.943979231	0.244272488	-3.864451692	0.000897925	0.030529463	-0.475713183	0.286116289	-1.662656762	0.111236147	0.574847485	0.29152535	0.31485966	0.925889807	0.365022127	0.851022265	0.105452991	0.329381596	0.320154472	0.752014907	0.917859427	0.319126579	0.329857429	0.967468216	0.344320957	0.709065748	-0.058788743	0.32361752	-0.181661188	0.857590652	0.974928296	0.216666667	chr3	39250755	39250756	CD4T
6	13	11	0.416666667	0.583333333	DOCK8	rs10972564	-0.476339906	0.314260923	-1.515746536	0.144492216	0.942439779	-1.097653207	0.192529503	-5.701220807	1.17E-05	0.002897943	-0.820945137	0.281039088	-2.921106604	0.008164544	0.218650444	-0.540816258	0.304347205	-1.776971331	0.090062136	0.981394464	-0.630473302	0.343919645	-1.833199448	0.080988478	0.968049736	-0.778216778	0.320639647	-2.427075961	0.024303592	0.893306937	-0.638643639	0.301041293	-2.121448634	0.045951094	0.704417081	0.416666667	chr9	367029	367030	CD4T
19	10	1	0.8	0.2	FCN1	rs7046707	-1.038809179	0.544424715	-1.908086002	0.070146267	0.457554331	-1.586406194	0.345111665	-4.59679099	0.00015608	0.023880209	-0.179403794	0.493782562	-0.363325495	0.719993537	0.932700514	-0.574598507	0.524570628	-1.095369197	0.285759024	0.618488555	-0.719124643	0.455527234	-1.578664434	0.12935874	0.722742678	-1.102262227	0.550990297	-2.000511139	0.05854083	0.52622191	-0.185111056	0.503042434	-0.367982985	0.716568983	0.90607483	0.2	chr9	134965497	134965498	CD4T
16	10	4	0.7	0.3	FYN	rs11153312	0.622338713	0.277789504	2.240324795	0.036012712	0.303415813	1.022540385	0.264093905	3.871881806	0.000882156	0.04451097	0.312464544	0.323429691	0.966097278	0.344990472	0.589745013	0.335003196	0.367226605	0.912251974	0.371990384	0.631205388	0.749857572	0.318332154	2.35558225	0.028292391	0.718815207	0.745847008	0.298902385	2.495286239	0.020990875	0.415869091	0.302072486	0.290590738	1.039511747	0.310388079	0.878250672	0.3	chr6	111688223	111688224	CD4T
14	13	3	0.683333333	0.316666667	HLA.DQB1	rs9270665	-0.655654452	0.266241703	-2.462628678	0.022520583	0.398614317	-1.092844791	0.274632179	-3.979303499	0.000682645	0.020138034	-1.007444399	0.245415929	-4.10504894	0.000505445	0.012780549	-0.621914995	0.257818545	-2.412219785	0.02508681	0.217605928	-0.402526603	0.298835215	-1.346985171	0.192342016	0.58748747	-0.709449111	0.297152279	-2.387493418	0.026442492	0.130008919	-0.670734509	0.26376405	-2.542933769	0.01893234	0.370512559	0.316666667	chr6	32598454	32598455	CD4T
8	15	7	0.516666667	0.483333333	HLA.DQB1	rs28383187	0.50150668	0.309787332	1.618874075	0.120396258	0.459277169	1.236820031	0.288919799	4.28084207	0.000331958	0.020138034	0.88259113	0.301959855	2.922875726	0.008131829	0.072069725	0.241650084	0.312286614	0.773808654	0.447668185	0.802843477	-0.068945559	0.338244918	-0.203833244	0.840446151	0.981772563	0.229039302	0.360771336	0.634860032	0.532376348	0.753790589	0.470692544	0.311397728	1.51154778	0.145551981	0.474477449	0.483333333	NA	NA	NA	CD4T
14	13	3	0.683333333	0.316666667	HLA.DQB1	rs617058	-0.655654452	0.266241703	-2.462628678	0.022520583	0.398614317	-1.092844791	0.274632179	-3.979303499	0.000682645	0.020138034	-1.007444399	0.245415929	-4.10504894	0.000505445	0.012780549	-0.621914995	0.257818545	-2.412219785	0.02508681	0.217605928	-0.402526603	0.298835215	-1.346985171	0.192342016	0.58748747	-0.709449111	0.297152279	-2.387493418	0.026442492	0.130008919	-0.670734509	0.26376405	-2.542933769	0.01893234	0.370512559	0.316666667	chr6	32606701	32606702	CD4T
14	13	3	0.683333333	0.316666667	HLA.DQB1	rs642093	-0.655654452	0.266241703	-2.462628678	0.022520583	0.398614317	-1.092844791	0.274632179	-3.979303499	0.000682645	0.020138034	-1.007444399	0.245415929	-4.10504894	0.000505445	0.012780549	-0.621914995	0.257818545	-2.412219785	0.02508681	0.217605928	-0.402526603	0.298835215	-1.346985171	0.192342016	0.58748747	-0.709449111	0.297152279	-2.387493418	0.026442492	0.130008919	-0.670734509	0.26376405	-2.542933769	0.01893234	0.370512559	0.316666667	chr6	32614297	32614298	CD4T
12	13	5	0.616666667	0.383333333	HLA.DQB1	rs9271344	-0.54004312	0.266782859	-2.024279676	0.055846953	0.449959329	-1.069080818	0.262210639	-4.077183221	0.000540268	0.020138034	-1.012733097	0.228562093	-4.430888281	0.000231904	0.01173246	-0.515443745	0.257659091	-2.000487326	0.058543586	0.293840968	-0.24843851	0.295625734	-0.840381878	0.41016099	0.797785662	-0.537421707	0.301294804	-1.783707186	0.088930745	0.308641997	-0.55082815	0.265098114	-2.077827494	0.050179823	0.370512559	0.383333333	chr6	32615550	32615551	CD4T
14	14	2	0.7	0.3	HLA.DQB1	rs9272219	-0.651122617	0.259593008	-2.508244045	0.02041125	0.398614317	-1.126012619	0.257773349	-4.368227443	0.000269366	0.020138034	-1.132943701	0.207239118	-5.466842894	2.01E-05	0.00355415	-0.665531471	0.245531533	-2.710574331	0.013098955	0.178347317	-0.635747184	0.271586767	-2.340862155	0.029185395	0.206557438	-0.908499769	0.261382153	-3.475752868	0.00225777	0.035627483	-0.816103635	0.235618068	-3.463671708	0.002322936	0.238244322	0.3	chr6	32634491	32634492	CD4T
5	21	4	0.516666667	0.483333333	IFNGR1	rs9483989	-0.572113886	0.363581016	-1.57355269	0.130536989	0.856542232	-1.120204904	0.274920179	-4.074655084	0.000543543	0.009737314	-1.153462381	0.313135281	-3.68359125	0.001380876	0.0199856	-0.045863899	0.394001162	-0.116405492	0.908437219	0.977423297	0.112998137	0.389803352	0.28988498	0.774747212	0.902842114	-0.182202703	0.409901744	-0.444503361	0.661225933	0.76845176	-0.346641034	0.358192455	-0.967750799	0.344183065	0.94402691	0.483333333	chr6	137114529	137114530	CD4T
5	20	5	0.5	0.5	IFNGR1	rs6912319	-0.664129788	0.319519368	-2.078527486	0.050109289	0.856542232	-1.011468106	0.253011945	-3.99770891	0.000653281	0.009737314	-1.089931084	0.279073734	-3.90553087	0.000814114	0.0199856	-0.086808231	0.359213011	-0.241662269	0.811386017	0.977423297	0.100520222	0.355800483	0.282518508	0.780311798	0.902842114	-0.197776489	0.373378043	-0.529695017	0.601879176	0.76845176	-0.280711711	0.328461389	-0.854626207	0.402402999	0.94402691	0.5	chr6	137131399	137131400	CD4T
10	15	5	0.583333333	0.416666667	IFNGR1	rs911825	-0.401248265	0.267334229	-1.500923647	0.148262031	0.856542232	-0.809093111	0.203221772	-3.981330858	0.000679347	0.009737314	-0.843506348	0.229244672	-3.679502526	0.001394344	0.0199856	0.104649112	0.287508027	0.363986748	0.719506963	0.977423297	0.015028066	0.285800007	0.052582456	0.958561589	0.995686472	-0.141926142	0.299768341	-0.473452739	0.640774906	0.76845176	-0.189366357	0.264691434	-0.715423065	0.482226984	0.94402691	0.416666667	chr6	137132569	137132570	CD4T
13	16	1	0.7	0.3	IL12RB1	rs426132	0.537770526	0.383452339	1.402444243	0.175393225	0.974221469	-1.238842065	0.311614344	-3.97556175	0.000688774	0.047525375	-0.185630009	0.366826433	-0.506043165	0.618097518	0.957256975	-0.433449269	0.357950021	-1.210921198	0.239377779	0.969217204	-0.344906792	0.378705947	-0.910750926	0.372762718	0.676858619	-0.233729837	0.393946172	-0.593303993	0.559314249	0.840241324	-0.610239446	0.339250137	-1.79878909	0.086441957	0.964457831	0.3	chr19	18095870	18095871	CD4T
14	8	8	0.6	0.4	IL1RN	rs3791336	0.263147439	0.256254313	1.02689955	0.316151599	0.815167401	0.723445179	0.172913619	4.183853092	0.000418627	0.049816575	0.39684532	0.225374048	1.760829715	0.092824022	0.298542126	-0.145607429	0.217245449	-0.670243864	0.510006456	0.963102771	-0.227131131	0.243173686	-0.934028408	0.360905628	0.861860779	0.082597166	0.263887692	0.313001209	0.757367081	0.913474529	0.432148991	0.227302854	1.901203544	0.07108658	0.974905936	0.4	chr2	113187756	113187757	CD4T
18	12	0	0.8	0.2	KLF2	rs11086029	0.883999899	0.258333024	3.421939185	0.002562548	0.201062643	1.488362326	0.241606238	6.160281029	4.12E-06	0.000345895	1.489446216	0.248322145	5.998040242	5.94E-06	0.000498689	0.978205886	0.384750758	2.542440438	0.01895265	0.828236967	0.859067912	0.364477831	2.356982621	0.028208764	0.789845393	0.645404702	0.371597457	1.736838319	0.097063584	0.983711289	0.732253536	0.332342451	2.203310268	0.038874327	0.711031164	0.2	chr19	16327849	16327850	CD4T
17	13	0	0.783333333	0.216666667	KLF2	rs4808046	0.816611422	0.274257315	2.97753744	0.007180809	0.201062643	1.445090705	0.263030211	5.494010367	1.89E-05	0.000791834	1.373165071	0.287022124	4.78417848	9.99E-05	0.004196995	0.973541868	0.392553843	2.480021237	0.021693417	0.828236967	1.015953687	0.351742933	2.88834143	0.008793738	0.731636237	0.820643414	0.36117159	2.272170451	0.033706194	0.943773436	0.731417924	0.338327663	2.161862611	0.042323284	0.711031164	0.216666667	chr19	16328578	16328579	CD4T
15	14	0	0.733333333	0.233333333	KLF2	rs4808485	0.648526881	0.315642965	2.054621684	0.053215439	0.745016142	1.330655535	0.318750266	4.174602115	0.000467683	0.013095112	1.176142128	0.35061239	3.354536698	0.003155083	0.088342327	0.934549521	0.424105383	2.203578541	0.039439856	0.828236967	0.968602674	0.373666998	2.592154727	0.01741991	0.731636237	0.882243987	0.37936185	2.325600181	0.030672432	0.943773436	0.659532927	0.35535154	1.856001317	0.078249549	0.730329127	0.233333333	chr19	16328686	16328687	CD4T
13	14	3	0.666666667	0.333333333	KLRF1	rs11612660	-0.527604115	0.365618758	-1.443044435	0.163759643	0.973209052	-1.119110527	0.270472654	-4.137610626	0.000467582	0.018703278	-0.435585807	0.311959947	-1.396287604	0.177213793	0.653912506	0.691754821	0.357785201	1.933436092	0.066776581	0.243208707	0.289382592	0.384977033	0.751687938	0.460580946	0.898694528	-0.345286275	0.354524102	-0.97394302	0.341170934	0.990364069	0.012030032	0.401863197	0.029935639	0.976401064	0.994926095	0.333333333	chr12	9811706	9811707	CD4T
13	12	5	0.633333333	0.366666667	KLRF1	rs917914	-0.348618836	0.301928351	-1.154640945	0.261208066	0.973209052	-0.979074871	0.204871205	-4.778977466	0.000101171	0.008093641	-0.281795627	0.257667302	-1.093641392	0.286499036	0.76399743	0.637510683	0.283098323	2.251905541	0.035157736	0.211290915	0.247586195	0.312252055	0.792904935	0.436700324	0.88062778	-0.325333885	0.285720207	-1.138645	0.267674651	0.990364069	0.155035295	0.324678174	0.477504517	0.637935276	0.960595027	0.366666667	chr12	9813006	9813007	CD4T
11	12	7	0.566666667	0.433333333	LILRB1	rs4632258	-0.315569646	0.2446175	-1.290053438	0.211057771	0.926237324	0.963525108	0.207323097	4.647456658	0.00013833	0.013971319	0.201348728	0.275375659	0.73117838	0.472750614	0.952007341	0.151310525	0.272110155	0.5560635	0.584044315	0.889472434	0.188720153	0.240215678	0.785627958	0.440860122	0.930714809	0.41977431	0.247551729	1.69570341	0.104719011	0.755472865	-0.02332025	0.267833554	-0.087069933	0.931440832	0.986489309	0.433333333	chr19	54524791	54524792	CD4T
15	13	2	0.716666667	0.283333333	LTB	rs9267431	-0.315811219	0.383865681	-0.822712825	0.419915759	0.633924771	-1.152646485	0.280124171	-4.114769817	0.000493832	0.041481894	-0.971251227	0.329656352	-2.946253643	0.007711159	0.451984506	-0.156080344	0.397585007	-0.392571002	0.698592636	0.845831169	-0.571347625	0.337630152	-1.692229265	0.105388512	0.553794817	0.12194669	0.390284359	0.312456001	0.75777553	0.947110764	0.342018817	0.356257069	0.96003377	0.347962335	0.857531893	0.283333333	chr6	31511173	31511174	CD4T
17	10	3	0.733333333	0.266666667	LY86	rs1931870	-0.113021612	0.326630917	-0.346022393	0.732768506	0.972046425	-1.002626263	0.197454156	-5.077767332	4.99E-05	0.003891703	-0.400646988	0.316406122	-1.266242845	0.219292672	0.834381873	-0.236545033	0.323398273	-0.731435673	0.472596777	0.960689287	-0.328842286	0.298101417	-1.103122184	0.282455509	0.929407271	-0.138168487	0.324748896	-0.425462529	0.674827915	0.944190136	-0.170975424	0.316126574	-0.540844833	0.594305614	0.987699912	0.266666667	chr6	6493854	6493855	CD4T
17	10	3	0.733333333	0.266666667	LY86	rs74502052	-0.113021612	0.326630917	-0.346022393	0.732768506	0.972046425	-1.002626263	0.197454156	-5.077767332	4.99E-05	0.003891703	-0.400646988	0.316406122	-1.266242845	0.219292672	0.834381873	-0.236545033	0.323398273	-0.731435673	0.472596777	0.960689287	-0.328842286	0.298101417	-1.103122184	0.282455509	0.929407271	-0.138168487	0.324748896	-0.425462529	0.674827915	0.944190136	-0.170975424	0.316126574	-0.540844833	0.594305614	0.987699912	0.266666667	NA	NA	NA	CD4T
13	16	1	0.7	0.3	PCNA	rs202226146	0.61114315	0.371472858	1.645189242	0.114817523	0.474579097	-1.149826937	0.296385563	-3.87949711	0.000866279	0.026854657	-0.326127432	0.375876022	-0.867646282	0.3953949	0.717615344	0.588639787	0.399238506	1.474406346	0.15520675	0.753736006	0.435748402	0.402726282	1.081996437	0.291522741	0.602480332	-0.145464456	0.408826015	-0.355810176	0.725532098	0.949008004	0.149677444	0.396742755	0.377265727	0.709761849	0.909808675	0.3	NA	NA	NA	CD4T
13	16	1	0.7	0.3	PCNA	rs8125170	0.61114315	0.371472858	1.645189242	0.114817523	0.474579097	-1.149826937	0.296385563	-3.87949711	0.000866279	0.026854657	-0.326127432	0.375876022	-0.867646282	0.3953949	0.717615344	0.588639787	0.399238506	1.474406346	0.15520675	0.753736006	0.435748402	0.402726282	1.081996437	0.291522741	0.602480332	-0.145464456	0.408826015	-0.355810176	0.725532098	0.949008004	0.149677444	0.396742755	0.377265727	0.709761849	0.909808675	0.3	chr20	5125640	5125641	CD4T
17	10	3	0.733333333	0.266666667	PDIA6	rs34847718	-0.367646719	0.378016218	-0.972568638	0.341837918	0.930079773	-1.520258769	0.352212434	-4.316312034	0.000304963	0.045134471	0.000991043	0.469853195	0.002109261	0.998336963	0.998336963	-0.407850758	0.493019608	-0.827250582	0.417396678	0.996354319	0.584794458	0.505200216	1.157549897	0.26004463	0.745586254	-0.040604012	0.517090281	-0.078524029	0.938154644	0.970957254	-0.194900647	0.411413585	-0.473734107	0.64057753	0.990284492	0.266666667	chr2	10741740	10741741	CD4T
18	11	1	0.783333333	0.216666667	SAMD3	rs9492459	0.194704197	0.37297607	0.522028657	0.607113536	0.908383804	-1.17980671	0.233074862	-5.061921726	5.18E-05	0.006163202	-0.632260777	0.357831292	-1.766924224	0.091772776	0.904117967	0.577999893	0.31982314	1.80724851	0.085072572	0.993253884	0.483753817	0.395434633	1.223347116	0.234749133	0.993575691	0.273945906	0.350790774	0.780938172	0.44355385	0.983307314	-0.960196997	0.325166039	-2.952943671	0.007594673	0.225941511	0.216666667	chr6	130131284	130131285	CD4T
3	16	11	0.366666667	0.633333333	SH2D1B	rs164597	-0.713982966	0.297110797	-2.403086569	0.025579872	0.360662461	-1.134338161	0.273762915	-4.143505556	0.000461036	0.040110161	-0.228457705	0.383755116	-0.595321586	0.557990141	0.851308813	-0.695413021	0.337374118	-2.061251836	0.051876326	0.521441292	0.073283128	0.345779394	0.211936077	0.834200373	0.977441826	0.262205474	0.382664506	0.685209812	0.50070583	0.970173297	0.253381304	0.327157867	0.774492468	0.44727256	0.810681516	0.366666667	chr1	162443148	162443149	CD4T
17	11	2	0.75	0.25	SLC2A3	rs56788510	-0.79578841	0.352198051	-2.259491235	0.034607813	0.34562004	-1.263938482	0.256831446	-4.921276205	7.22E-05	0.004837245	-1.037058045	0.287689177	-3.604786442	0.001664583	0.11152705	0.057834545	0.393841589	0.146847226	0.884653251	0.974347783	-0.407394717	0.364299551	-1.118295963	0.276070589	0.735078701	-0.434304722	0.373023565	-1.164282268	0.257366784	0.889131245	-0.085293937	0.312457284	-0.272977911	0.787536645	0.932103888	0.25	chr12	7952286	7952287	CD4T
13	16	1	0.7	0.3	TBX21	rs8065669	-0.271852826	0.401277289	-0.677468756	0.505504455	0.857159728	1.274077132	0.301973909	4.219162963	0.000384724	0.015004237	1.115273676	0.383485341	2.908256346	0.008405988	0.175887619	-0.074212944	0.402764083	-0.184259091	0.855577921	0.959690389	-0.333392693	0.418038249	-0.797517198	0.434076377	0.626999212	-0.255395895	0.414191732	-0.616612732	0.544117625	0.884191141	0.046677412	0.386665352	0.120717854	0.905062093	0.979781808	0.3	chr17	47647629	47647630	CD4T
17	12	1	0.766666667	0.233333333	TNFRSF17	rs8051298	0.07731013	0.433963776	0.178148809	0.860313453	0.971854061	-1.228860517	0.300707825	-4.086559831	0.000528291	0.021659944	-1.108914846	0.378343887	-2.930970693	0.007983733	0.137396603	-0.310702699	0.442410388	-0.702295216	0.490206965	0.978630927	-0.825028068	0.368022218	-2.241788749	0.035903592	0.13382248	-0.914431885	0.388318909	-2.354847689	0.028336349	0.200155728	-0.678705947	0.403402864	-1.682451982	0.107292264	0.628426117	0.233333333	chr16	12044210	12044211	CD4T
15	10	5	0.666666667	0.333333333	TXK	rs321633	-0.529978878	0.341205875	-1.553252499	0.135304586	0.676522928	-0.8859032	0.22151942	-3.999212343	0.000650939	0.045565729	-0.60982421	0.295118372	-2.066371555	0.051346914	0.599047336	-0.265042851	0.326156118	-0.812625723	0.425549727	0.960573583	0.082212555	0.304360995	0.270115279	0.789708307	0.971066867	0.630238152	0.298838238	2.108960874	0.047127591	0.468843174	-0.710875563	0.262812253	-2.704879834	0.013265538	0.623711841	0.333333333	chr4	48016511	48016512	CD4T
6	18	6	0.5	0.5	ITGAM	rs12929077	-0.551057674	0.335890926	-1.640585177	0.115777543	0.663866843	1.084500029	0.272473251	3.980207323	0.000681173	0.03337748	0.689482611	0.284047571	2.427349085	0.024289408	0.487193357	0.336164756	0.344033418	0.977128204	0.339628611	0.756445542	-0.24722745	0.354292073	-0.697806892	0.492952656	0.998224649	-0.618289997	0.32454875	-1.905075885	0.070556168	0.265942481	0.566986079	0.301772983	1.878849699	0.0742175	0.99729351	0.5	chr16	31221167	31221168	CD4T
17	13	0	0.783333333	0.216666667	C10orf54	rs4747211	0.047138476	0.445237539	0.105872646	0.916688216	0.997191677	-0.85149499	0.355957422	-2.392125963	0.026183444	0.513326066	-1.204931207	0.284483626	-4.235502838	0.000369979	0.048097215	-0.59181349	0.453627318	-1.304624891	0.206137764	0.982153986	-0.728537833	0.408692831	-1.782604875	0.089115051	0.467022448	-0.652025604	0.40435489	-1.61250827	0.121779474	0.602192257	-0.737502293	0.409145292	-1.802543759	0.085831824	0.982812413	0.216666667	chr10	71866464	71866465	CD8T
2	23	5	0.45	0.55	CCR5	rs9990343	-0.026239481	0.497449291	-0.052748052	0.958431215	0.996943545	0.931824319	0.424444433	2.195397668	0.039512318	0.655419887	1.495598552	0.373569793	4.003531819	0.000644256	0.011811357	0.588153654	0.465814014	1.262636238	0.220561324	0.727854856	-0.125056071	0.520219713	-0.240390873	0.81235844	0.909044953	-0.221051307	0.491956787	-0.449330741	0.657796199	0.97780516	-0.400138758	0.505473885	-0.791611138	0.43743813	0.729063551	0.45	chr3	46298320	46298321	CD8T
6	22	2	0.566666667	0.433333333	CCR5	rs6803980	-0.272477544	0.452837707	-0.601711252	0.553807547	0.972312406	-0.822544581	0.393033254	-2.09281167	0.048689289	0.655419887	-1.407539059	0.336243952	-4.186065062	0.000416418	0.011811357	-0.585397261	0.424795013	-1.378069995	0.182689393	0.727854856	0.160299325	0.47697502	0.336074884	0.740149206	0.904626808	0.144254364	0.452724759	0.318635907	0.75315006	0.986335008	0.139787231	0.469945595	0.297454073	0.769042471	0.872057872	0.433333333	chr3	46301143	46301144	CD8T
2	24	4	0.466666667	0.533333333	CCR5	rs112515687	0.12166459	0.493760437	0.246404088	0.807762017	0.972312406	0.859572513	0.428538823	2.005821799	0.057929083	0.655419887	1.500939817	0.368544438	4.072615575	0.0005462	0.011811357	0.371671189	0.473351992	0.78518987	0.441111326	0.831217982	-0.02615105	0.517753167	-0.05050872	0.960194343	0.960194343	-0.154987166	0.490161185	-0.316196327	0.754974886	0.986335008	-0.127756073	0.509095305	-0.250947263	0.804293979	0.884723376	0.466666667	chr3	46322694	46322695	CD8T
11	15	4	0.616666667	0.383333333	CD1A	rs651780	0.497950341	0.548906747	0.907167464	0.37461082	0.727002199	-0.852368161	0.429899934	-1.982712939	0.060633191	0.557042917	-1.934280532	0.326839522	-5.918135357	7.12E-06	0.000220627	-0.752296806	0.477100616	-1.576809546	0.129785261	0.556187752	-0.36889257	0.464909994	-0.793470938	0.436377794	0.588161375	-0.838928759	0.473405853	-1.772113194	0.090885826	0.408577745	-0.865627668	0.462511063	-1.871582623	0.075261054	0.809523702	0.383333333	chr1	158204841	158204842	CD8T
4	16	10	0.4	0.6	CD1A	rs201092388	-0.344157981	0.557170992	-0.61768826	0.543421759	0.732438023	0.668968678	0.447419421	1.495171301	0.149746531	0.557042917	1.64106607	0.399314278	4.109710467	0.000499843	0.005165042	0.739611528	0.480566395	1.539041298	0.138727302	0.556187752	0.400987421	0.465917428	0.860640527	0.39915589	0.576527854	0.645218352	0.490153218	1.316360535	0.202240589	0.522454855	0.452072983	0.492175432	0.918520012	0.368776804	0.809523702	0.4	chr1	158206061	158206062	CD8T
4	16	10	0.4	0.6	CD1A	rs384414	-0.344157981	0.557170992	-0.61768826	0.543421759	0.732438023	0.668968678	0.447419421	1.495171301	0.149746531	0.557042917	1.64106607	0.399314278	4.109710467	0.000499843	0.005165042	0.739611528	0.480566395	1.539041298	0.138727302	0.556187752	0.400987421	0.465917428	0.860640527	0.39915589	0.576527854	0.645218352	0.490153218	1.316360535	0.202240589	0.522454855	0.452072983	0.492175432	0.918520012	0.368776804	0.809523702	0.4	chr1	158209445	158209446	CD8T
17	12	1	0.766666667	0.233333333	DUSP1	rs35685854	0.367961178	0.347788012	1.058004204	0.302072587	0.976649648	0.421293998	0.328009698	1.284394946	0.212992723	0.638978169	1.077009011	0.278198548	3.871368199	0.000883237	0.04372025	0.378152018	0.344183851	1.098691928	0.284339807	0.978619534	0.268905279	0.318616362	0.84397825	0.408193322	0.984118051	0.300714815	0.319998492	0.939738223	0.358036323	0.985141121	0.161436652	0.33709904	0.478899768	0.636958749	0.996774454	0.233333333	chr5	172796991	172796992	CD8T
16	14	0	0.766666667	0.233333333	DUSP1	rs6877332	-0.564939261	0.422281487	-1.337826257	0.195261566	0.976649648	-0.465293525	0.407372484	-1.142182017	0.266234687	0.693611422	-1.399888601	0.328845495	-4.256979709	0.000351454	0.034793942	-0.424532527	0.426261714	-0.995943368	0.330615918	0.978619534	-0.628447485	0.374994835	-1.675883041	0.108587655	0.984118051	-0.38113009	0.393906362	-0.967565206	0.344273625	0.985141121	-0.741146571	0.385142224	-1.924345152	0.067968217	0.996774454	0.233333333	chr5	172841626	172841627	CD8T
11	17	1	0.65	0.316666667	FASLG	rs859627	0.051073421	0.389315858	0.131187621	0.896937564	0.999798631	0.543812551	0.370586319	1.467438279	0.157807349	0.954984911	1.007970677	0.255062523	3.951857239	0.000787333	0.032280642	0.431683008	0.395547087	1.091356813	0.288089518	0.781887054	0.323411315	0.365026694	0.885993603	0.386150308	0.940506117	0.332361987	0.386182351	0.860634842	0.399639299	0.987108985	0.269772006	0.335302131	0.804563949	0.430532126	0.932546135	0.316666667	chr1	172759805	172759806	CD8T
19	10	1	0.8	0.2	FCGR3B	rs12079477	-0.027606091	0.399174818	-0.069157898	0.945518245	0.945817051	0.286571614	0.384094623	0.746096395	0.463880029	0.949624776	1.410013988	0.303145329	4.651280595	0.000137076	0.005483033	0.305160231	0.422281592	0.722646304	0.477868712	0.849417695	0.05936337	0.432553017	0.137239523	0.892148776	0.979871697	-0.083121585	0.446246531	-0.186268304	0.854021969	0.973555056	0.24282062	0.418103049	0.580767399	0.567578265	0.709472831	0.2	chr1	161725066	161725067	CD8T
8	19	3	0.583333333	0.416666667	FLT3	rs2481958	0.711688307	0.326499168	2.179755345	0.040801662	0.768382768	0.441096304	0.326603868	1.350554437	0.191213617	0.996972886	1.209455912	0.286031271	4.228404497	0.000376314	0.042523427	-0.591725767	0.340424753	-1.73819842	0.096818871	0.533166784	0.253310249	0.318479384	0.795374088	0.435294389	0.944392304	0.464781313	0.354741974	1.310195429	0.204280662	0.935753509	0.48931007	0.322281278	1.518270232	0.143858293	0.714756226	0.416666667	chr13	27973808	27973809	CD8T
11	14	3	0.6	0.333333333	GNG11	rs10246567	0.71919772	0.301795644	2.383061963	0.027765039	0.795240877	0.375100361	0.291557491	1.286539953	0.21371054	0.962857091	1.116969835	0.260187837	4.292936395	0.000392646	0.020810251	-0.362399805	0.338204348	-1.07154094	0.297349267	0.835420273	0.51232132	0.307544799	1.665842902	0.11214676	0.313548878	0.2177715	0.348604361	0.624695282	0.539601196	0.973973468	0.206366226	0.182895502	1.128328601	0.273227768	0.431530128	0.333333333	chr7	93906119	93906120	CD8T
14	13	3	0.683333333	0.316666667	HLA.DQB1	rs9270665	-0.655654452	0.266241703	-2.462628678	0.022520583	0.398614317	-1.092844791	0.274632179	-3.979303499	0.000682645	0.020138034	-1.007444399	0.245415929	-4.10504894	0.000505445	0.012780549	-0.621914995	0.257818545	-2.412219785	0.02508681	0.217605928	-0.402526603	0.298835215	-1.346985171	0.192342016	0.58748747	-0.709449111	0.297152279	-2.387493418	0.026442492	0.130008919	-0.670734509	0.26376405	-2.542933769	0.01893234	0.370512559	0.316666667	chr6	32598454	32598455	CD8T
14	13	3	0.683333333	0.316666667	HLA.DQB1	rs617058	-0.655654452	0.266241703	-2.462628678	0.022520583	0.398614317	-1.092844791	0.274632179	-3.979303499	0.000682645	0.020138034	-1.007444399	0.245415929	-4.10504894	0.000505445	0.012780549	-0.621914995	0.257818545	-2.412219785	0.02508681	0.217605928	-0.402526603	0.298835215	-1.346985171	0.192342016	0.58748747	-0.709449111	0.297152279	-2.387493418	0.026442492	0.130008919	-0.670734509	0.26376405	-2.542933769	0.01893234	0.370512559	0.316666667	chr6	32606701	32606702	CD8T
14	13	3	0.683333333	0.316666667	HLA.DQB1	rs642093	-0.655654452	0.266241703	-2.462628678	0.022520583	0.398614317	-1.092844791	0.274632179	-3.979303499	0.000682645	0.020138034	-1.007444399	0.245415929	-4.10504894	0.000505445	0.012780549	-0.621914995	0.257818545	-2.412219785	0.02508681	0.217605928	-0.402526603	0.298835215	-1.346985171	0.192342016	0.58748747	-0.709449111	0.297152279	-2.387493418	0.026442492	0.130008919	-0.670734509	0.26376405	-2.542933769	0.01893234	0.370512559	0.316666667	chr6	32614297	32614298	CD8T
12	13	5	0.616666667	0.383333333	HLA.DQB1	rs9271344	-0.54004312	0.266782859	-2.024279676	0.055846953	0.449959329	-1.069080818	0.262210639	-4.077183221	0.000540268	0.020138034	-1.012733097	0.228562093	-4.430888281	0.000231904	0.01173246	-0.515443745	0.257659091	-2.000487326	0.058543586	0.293840968	-0.24843851	0.295625734	-0.840381878	0.41016099	0.797785662	-0.537421707	0.301294804	-1.783707186	0.088930745	0.308641997	-0.55082815	0.265098114	-2.077827494	0.050179823	0.370512559	0.383333333	chr6	32615550	32615551	CD8T
14	14	2	0.7	0.3	HLA.DQB1	rs9272219	-0.651122617	0.259593008	-2.508244045	0.02041125	0.398614317	-1.126012619	0.257773349	-4.368227443	0.000269366	0.020138034	-1.132943701	0.207239118	-5.466842894	2.01E-05	0.00355415	-0.665531471	0.245531533	-2.710574331	0.013098955	0.178347317	-0.635747184	0.271586767	-2.340862155	0.029185395	0.206557438	-0.908499769	0.261382153	-3.475752868	0.00225777	0.035627483	-0.816103635	0.235618068	-3.463671708	0.002322936	0.238244322	0.3	chr6	32634491	32634492	CD8T
8	12	9	0.466666667	0.5	HLA.DQB1	rs6906021	-0.4755823	0.240409404	-1.978218371	0.06184473	0.449959329	-0.773345076	0.263095495	-2.939408275	0.008107194	0.089685835	-0.899569961	0.203635795	-4.417543404	0.00026514	0.01173246	-0.650666829	0.197453596	-3.295289839	0.003615249	0.178347317	-0.788300827	0.189838399	-4.152483542	0.000492508	0.041103117	-0.911411923	0.196818886	-4.63071376	0.000161402	0.020216816	-0.630436191	0.216782066	-2.908156582	0.008694215	0.307775209	0.466666667	chr6	32658533	32658534	CD8T
5	20	5	0.5	0.5	IFNGR1	rs6912319	-0.664129788	0.319519368	-2.078527486	0.050109289	0.856542232	-1.011468106	0.253011945	-3.99770891	0.000653281	0.009737314	-1.089931084	0.279073734	-3.90553087	0.000814114	0.0199856	-0.086808231	0.359213011	-0.241662269	0.811386017	0.977423297	0.100520222	0.355800483	0.282518508	0.780311798	0.902842114	-0.197776489	0.373378043	-0.529695017	0.601879176	0.76845176	-0.280711711	0.328461389	-0.854626207	0.402402999	0.94402691	0.5	chr6	137131399	137131400	CD8T
7	13	10	0.45	0.55	IFNG	rs10735944	-0.402502959	0.381058014	-1.056277377	0.302842296	0.779107015	1.033073632	0.299032415	3.454721229	0.002372402	0.09370988	1.091226653	0.267755763	4.075455333	0.000542505	0.021428931	-0.679236539	0.294452976	-2.306774235	0.031354028	0.212794156	-0.252151152	0.335346349	-0.75191262	0.460448675	0.826714667	-0.174856794	0.33203201	-0.526626314	0.603971775	0.960388667	0.536974369	0.306271932	1.753260134	0.094144123	0.916232646	0.45	chr12	68096212	68096213	CD8T
7	13	10	0.45	0.55	IFNG	rs10735946	-0.402502959	0.381058014	-1.056277377	0.302842296	0.779107015	1.033073632	0.299032415	3.454721229	0.002372402	0.09370988	1.091226653	0.267755763	4.075455333	0.000542505	0.021428931	-0.679236539	0.294452976	-2.306774235	0.031354028	0.212794156	-0.252151152	0.335346349	-0.75191262	0.460448675	0.826714667	-0.174856794	0.33203201	-0.526626314	0.603971775	0.960388667	0.536974369	0.306271932	1.753260134	0.094144123	0.916232646	0.45	chr12	68096559	68096560	CD8T
13	13	4	0.65	0.35	IGHG2-secreted	rs10142224	0.502069854	0.401378795	1.250862925	0.224741975	0.374569958	-0.49016353	0.422494968	-1.160164182	0.259002333	0.401307612	1.142934575	0.292367798	3.909235498	0.000806949	0.003178651	0.539638368	0.35113309	1.536848515	0.139261744	0.232102906	-0.689752262	0.361190354	-1.909664127	0.069932204	0.349661022	-0.755726737	0.372863727	-2.026817526	0.055565959	0.277829793	-0.106525975	0.41950441	-0.253932908	0.802017126	0.898559151	0.35	chr14	105542307	105542308	CD8T
19	9	2	0.783333333	0.216666667	IL1RN	rs902696	0.1177976	0.392011851	0.300494996	0.766754312	0.893745194	-0.719141137	0.3131431	-2.29652557	0.032034455	0.515134164	-1.167503936	0.256018955	-4.560224589	0.0001703	0.004053139	0.15926738	0.326604596	0.487645863	0.630852873	0.990945706	-0.017173616	0.371239043	-0.046260264	0.963539913	0.972574375	-0.582843383	0.374687436	-1.555545575	0.134758915	0.906010184	-0.26686062	0.36350409	-0.734133747	0.470985365	0.974905936	0.216666667	chr2	113197301	113197302	CD8T
19	9	2	0.783333333	0.216666667	IL1RN	rs3811059	0.1177976	0.392011851	0.300494996	0.766754312	0.893745194	-0.719141137	0.3131431	-2.29652557	0.032034455	0.515134164	-1.167503936	0.256018955	-4.560224589	0.0001703	0.004053139	0.15926738	0.326604596	0.487645863	0.630852873	0.990945706	-0.017173616	0.371239043	-0.046260264	0.963539913	0.972574375	-0.582843383	0.374687436	-1.555545575	0.134758915	0.906010184	-0.26686062	0.36350409	-0.734133747	0.470985365	0.974905936	0.216666667	chr2	113204493	113204494	CD8T
19	9	2	0.783333333	0.216666667	IL1RN	rs2019137	0.1177976	0.392011851	0.300494996	0.766754312	0.893745194	-0.719141137	0.3131431	-2.29652557	0.032034455	0.515134164	-1.167503936	0.256018955	-4.560224589	0.0001703	0.004053139	0.15926738	0.326604596	0.487645863	0.630852873	0.990945706	-0.017173616	0.371239043	-0.046260264	0.963539913	0.972574375	-0.582843383	0.374687436	-1.555545575	0.134758915	0.906010184	-0.26686062	0.36350409	-0.734133747	0.470985365	0.974905936	0.216666667	chr2	113216054	113216055	CD8T
19	9	2	0.783333333	0.216666667	IL1RN	rs895412	0.1177976	0.392011851	0.300494996	0.766754312	0.893745194	-0.719141137	0.3131431	-2.29652557	0.032034455	0.515134164	-1.167503936	0.256018955	-4.560224589	0.0001703	0.004053139	0.15926738	0.326604596	0.487645863	0.630852873	0.990945706	-0.017173616	0.371239043	-0.046260264	0.963539913	0.972574375	-0.582843383	0.374687436	-1.555545575	0.134758915	0.906010184	-0.26686062	0.36350409	-0.734133747	0.470985365	0.974905936	0.216666667	chr2	113216386	113216387	CD8T
18	12	0	0.8	0.2	ITGAX	rs1143683	-0.397553961	0.439371777	-0.904823618	0.375822895	0.557965957	0.15579292	0.389974053	0.399495603	0.693562048	0.951678116	-1.42217217	0.334369995	-4.253288844	0.00035457	0.008332397	-0.780795684	0.352839097	-2.212894463	0.038114125	0.706246773	-0.560699364	0.381416449	-1.470045054	0.156373934	0.978695229	0.01059789	0.445559081	0.023785599	0.981248197	0.984647547	-0.138211304	0.421737439	-0.32771884	0.746369027	0.957478338	0.2	chr16	31325566	31325567	CD8T
18	12	0	0.8	0.2	ITGAX	rs9933520	-0.397553961	0.439371777	-0.904823618	0.375822895	0.557965957	0.15579292	0.389974053	0.399495603	0.693562048	0.951678116	-1.42217217	0.334369995	-4.253288844	0.00035457	0.008332397	-0.780795684	0.352839097	-2.212894463	0.038114125	0.706246773	-0.560699364	0.381416449	-1.470045054	0.156373934	0.978695229	0.01059789	0.445559081	0.023785599	0.981248197	0.984647547	-0.138211304	0.421737439	-0.32771884	0.746369027	0.957478338	0.2	chr16	31332064	31332065	CD8T
18	12	0	0.8	0.2	KLF2	rs11086029	0.883999899	0.258333024	3.421939185	0.002562548	0.201062643	1.488362326	0.241606238	6.160281029	4.12E-06	0.000345895	1.489446216	0.248322145	5.998040242	5.94E-06	0.000498689	0.978205886	0.384750758	2.542440438	0.01895265	0.828236967	0.859067912	0.364477831	2.356982621	0.028208764	0.789845393	0.645404702	0.371597457	1.736838319	0.097063584	0.983711289	0.732253536	0.332342451	2.203310268	0.038874327	0.711031164	0.2	chr19	16327849	16327850	CD8T
17	13	0	0.783333333	0.216666667	KLF2	rs4808046	0.816611422	0.274257315	2.97753744	0.007180809	0.201062643	1.445090705	0.263030211	5.494010367	1.89E-05	0.000791834	1.373165071	0.287022124	4.78417848	9.99E-05	0.004196995	0.973541868	0.392553843	2.480021237	0.021693417	0.828236967	1.015953687	0.351742933	2.88834143	0.008793738	0.731636237	0.820643414	0.36117159	2.272170451	0.033706194	0.943773436	0.731417924	0.338327663	2.161862611	0.042323284	0.711031164	0.216666667	chr19	16328578	16328579	CD8T
15	13	2	0.716666667	0.283333333	KLRC4	rs7980470	0.096968215	0.304593316	0.318353063	0.753361554	0.970711693	0.400703881	0.246200322	1.62755222	0.118531865	0.985174042	-1.148390682	0.22388853	-5.129296632	4.42E-05	0.001473171	0.257521092	0.319135136	0.806934314	0.428749355	0.865946303	0.466990143	0.281948297	1.656297085	0.112528984	0.679579526	0.561159589	0.295075849	1.901746922	0.07101194	0.661232963	-0.229592368	0.261243253	-0.87884516	0.389430745	0.665809285	0.283333333	chr12	10401288	10401289	CD8T
13	13	4	0.65	0.35	KLRC4	rs7309785	0.203678273	0.273212008	0.745495317	0.464235511	0.970711693	0.272708173	0.229261808	1.189505462	0.247516592	0.985174042	-1.055651713	0.199363502	-5.295110209	3.00E-05	0.001473171	-0.093319285	0.293066025	-0.318424098	0.753308437	0.896795758	0.417354388	0.256078789	1.629788982	0.118055277	0.679579526	0.484505014	0.269643357	1.796836456	0.086760741	0.661232963	0.16751391	0.238367298	0.702755419	0.48992594	0.790203129	0.35	chr12	10457946	10457947	CD8T
9	14	7	0.533333333	0.466666667	KLRC4	rs7135238	-0.157077275	0.262323396	-0.598792474	0.555716097	0.970711693	0.229629694	0.220761332	1.040171716	0.310088548	0.985174042	-1.002331197	0.192192307	-5.215251388	3.61E-05	0.001473171	-0.250210298	0.275411277	-0.908496921	0.373924469	0.863701833	0.157493295	0.257479883	0.611672233	0.547320221	0.816895852	0.265225636	0.270694437	0.979797145	0.33833996	0.781615118	0.349537216	0.217494188	1.607110606	0.12296274	0.398524187	0.466666667	chr12	10479162	10479163	CD8T
10	13	7	0.55	0.45	KLRF1	rs4764108	-0.214637153	0.279159693	-0.768868708	0.450532554	0.973209052	-0.450118647	0.250531437	-1.796655353	0.08679036	0.385734931	-0.744058487	0.177856578	-4.183474656	0.000419006	0.033520461	0.051821598	0.286536899	0.180854884	0.858215541	0.934183103	0.437129732	0.271835249	1.608068615	0.122752027	0.784909255	0.268587258	0.261149978	1.028478959	0.315425739	0.990364069	-0.346721904	0.286955715	-1.208276697	0.240371707	0.817577787	0.45	chr12	9942241	9942242	CD8T
5	18	7	0.466666667	0.533333333	MXD1.1	rs4853025	0.437796202	0.342480986	1.27830805	0.215089475	0.967670692	-0.179935044	0.339651547	-0.529763652	0.601832413	0.882297116	1.052195419	0.237250986	4.43494645	0.000229667	0.028938019	0.281105573	0.305013793	0.92161594	0.367196397	0.842185825	0.108092259	0.332886317	0.324712232	0.748611366	0.921286294	0.179593538	0.340476623	0.527476853	0.603391427	0.917935437	0.001395556	0.316094667	0.004414995	0.996519028	0.996519028	0.466666667	chr2	69801771	69801772	CD8T
12	12	6	0.6	0.4	RGS1	rs2296022	-0.150304689	0.33169798	-0.453137187	0.655097247	0.833614204	-0.540369801	0.265779421	-2.033151401	0.054870165	0.860014646	-0.864878317	0.210953276	-4.099857239	0.000511759	0.035311377	0.11774998	0.287656132	0.409342846	0.686433149	0.910843986	0.226276651	0.262353984	0.862486049	0.3981629	0.95012152	-0.264948956	0.297489747	-0.890615422	0.383225905	0.847148294	-0.129343036	0.280311035	-0.461426844	0.649236223	0.985489669	0.4	chr1	192657993	192657994	CD8T
8	14	8	0.5	0.5	TGFBI	rs185069	-0.243183228	0.289002795	-0.841456319	0.409572504	0.670209551	-0.383273031	0.249882803	-1.533811158	0.140004838	0.560019352	1.024616323	0.224094882	4.572243301	0.000165488	0.011915112	0.40548762	0.299712639	1.352921324	0.190468227	0.711524175	0.566558037	0.264696231	2.1404084	0.044215511	0.397939603	0.288508294	0.29377256	0.982080469	0.337240173	0.738879646	-0.21728669	0.278852227	-0.779218056	0.444544377	0.952390115	0.5	chr5	135931169	135931170	CD8T
15	13	2	0.716666667	0.283333333	FCER2	rs8113469	0.162155076	0.459102869	0.353199876	0.727459437	0.998489173	-0.235332039	0.406033485	-0.579587761	0.568359091	0.995113771	-1.484907164	0.335445361	-4.426673723	0.000234251	0.026001883	0.433493177	0.379213743	1.143136779	0.265846974	0.821909421	0.999251648	0.388243106	2.573778214	0.017702289	0.726356362	-0.646293197	0.402992351	-1.603735645	0.123707475	0.797718999	-0.774298147	0.386527093	-2.003218305	0.05822827	0.72316599	0.283333333	chr19	7768072	7768073	CD8T
14	8	8	0.6	0.4	HLA.DQB1	kgp9342993	-0.370144444	0.232233098	-1.593848798	0.125910908	0.459277169	-0.720751986	0.250622512	-2.875846949	0.009045689	0.089955929	-0.913669133	0.179136198	-5.100416029	4.73E-05	0.004186267	-0.652953519	0.189405592	-3.447382476	0.00241373	0.178347317	-0.763577534	0.190891437	-4.000061733	0.000649619	0.041103117	-0.848857925	0.199956975	-4.245202866	0.000361494	0.020216816	-0.636926009	0.202237012	-3.149403778	0.004838609	0.285477918	0.4	NA	NA	NA	CD8T
19	9	2	0.783333333	0.216666667	IL1RN	kgp11154808	0.1177976	0.392011851	0.300494996	0.766754312	0.893745194	-0.719141137	0.3131431	-2.29652557	0.032034455	0.515134164	-1.167503936	0.256018955	-4.560224589	0.0001703	0.004053139	0.15926738	0.326604596	0.487645863	0.630852873	0.990945706	-0.017173616	0.371239043	-0.046260264	0.963539913	0.972574375	-0.582843383	0.374687436	-1.555545575	0.134758915	0.906010184	-0.26686062	0.36350409	-0.734133747	0.470985365	0.974905936	0.216666667	NA	NA	NA	CD8T
16	12	2	0.733333333	0.266666667	ADA	rs4812854	0.95076824	0.235474905	4.037662694	0.000593796	0.039784317	0.74420307	0.32805355	2.268541434	0.033962029	0.436951706	0.368288146	0.341935925	1.077067715	0.293668048	0.664424414	0.211323325	0.389705347	0.54226437	0.593344749	0.883424404	1.020621262	0.180250853	5.66222707	1.28E-05	0.000856367	0.907384064	0.265860849	3.413003717	0.002616915	0.175333326	0.599534118	0.334045058	1.794770205	0.087099183	0.662318873	0.266666667	chr20	44701196	44701197	INT
17	12	1	0.766666667	0.233333333	BCL2A1	rs2586182	-0.192698503	0.303708245	-0.634485583	0.5326159	0.939283658	-0.32288535	0.363936924	-0.887201404	0.385018927	0.67833035	0.487227726	0.342000188	1.424641689	0.168953252	0.690385001	-0.395925532	0.318186464	-1.244319218	0.227091732	0.633311611	-1.00091827	0.222811551	-4.49221894	0.000200306	0.005408273	-0.616830354	0.320363666	-1.925406713	0.067828108	0.920301174	0.025178821	0.321698231	0.078268447	0.93835551	0.990436782	0.233333333	chr15	79891423	79891424	INT
14	13	3	0.683333333	0.316666667	BCL2A1	rs2586180	0.361318768	0.27000943	1.338170921	0.195151071	0.939283658	0.583738643	0.315325353	1.851226477	0.078252852	0.281710266	0.012729568	0.328558437	0.038743696	0.969460701	0.987752412	0.543948388	0.278217484	1.955119352	0.064008538	0.633311611	0.975625663	0.19133966	5.098920233	4.75E-05	0.002563342	0.586297073	0.291997288	2.007885336	0.05769292	0.920301174	-0.029580219	0.295104853	-0.100236301	0.921107515	0.990436782	0.316666667	chr15	79894544	79894545	INT
16	12	2	0.733333333	0.266666667	BCL2A1	rs2733102	0.154807233	0.31941314	0.484661443	0.632933367	0.939283658	0.742413168	0.352925326	2.10359845	0.047641081	0.281710266	-0.119855728	0.374274636	-0.320234706	0.751954946	0.883404479	0.400978434	0.334128953	1.200070901	0.243475682	0.633311611	0.965803053	0.249837036	3.865732109	0.000895188	0.0114609	0.424144806	0.352063969	1.204737898	0.241706629	0.920301174	-0.210250991	0.333917356	-0.629649784	0.535714817	0.990436782	0.266666667	chr15	79922957	79922958	INT
16	12	2	0.733333333	0.266666667	BCL2A1	rs2115534	0.154807233	0.31941314	0.484661443	0.632933367	0.939283658	0.742413168	0.352925326	2.10359845	0.047641081	0.281710266	-0.119855728	0.374274636	-0.320234706	0.751954946	0.883404479	0.400978434	0.334128953	1.200070901	0.243475682	0.633311611	0.965803053	0.249837036	3.865732109	0.000895188	0.0114609	0.424144806	0.352063969	1.204737898	0.241706629	0.920301174	-0.210250991	0.333917356	-0.629649784	0.535714817	0.990436782	0.266666667	chr15	79924757	79924758	INT
16	14	0	0.766666667	0.233333333	CCR5	rs4683211	0.173351142	0.495315396	0.349981331	0.729838427	0.972312406	-0.562388451	0.453646245	-1.239707056	0.228759154	0.845053458	-0.319409809	0.490402938	-0.651321158	0.521903567	0.73601785	-0.459399455	0.471938539	-0.973430685	0.341419464	0.831217982	-1.593590675	0.386850662	-4.119394977	0.0004884	0.017122978	0.122996434	0.492865919	0.249553539	0.805357444	0.986335008	-0.922507355	0.470996449	-1.95862911	0.063570167	0.526000787	0.233333333	chr3	46303921	46303922	INT
17	10	3	0.733333333	0.266666667	CXCL2	rs2115694	-0.225732815	0.332424029	-0.679050836	0.504521627	0.912242667	0.003586219	0.34511373	0.010391413	0.991807088	0.991807088	-0.015340724	0.281449409	-0.054506151	0.957047136	0.990048761	-0.589724917	0.337078993	-1.74951548	0.09480312	0.2370078	-0.936859144	0.232916774	-4.02229142	0.000616015	0.008124452	-0.568601465	0.359269631	-1.582659416	0.128444081	0.379551943	-0.066836626	0.295576151	-0.226123203	0.823291959	0.979678295	0.266666667	chr4	74028655	74028656	INT
8	12	9	0.466666667	0.5	HLA.DQB1	rs6906021	-0.4755823	0.240409404	-1.978218371	0.06184473	0.449959329	-0.773345076	0.263095495	-2.939408275	0.008107194	0.089685835	-0.899569961	0.203635795	-4.417543404	0.00026514	0.01173246	-0.650666829	0.197453596	-3.295289839	0.003615249	0.178347317	-0.788300827	0.189838399	-4.152483542	0.000492508	0.041103117	-0.911411923	0.196818886	-4.63071376	0.000161402	0.020216816	-0.630436191	0.216782066	-2.908156582	0.008694215	0.307775209	0.466666667	chr6	32658533	32658534	INT
10	14	6	0.566666667	0.433333333	LILRB1	rs11671249	0.082913797	0.31845308	0.260364248	0.797118734	0.926237324	0.031350724	0.370561121	0.084603381	0.933378084	0.981870239	-0.685378617	0.316447107	-2.165855217	0.041979353	0.462433978	-0.715073283	0.306623734	-2.332087192	0.02973003	0.492103994	-0.953585486	0.224226333	-4.252780981	0.000355001	0.035855104	-0.707192008	0.293168969	-2.412233502	0.025086076	0.755472865	0.070751463	0.335878251	0.210646158	0.835193921	0.986489309	0.433333333	chr19	54611617	54611618	INT
9	13	8	0.516666667	0.483333333	NKG7	rs7250000	-0.0187832	0.303115237	-0.061967193	0.951174963	0.994472596	0.409889461	0.355291208	1.153671837	0.261596516	0.878502639	0.184975439	0.3431214	0.539096188	0.595490295	0.993968018	-0.507946875	0.283331734	-1.792763794	0.087428915	0.454844581	-0.863978401	0.200588193	-4.30722462	0.000311662	0.028984561	0.141450262	0.315045629	0.448983414	0.658042709	0.945487793	0.097389868	0.309128098	0.315046963	0.75583513	0.968113183	0.483333333	chr19	51383667	51383668	INT
8	15	6	0.516666667	0.45	PDIA6	rs1198872	0.031258251	0.239009772	0.130782314	0.897254074	0.9758671	0.11008306	0.292089898	0.376880752	0.710231279	0.986191411	-0.432516185	0.254817856	-1.697354306	0.105137561	0.912117179	-0.360094764	0.297421841	-1.210720647	0.240116324	0.996354319	-1.045135609	0.195725936	-5.339791089	3.16E-05	0.004681536	-0.432562483	0.285102655	-1.51721661	0.144860419	0.72887417	-0.301622829	0.246873238	-1.221772076	0.23599965	0.990284492	0.45	chr2	10763285	10763286	INT
18	7	5	0.716666667	0.283333333	SELPLG	rs968312	-0.678641928	0.271756092	-2.497246423	0.020902217	0.263509759	-0.788197011	0.229486574	-3.434610557	0.002487343	0.119392441	-0.503881364	0.254380407	-1.980818296	0.060859794	0.564882022	-0.712934589	0.27979472	-2.548063052	0.018722381	0.22466857	-0.99329489	0.235810741	-4.212254646	0.000391134	0.018774418	-0.848173506	0.257135891	-3.298541876	0.003421458	0.054743335	-0.564519534	0.304727922	-1.852536293	0.078057264	0.633156215	0.283333333	chr12	108555780	108555781	INT
12	12	6	0.6	0.4	TSPAN14	rs7917145	0.115332038	0.289773833	0.398007083	0.694642216	0.969745486	0.390007982	0.237605507	1.641409692	0.115605123	0.741460708	-0.00403338	0.216269537	-0.018649782	0.985296551	0.996789362	0.081968704	0.295213919	0.27765867	0.783989531	0.9784725	0.961996926	0.210697179	4.565779803	0.000168058	0.005650709	0.39898318	0.291706272	1.367756603	0.185848396	0.797599368	0.237305728	0.245829135	0.965327922	0.345366586	0.862847925	0.4	chr10	80442876	80442877	INT
17	11	2	0.75	0.25	TSPAN14	rs2168721	-0.315841625	0.378819592	-0.833752084	0.413804139	0.969745486	0.499571828	0.315817699	1.581836071	0.128632145	0.741460708	0.056342931	0.28602968	0.196982812	0.845734998	0.989995223	0.189847597	0.389314395	0.487645974	0.630852796	0.9784725	1.260247131	0.281759098	4.472782383	0.000209822	0.005650709	-0.022151316	0.4029565	-0.054971979	0.956680432	0.985380845	0.308804634	0.325664608	0.948229027	0.353798056	0.862847925	0.25	chr10	80448435	80448436	INT
11	14	5	0.6	0.4	TSPAN14	rs12220642	-0.334914121	0.309713938	-1.081365995	0.291796519	0.969745486	0.475553444	0.255881913	1.858487922	0.077173907	0.741460708	0.216270386	0.231856936	0.93277514	0.361537489	0.802511386	0.238684959	0.319351043	0.74740623	0.463105945	0.9784725	1.039301884	0.233340943	4.45400567	0.000219445	0.005650709	0.273325499	0.327668496	0.834152514	0.413583517	0.81749045	0.278907643	0.26802807	1.040591167	0.309898283	0.862847925	0.4	chr10	80459207	80459208	INT
6	16	7	0.466666667	0.5	TSPAN14	rs7086496	0.095483026	0.355111433	0.268881869	0.790774777	0.969745486	-0.409165696	0.237540002	-1.722512812	0.100405941	0.741460708	-0.221191889	0.255748571	-0.864880255	0.397360007	0.802511386	-0.415624738	0.348321913	-1.193220185	0.246746336	0.9784725	-1.065199979	0.271538256	-3.922835756	0.00084259	0.017357344	-0.631806845	0.340136361	-1.857510452	0.078025659	0.677216023	-0.318327092	0.293794099	-1.083504039	0.291474763	0.862847925	0.466666667	chr10	80460757	80460758	INT
10	14	6	0.566666667	0.433333333	TSPAN14	rs10887933	-0.127344147	0.350030432	-0.363808787	0.719637901	0.969745486	-0.234563885	0.30035194	-0.780963443	0.443539308	0.905906217	-0.321303976	0.251491846	-1.277592023	0.215337169	0.802511386	-0.239105478	0.353202556	-0.676964179	0.505818138	0.9784725	-1.148483488	0.257114542	-4.466816539	0.000212832	0.005650709	-0.602100732	0.34320838	-1.754329925	0.093956582	0.677216023	-0.224748719	0.299285894	-0.750949923	0.461015576	0.891682916	0.433333333	chr10	80464010	80464011	INT
14	8	8	0.6	0.4	HLA.DQB1	kgp9342993	-0.370144444	0.232233098	-1.593848798	0.125910908	0.459277169	-0.720751986	0.250622512	-2.875846949	0.009045689	0.089955929	-0.913669133	0.179136198	-5.100416029	4.73E-05	0.004186267	-0.652953519	0.189405592	-3.447382476	0.00241373	0.178347317	-0.763577534	0.190891437	-4.000061733	0.000649619	0.041103117	-0.848857925	0.199956975	-4.245202866	0.000361494	0.020216816	-0.636926009	0.202237012	-3.149403778	0.004838609	0.285477918	0.4	NA	NA	NA	INT
19	9	2	0.783333333	0.216666667	APOBEC3G	rs9622902	0.498648994	0.332007727	1.501919846	0.148006172	0.620950221	0.536634267	0.266367701	2.014637153	0.05692619	0.867310627	0.216858524	0.277631419	0.781102243	0.443459441	0.646398507	1.001617371	0.286042675	3.501636149	0.002124134	0.182675517	1.045535332	0.269157336	3.884476451	0.000856052	0.073620441	1.12820055	0.244674919	4.611018394	0.000150876	0.012975301	0.732775978	0.303258481	2.416341251	0.02486721	0.534645009	0.216666667	chr22	38997428	38997429	NCM
15	12	3	0.7	0.3	ASAH1	rs17593192	0.439692973	0.222738278	1.974034175	0.061677369	0.696954268	0.436205106	0.231707044	1.882571621	0.073687956	0.447808825	0.391550167	0.257345022	1.521498896	0.143050626	0.867087948	0.559790749	0.304281361	1.839714227	0.079990387	0.660672263	0.812394266	0.233937989	3.472690652	0.002274116	0.116718891	0.918106056	0.208429168	4.40488279	0.000246771	0.027885165	0.686724931	0.269043883	2.552464388	0.018543961	0.174622302	0.3	chr8	18031685	18031686	NCM
8	10	12	0.433333333	0.566666667	CD38	rs11730943	-0.365539811	0.268778956	-1.360001606	0.18825217	0.878711421	-0.09796678	0.234139155	-0.418412634	0.679893441	0.899210125	0.06227948	0.274721871	0.226700115	0.822849132	0.993400728	-0.34418272	0.232696531	-1.479105503	0.153957095	0.852419434	0.131236436	0.254534304	0.5155943	0.611523488	0.919371659	0.868477409	0.191617053	4.532359701	0.000182006	0.018564595	-0.212708047	0.245707358	-0.865696692	0.39643921	0.888906444	0.433333333	chr4	15932781	15932782	NCM
19	10	1	0.8	0.2	EGR3	rs17088531	0.693002976	0.338969627	2.044439737	0.0536494	0.956704195	0.275198077	0.34393798	0.800138666	0.432589372	0.695232919	0.127299559	0.345032228	0.368949763	0.715858895	0.935395783	-0.355947973	0.326762365	-1.089317532	0.28835701	0.674589048	-0.180781949	0.342072032	-0.528490879	0.60269988	0.786130278	1.138204159	0.270767462	4.203622368	0.000399293	0.035936389	0.484251221	0.337087006	1.436576351	0.165570168	0.714117733	0.2	chr8	22678570	22678571	NCM
13	13	4	0.65	0.35	GIMAP2	rs10266069	0.737147444	0.247632617	2.976778477	0.00719325	0.27694012	0.756893547	0.263152793	2.876251236	0.009037429	0.206377442	0.584913796	0.281447546	2.078233774	0.050138874	0.634164069	0.756212515	0.261197091	2.895179696	0.008658703	0.349837142	0.69433908	0.263172481	2.638342263	0.015366548	0.155280522	1.001927316	0.242813503	4.126324541	0.000480374	0.036988781	0.408004614	0.277170118	1.472036799	0.155840014	0.705863591	0.35	chr7	150652848	150652849	NCM
15	11	4	0.683333333	0.316666667	GIMAP2	rs7798693	0.720617693	0.231048192	3.118906439	0.005191721	0.27694012	0.739556447	0.245817591	3.008557873	0.006689656	0.206377442	0.630157672	0.258153438	2.441019868	0.023589193	0.634164069	0.67886421	0.252117237	2.692652903	0.013630019	0.349837142	0.613947047	0.254281263	2.414440761	0.024968249	0.155280522	0.90853809	0.237338943	3.828019451	0.000979387	0.037706392	0.360473735	0.264067278	1.365082937	0.186674375	0.798551493	0.316666667	chr7	150661207	150661208	NCM
11	14	5	0.6	0.4	HLA.DQB1	rs1071630	0.477953077	0.27935848	1.710895182	0.101833801	0.449959329	0.54298137	0.338714556	1.603064764	0.123855964	0.421586645	0.800921399	0.274077398	2.922245336	0.008143472	0.072069725	0.723700491	0.240176403	3.013203971	0.006618937	0.178347317	0.857486904	0.243757123	3.517792187	0.00204469	0.041103117	0.992984766	0.249639878	3.977668844	0.000685316	0.020216816	0.567496068	0.270614745	2.09706263	0.048273746	0.370512559	0.4	chr6	32641348	32641349	NCM
11	14	5	0.6	0.4	HLA.DQB1	rs9273349	0.477953077	0.27935848	1.710895182	0.101833801	0.449959329	0.54298137	0.338714556	1.603064764	0.123855964	0.421586645	0.800921399	0.274077398	2.922245336	0.008143472	0.072069725	0.723700491	0.240176403	3.013203971	0.006618937	0.178347317	0.857486904	0.243757123	3.517792187	0.00204469	0.041103117	0.992984766	0.249639878	3.977668844	0.000685316	0.020216816	0.567496068	0.270614745	2.09706263	0.048273746	0.370512559	0.4	chr6	32658091	32658092	NCM
11	13	6	0.583333333	0.416666667	HLA.DQB1	rs7744001	-0.520381469	0.24905624	-2.089413494	0.049023782	0.449959329	-0.533129451	0.308164862	-1.730013756	0.098299498	0.378239372	-0.603724639	0.267727036	-2.25500065	0.034932398	0.134413791	-0.636824743	0.224295977	-2.839216078	0.009824756	0.178347317	-0.782866189	0.224463099	-3.4877278	0.002194948	0.041103117	-0.89856883	0.231572472	-3.880292084	0.000864638	0.021862996	-0.478532674	0.252435789	-1.895660973	0.071851868	0.394425656	0.416666667	chr6	32658308	32658309	NCM
8	12	9	0.466666667	0.5	HLA.DQB1	rs6906021	-0.4755823	0.240409404	-1.978218371	0.06184473	0.449959329	-0.773345076	0.263095495	-2.939408275	0.008107194	0.089685835	-0.899569961	0.203635795	-4.417543404	0.00026514	0.01173246	-0.650666829	0.197453596	-3.295289839	0.003615249	0.178347317	-0.788300827	0.189838399	-4.152483542	0.000492508	0.041103117	-0.911411923	0.196818886	-4.63071376	0.000161402	0.020216816	-0.630436191	0.216782066	-2.908156582	0.008694215	0.307775209	0.466666667	chr6	32658533	32658534	NCM
11	14	5	0.6	0.4	HLA.DQB1	rs1063355	0.477953077	0.27935848	1.710895182	0.101833801	0.449959329	0.54298137	0.338714556	1.603064764	0.123855964	0.421586645	0.800921399	0.274077398	2.922245336	0.008143472	0.072069725	0.723700491	0.240176403	3.013203971	0.006618937	0.178347317	0.857486904	0.243757123	3.517792187	0.00204469	0.041103117	0.992984766	0.249639878	3.977668844	0.000685316	0.020216816	0.567496068	0.270614745	2.09706263	0.048273746	0.370512559	0.4	chr6	32659936	32659937	NCM
15	13	2	0.716666667	0.283333333	IL32	rs224201	-0.174576423	0.336141833	-0.519353457	0.608945203	0.905235248	-0.203800789	0.343756203	-0.592864325	0.559603011	0.965591648	0.309741326	0.357442183	0.866549446	0.395982207	0.984131604	-0.436960456	0.335429094	-1.302690982	0.206785557	0.728059826	-0.451775083	0.351174974	-1.286467191	0.212282519	0.633561813	1.233561764	0.307225011	4.015173636	0.000626582	0.041354394	0.38322322	0.368284413	1.040563234	0.309910951	0.974005847	0.283333333	chr16	3176926	3176927	NCM
17	12	1	0.766666667	0.233333333	LEF1	rs4956151	-0.101820932	0.331017806	-0.307599561	0.761416976	0.960154076	-0.316025525	0.343967562	-0.918765488	0.368651328	0.704774597	-0.40902119	0.335355677	-1.219663831	0.236114013	0.797606331	0.379634285	0.332483537	1.141813781	0.266384334	0.524696415	-0.108521944	0.364735085	-0.297536345	0.768980536	0.982238658	1.10382284	0.278031614	3.970134278	0.00069776	0.045354414	-0.0296862	0.340761261	-0.087117296	0.931403637	0.931403637	0.233333333	chr4	108061691	108061692	NCM
15	10	5	0.666666667	0.333333333	LRP1	rs1800176	-0.061417005	0.306359913	-0.200473374	0.843039176	0.961755524	-0.023131341	0.329450047	-0.070211984	0.944689266	0.961558718	0.0088974	0.257507349	0.034552025	0.972763279	0.994346507	-0.141590439	0.306408141	-0.46209751	0.648763053	0.995348319	-0.41248256	0.318029041	-1.296996523	0.208702208	0.989031612	-1.012503331	0.236658837	-4.278324632	0.000333963	0.019035893	0.384421515	0.301296364	1.27589165	0.215926262	0.62486451	0.333333333	chr12	57167667	57167668	NCM
16	6	8	0.633333333	0.366666667	SOD2	rs35435543	-0.176094218	0.293270161	-0.600450511	0.554631506	0.994330565	0.353217411	0.295481051	1.195397842	0.245256793	0.956414491	-0.323713156	0.318219766	-1.017262878	0.320605865	0.791774624	0.479020793	0.259648971	1.844878458	0.079206837	0.446429432	0.809098817	0.221464647	3.653399434	0.001483439	0.056444924	0.921599509	0.239840699	3.842548462	0.000946057	0.023521641	-0.202773038	0.294040207	-0.689609903	0.497989831	0.78340065	0.366666667	chr6	159803979	159803980	NCM
14	8	8	0.6	0.4	HLA.DQB1	kgp9342993	-0.370144444	0.232233098	-1.593848798	0.125910908	0.459277169	-0.720751986	0.250622512	-2.875846949	0.009045689	0.089955929	-0.913669133	0.179136198	-5.100416029	4.73E-05	0.004186267	-0.652953519	0.189405592	-3.447382476	0.00241373	0.178347317	-0.763577534	0.190891437	-4.000061733	0.000649619	0.041103117	-0.848857925	0.199956975	-4.245202866	0.000361494	0.020216816	-0.636926009	0.202237012	-3.149403778	0.004838609	0.285477918	0.4	NA	NA	NA	NCM
11	14	5	0.6	0.4	HLA.DQB1	kgp2939543	0.477953077	0.27935848	1.710895182	0.101833801	0.449959329	0.54298137	0.338714556	1.603064764	0.123855964	0.421586645	0.800921399	0.274077398	2.922245336	0.008143472	0.072069725	0.723700491	0.240176403	3.013203971	0.006618937	0.178347317	0.857486904	0.243757123	3.517792187	0.00204469	0.041103117	0.992984766	0.249639878	3.977668844	0.000685316	0.020216816	0.567496068	0.270614745	2.09706263	0.048273746	0.370512559	0.4	NA	NA	NA	NCM
17	12	1	0.766666667	0.233333333	BLK	rs10100187	-0.254887643	0.56983475	-0.44730098	0.659237358	0.961948618	-0.303723821	0.488681414	-0.621517029	0.54094841	0.969310051	-0.562638005	0.532242776	-1.057107828	0.30247196	0.957461282	-1.731036036	0.397096971	-4.359227502	0.000275224	0.042109233	-1.295955434	0.413711462	-3.132510346	0.005031229	0.38488905	-1.410136997	0.436452643	-3.230904928	0.004005433	0.247498346	-1.353677206	0.434779662	-3.113478673	0.005257129	0.349862703	0.233333333	chr8	11399985	11399986	CM
14	14	2	0.7	0.3	CD28	rs28545417	0.308313303	0.425404531	0.724753219	0.476601831	0.767922806	0.348726215	0.391018896	0.891839803	0.382584206	0.800066456	0.702137515	0.351539094	1.997324133	0.058910705	0.382919582	1.151819954	0.295716668	3.89501195	0.000834805	0.032557399	0.526477281	0.35653997	1.47662906	0.154614634	0.924292857	0.272482922	0.393224851	0.692944307	0.49593725	0.944485183	0.739871595	0.379064183	1.951837254	0.064420893	0.394087873	0.3	chr2	203637014	203637015	CM
12	15	3	0.65	0.35	CD52	rs7541333	-0.326363012	0.287896484	-1.133612357	0.269733387	0.983338567	-0.015511247	0.289339612	-0.053609137	0.957753302	0.988110221	-0.176302672	0.295980053	-0.595657275	0.557769994	0.861253994	-0.986273532	0.238710645	-4.131669674	0.000474273	0.013279631	-0.47379644	0.287237341	-1.649494593	0.113925875	0.763968145	-0.421361126	0.263294029	-1.600344405	0.124459601	0.403353873	-0.518664026	0.305552476	-1.69746301	0.104381303	0.625808197	0.35	chr1	26296397	26296398	CM
12	15	3	0.65	0.35	CD52	rs2276712	-0.326363012	0.287896484	-1.133612357	0.269733387	0.983338567	-0.015511247	0.289339612	-0.053609137	0.957753302	0.988110221	-0.176302672	0.295980053	-0.595657275	0.557769994	0.861253994	-0.986273532	0.238710645	-4.131669674	0.000474273	0.013279631	-0.47379644	0.287237341	-1.649494593	0.113925875	0.763968145	-0.421361126	0.263294029	-1.600344405	0.124459601	0.403353873	-0.518664026	0.305552476	-1.69746301	0.104381303	0.625808197	0.35	chr1	26300986	26300987	CM
13	14	3	0.666666667	0.333333333	EBF1	rs1582508	0.036742546	0.345115933	0.106464357	0.91622443	0.987707294	0.099727174	0.31188459	0.319756656	0.752312225	0.984613899	0.153448248	0.327837453	0.468061982	0.644561695	0.987994044	1.04881974	0.247678223	4.234606207	0.000370773	0.026424445	0.642399472	0.269760116	2.381373056	0.026788376	0.528911446	0.741162471	0.266366457	2.782491755	0.011158814	0.636052392	0.206998804	0.315658724	0.655767726	0.51909421	0.938811372	0.333333333	chr5	159125901	159125902	CM
8	16	6	0.533333333	0.466666667	EBF1	rs28716976	0.093635103	0.328457324	0.2850754	0.778378953	0.987707294	-0.022882324	0.298004705	-0.076785108	0.939521366	0.996623871	0.365033527	0.30389117	1.201198201	0.243047481	0.987994044	0.986836439	0.238708371	4.134067174	0.000471561	0.026424445	0.687381043	0.247979437	2.771927584	0.011425611	0.434173224	0.601879461	0.266463921	2.258765311	0.034660095	0.690250141	-0.022566043	0.303947131	-0.074243317	0.941519454	0.990268644	0.466666667	chr5	159149078	159149079	CM
7	16	7	0.5	0.5	EBF1	rs10076782	0.269521256	0.32126851	0.838928336	0.410957974	0.987707294	-0.078797451	0.295296149	-0.266842121	0.792193552	0.993601567	0.370292723	0.301132973	1.229665153	0.232421886	0.987994044	0.957590856	0.241111722	3.971564926	0.00069538	0.026424445	0.773652537	0.232869403	3.32225928	0.003237036	0.184511046	0.54870942	0.26942281	2.036610857	0.054493432	0.690250141	0.327179752	0.293122158	1.116189077	0.276950776	0.924610025	0.5	chr5	159177954	159177955	CM
16	10	4	0.7	0.3	IRF8	rs147968	-0.392063757	0.283261276	-1.384106442	0.180860319	0.790955162	-0.112454632	0.304091	-0.369805855	0.715230324	0.991545476	-0.264035985	0.254669061	-1.03678077	0.311629731	0.994545744	-1.036057465	0.20505985	-5.052463768	5.30E-05	0.008314595	-0.700456932	0.270689197	-2.587679673	0.017172801	0.526840369	-0.417215588	0.318527677	-1.309825231	0.204403672	0.827759289	-0.379504605	0.285094241	-1.331154934	0.197410012	0.996196537	0.3	chr16	85912232	85912233	CM
16	10	4	0.7	0.3	SYNE1	rs35115969	-0.077540271	0.308950029	-0.250979975	0.804269023	0.988738513	0.165391845	0.308307656	0.536450658	0.597284796	0.886337707	-0.275449923	0.34337155	-0.802192037	0.431426827	0.941718294	-1.012494872	0.244757639	-4.136724291	0.000468574	0.039753228	0.104003208	0.344053234	0.302288128	0.765406082	0.989995686	-0.115264571	0.368801101	-0.312538575	0.757713663	0.955182582	-0.19146842	0.318518316	-0.601122166	0.554192465	0.997254562	0.3	chr6	152054014	152054015	CM
16	11	3	0.716666667	0.283333333	SYNE1	rs6932864	0.056655582	0.33412412	0.169564478	0.866975471	0.988738513	0.216039839	0.332103834	0.650518956	0.522411292	0.886337707	-0.323284156	0.370025751	-0.873680155	0.392174131	0.941718294	-1.091274738	0.265042221	-4.11736189	0.000490781	0.039753228	0.191204939	0.370249494	0.516421879	0.610955433	0.989995686	-0.129419157	0.398453904	-0.324803335	0.748543387	0.955182582	-0.386391879	0.336744908	-1.147431988	0.264107915	0.997254562	0.283333333	chr6	152055339	152055340	CM
16	11	3	0.716666667	0.283333333	SYNE1	rs2273206	0.056655582	0.33412412	0.169564478	0.866975471	0.988738513	0.216039839	0.332103834	0.650518956	0.522411292	0.886337707	-0.323284156	0.370025751	-0.873680155	0.392174131	0.941718294	-1.091274738	0.265042221	-4.11736189	0.000490781	0.039753228	0.191204939	0.370249494	0.516421879	0.610955433	0.989995686	-0.129419157	0.398453904	-0.324803335	0.748543387	0.955182582	-0.386391879	0.336744908	-1.147431988	0.264107915	0.997254562	0.283333333	chr6	152061175	152061176	CM
6	15	9	0.45	0.55	VPREB3	rs2070464	-0.879486462	0.227433028	-3.867012934	0.000892458	0.026773747	0.483926026	0.217785993	2.222025486	0.037402499	0.71397371	0.432401988	0.287540335	1.503795938	0.147525308	0.796120401	0.894053943	0.227308842	3.933212352	0.000762068	0.045724063	0.567260167	0.249357266	2.274889263	0.033515685	0.759007613	0.521006355	0.274013411	1.901389985	0.071060962	0.635310002	0.407197791	0.276092613	1.474859423	0.155085904	0.541798066	0.45	chr22	23841687	23841688	CM
19	10	1	0.8	0.2	XPO6	rs28662940	0.133332958	0.392329904	0.339849082	0.737345817	0.958142788	-0.152599556	0.345443935	-0.441749124	0.663186181	0.90036593	-0.125408522	0.378675502	-0.33117675	0.743792953	0.864614018	1.059786527	0.252959292	4.189553653	0.000412958	0.026429294	0.333662226	0.364514157	0.9153615	0.370393829	0.884026186	0.518159186	0.360464005	1.437478303	0.165316731	0.915588716	0.303170727	0.345360638	0.877838104	0.389964657	0.831487542	0.2	chr16	28050099	28050100	CM
19	10	1	0.8	0.2	BCL11B	rs807567	0.369707263	0.348871862	1.059722215	0.301308195	0.704762841	-0.307542962	0.30805883	-0.998325423	0.329486826	0.707807773	-0.27951352	0.326701562	-0.855562241	0.401896524	0.991484191	0.989957997	0.329338167	3.005901217	0.00673042	0.397308361	0.548020226	0.333896486	1.641287791	0.115630601	0.532509346	0.443776404	0.361294294	1.228296188	0.232924648	0.715119534	-1.212816078	0.292845566	-4.141486912	0.000463267	0.0405359	0.2	chr14	99206628	99206629	NK
13	14	3	0.666666667	0.333333333	CD7	rs11871302	0.456954384	0.399073647	1.145037732	0.265076269	0.573313697	0.49987005	0.396527748	1.260618084	0.221273684	0.453004555	0.523875448	0.372616051	1.405939026	0.174366465	0.52910798	-0.054028462	0.375214071	-0.1439937	0.88687833	0.998255203	0.222219742	0.405747486	0.547679899	0.58968608	0.948171538	-0.113304079	0.379054843	-0.2989121	0.7679451	0.974652162	1.27464875	0.309339487	4.120549765	0.000487054	0.017046873	0.333333333	chr17	82324426	82324427	NK
10	14	6	0.566666667	0.433333333	FAM157A	rs6605320	0.792751528	0.253042816	3.132875069	0.005026993	0.02262147	0.570000175	0.229005429	2.489024722	0.02127644	0.191487964	0.36533124	0.29839201	1.224333184	0.234384753	0.880896133	0.641219636	0.288925987	2.219321433	0.037611966	0.338507691	0.684649584	0.252668528	2.709674958	0.013125133	0.118126193	0.850143829	0.251848452	3.375616649	0.002856899	0.025712087	0.948639477	0.227906463	4.162407086	0.000440659	0.003965934	0.433333333	chr3	198111095	198111096	NK
17	13	0	0.783333333	0.216666667	HAVCR2	rs10038271	-0.26270878	0.4231323	-0.620866759	0.541368052	0.894330835	-0.015740997	0.44186263	-0.035624188	0.971918482	0.971918482	0.481122646	0.399428623	1.204527212	0.241786281	0.734328757	0.45350178	0.423689934	1.070362414	0.296604845	0.943742688	0.481976448	0.397710386	1.211877951	0.239018952	0.897757116	-0.288487675	0.422830033	-0.682278108	0.50252012	0.799463827	1.415705468	0.334567371	4.231451088	0.000373581	0.026150697	0.216666667	chr5	157043389	157043390	NK
10	14	6	0.566666667	0.433333333	IL4	rs803054	0.813057379	0.372560224	2.18235154	0.040585054	0.478168098	0.759392872	0.34569089	2.196739617	0.03940345	0.168360195	0.533552229	0.43386455	1.229766823	0.23238458	0.85629783	0.287066167	0.427608225	0.671329853	0.509328316	0.945854483	0.304096246	0.389551761	0.780631167	0.44373054	0.960314628	0.258649354	0.417299643	0.61981686	0.542045958	0.974923568	1.342995314	0.340635523	3.942616732	0.000745149	0.035022011	0.433333333	chr5	132750284	132750285	NK
4	23	3	0.516666667	0.483333333	LEF1	rs4558933	0.154640554	0.428172908	0.3611638	0.721585042	0.960154076	-0.336017594	0.448204432	-0.74969717	0.461753909	0.769589848	-0.021089528	0.449242517	-0.046944639	0.963000934	0.971415549	0.761432413	0.411299207	1.851285875	0.078243973	0.388053844	0.71726282	0.446544368	1.606252081	0.123151829	0.429437065	0.456923692	0.46567876	0.98119934	0.337664285	0.611281917	-1.371948091	0.324119241	-4.23284988	0.000372334	0.012100843	0.483333333	chr4	107956055	107956056	NK
9	19	2	0.616666667	0.383333333	LEF1	rs2267842	0.233459082	0.344909683	0.676870187	0.505876583	0.960154076	-0.360921866	0.360160542	-1.002113848	0.327696641	0.64546308	-0.375155601	0.355389428	-1.055618348	0.303136418	0.797606331	0.978929494	0.289884314	3.376966078	0.002847874	0.169523463	0.157948422	0.382560272	0.412871992	0.683885453	0.982238658	0.414070678	0.375879921	1.10160361	0.283100371	0.611281917	-1.129581376	0.259862087	-4.346849469	0.00028349	0.012100843	0.383333333	chr4	108006583	108006584	NK
14	11	5	0.65	0.35	LGALS1	rs5750472	0.232995981	0.245074635	0.950714385	0.352563925	0.789824888	-0.031912056	0.238451925	-0.133830148	0.894811152	0.951818216	0.304083982	0.2802579	1.085014844	0.290214521	0.934971853	0.004958006	0.261655493	0.018948603	0.98506099	0.989920564	0.286890145	0.223627005	1.282895799	0.213507659	0.872523387	0.181925058	0.271323621	0.670509471	0.509840552	0.774679498	0.818305527	0.192914926	4.241794785	0.000364453	0.02405387	0.35	chr22	37685739	37685740	NK
16	11	3	0.716666667	0.283333333	PDIA6	rs4669613	0.373422681	0.3129776	1.193129097	0.24612504	0.930079773	0.419260899	0.394467165	1.062853734	0.299918449	0.986191411	0.463165159	0.380013521	1.218812315	0.236430407	0.912117179	-0.05646678	0.419100844	-0.134733157	0.894105868	0.996354319	-0.14335224	0.434963613	-0.329572948	0.744987374	0.896407572	0.410970308	0.423428346	0.970578167	0.342805474	0.72887417	1.102447326	0.248886921	4.429510892	0.000232669	0.034434968	0.283333333	chr2	10734385	10734386	NK
7	18	5	0.533333333	0.466666667	SAMD3	rs6569654	0.389760145	0.328121309	1.187853806	0.24815282	0.908383804	0.562477245	0.288569399	1.949192284	0.06475491	0.410048363	0.544512015	0.325274764	1.674006332	0.108960169	0.904117967	0.126608082	0.309206439	0.409461337	0.686347548	0.993253884	-0.49495891	0.353435756	-1.400421159	0.17598981	0.993575691	-0.165262167	0.319290882	-0.517591251	0.610153197	0.983307314	1.111810911	0.251286107	4.424482215	0.000235481	0.028022234	0.466666667	chr6	130088923	130088924	NK
15	15	0	0.75	0.25	VPS28	rs4925826	0.56085085	0.476703085	1.176520286	0.252551688	0.997264772	0.631730192	0.447077611	1.413021312	0.17230047	0.988704965	0.452526504	0.420202803	1.076924048	0.293730751	0.977055553	1.038794765	0.484756563	2.142920477	0.043990059	0.329925441	0.367478816	0.472994535	0.776919793	0.445869939	0.974829687	1.156593043	0.4273892	2.706182196	0.013227263	0.385658548	1.494763644	0.362286349	4.125917653	0.000480841	0.014425243	0.25	chr8	144480892	144480893	NK
9	13	8	0.516666667	0.483333333	BCL11B	kgp4553257	-0.267023252	0.266127341	-1.003366476	0.327106215	0.715544845	0.385560982	0.224633511	1.716400103	0.10080519	0.678496468	0.248758157	0.246958861	1.007285812	0.325263626	0.991484191	-0.696891769	0.258204438	-2.698992216	0.013439878	0.397308361	-0.652655791	0.229188614	-2.847679819	0.009639249	0.240981215	-0.389379307	0.271600073	-1.433649494	0.166394737	0.693311404	0.926331542	0.222088481	4.171002192	0.000431693	0.0405359	0.483333333	NA	NA	NA	NK
16	13	0	0.75	0.216666667	HAVCR2	rs2270926	-0.287936108	0.459054838	-0.627236844	0.537599604	0.894330835	0.206996873	0.455399682	0.454538904	0.654335862	0.964956449	0.61381222	0.424235687	1.446866069	0.163426825	0.734328757	0.311082419	0.449762958	0.691658603	0.497103173	0.992376125	0.567962408	0.42783248	1.327534573	0.199286756	0.897757116	-0.193384944	0.454508295	-0.42548166	0.675028898	0.891547601	1.427315629	0.363137039	3.930515141	0.000827603	0.028966096	0.216666667	chr5	157042771	157042772	NK
