# Supplementary material for: Functional Role of Single-Nucleotide Polymorphisms on IFNG and IFNGR1 in Humans with Cardiovascular Disease
Source: Int J Mol Sci. 2025 Sep 10;26(18):8806. doi: 10.3390/ijms26188806 (PMC12865476; doi:10.3390/ijms26188806)
Supplement: Supplementary file 1 [file ijms-26-08806-s001.zip › supp_table_S5.csv]

Supplemental Table 5. Expression of IFNG and IFNGR1 per cell cluster
Cell_Type	IFNG	IFNGR1
B	0.445358	10.0376841
CM	0.42759961	35.840622
INT	0.49554014	38.4539148
NCM	0.42105263	26.9473684
CD8T	15.1366503	9.57720159
CD4T	4.63558171	9.49751019
NK	19.4248508	15.1383614
